# Supplementary material for: Evaluation of the Performance of AmpliSeq and SureSelect Exome Sequencing Libraries for Ion Proton
Source: Front Genet. 2019 Sep 25;10:856. doi: 10.3389/fgene.2019.00856 (PMC6774276; doi:10.3389/fgene.2019.00856)
Supplement: Supplementary file 3 [file Table_1.xlsx]

## Sheet: AmpliSeq design
Chr Number	Start position	End position	Transcripts	RefSeq Genes
chr1	69134	69212	NM_001005484_cds_0_0_chr1_69091_f	OR4F5
chr1	69810	70008	NM_001005484_cds_0_0_chr1_69091_f	OR4F5
chr1	367658	368597	NM_001005221_cds_0_0_chr1_367659_f,NM_001005224_cds_0_0_chr1_367659_f,NM_001005277_cds_0_0_chr1_367659_f	OR4F29
chr1	621095	622034	NM_001005221_cds_0_0_chr1_621096_r,NM_001005224_cds_0_0_chr1_621096_r,NM_001005277_cds_0_0_chr1_621096_r	OR4F16
chr1	877817	877854	NM_152486_cds_9_0_chr1_877790_f	SAMD11,NOC2L
chr1	878065	878080	NM_152486_cds_10_0_chr1_877939_f	SAMD11,NOC2L
chr1	896073	896180	NM_198317_cds_0_0_chr1_896074_f	KLHL17
chr1	899901	899910	NM_198317_cds_10_0_chr1_899729_f	KLHL17
chr1	911551	911649	NM_001291366_cds_0_0_chr1_911552_r,NM_001291367_cds_0_0_chr1_911552_r	PERM1,PERM1
chr1	911878	912004	NM_001291366_cds_1_0_chr1_911879_r,NM_001291367_cds_1_0_chr1_911879_r	PERM1,PERM1
chr1	914260	916409	NM_001291367_cds_2_0_chr1_914261_r,NM_001291366_cds_2_0_chr1_914261_r	PERM1,PERM1
chr1	916516	916553	NM_001291367_cds_3_0_chr1_916517_r	PERM1,PERM1
chr1	917444	917497	NM_001291367_cds_4_0_chr1_917445_r	PERM1,PERM1
chr1	934586	934602	NM_001142467_cds_0_0_chr1_934439_r,NM_021170_cds_0_0_chr1_934439_r	HES4,HES4
chr1	935158	935335	NM_021170_cds_2_0_chr1_935072_r,NM_001142467_cds_2_0_chr1_935072_r,NM_021170_cds_3_0_chr1_935246_r	HES4,HES4
chr1	955552	955753	NM_001305275_cds_0_0_chr1_955553_f,NM_198576_cds_0_0_chr1_955553_f	AGRN,AGRN
chr1	976192	976260	NM_001305275_cds_3_0_chr1_976045_f,NM_198576_cds_3_0_chr1_976045_f	AGRN,AGRN
chr1	983642	983644	NM_001305275_cds_22_0_chr1_983392_f,NM_198576_cds_22_0_chr1_983392_f	AGRN,AGRN
chr1	987372	987396	NM_001305275_cds_34_0_chr1_987373_f	AGRN,AGRN
chr1	988840	988873	NM_001305275_cds_35_0_chr1_988841_f	AGRN,AGRN
chr1	1007328	1007457	NM_001205252_cds_0_0_chr1_1007197_r	RNF223
chr1	1019294	1019685	NM_001330306_cds_1_0_chr1_1019295_r,NM_017891_cds_1_0_chr1_1019733_r	C1orf159,C1orf159
chr1	1026255	1026363	NM_001330306_cds_7_0_chr1_1026256_r	C1orf159,C1orf159
chr1	1116198	1116240	NM_001130045_cds_7_0_chr1_1116111_f,NM_153254_cds_3_0_chr1_1116111_f	TTLL10,TTLL10
chr1	1117740	1117826	NM_001130045_cds_9_0_chr1_1117741_f,NM_153254_cds_5_0_chr1_1117741_f	TTLL10,TTLL10
chr1	1120348	1120362	NM_001130045_cds_12_0_chr1_1120349_f,NM_153254_cds_8_0_chr1_1120349_f	TTLL10,TTLL10
chr1	1132901	1133227	NM_001130045_cds_15_0_chr1_1132818_f	TTLL10,TTLL10
chr1	1141764	1141773	NM_004195_cds_4_0_chr1_1141765_r,NM_148901_cds_3_0_chr1_1141765_r,NM_148902_cds_4_0_chr1_1141765_r	TNFRSF18,TNFRSF18,TNFRSF18
chr1	1149362	1149418	NM_003327_cds_6_0_chr1_1149363_r	TNFRSF4
chr1	1167658	1168057	NM_080605_cds_0_0_chr1_1167659_f	B3GALT6
chr1	1181893	1182070	NM_001014980_cds_7_0_chr1_1181894_r	FAM132A
chr1	1200162	1200210	NM_194315_cds_5_0_chr1_1200163_r	UBE2J2,UBE2J2,UBE2J2,UBE2J2
chr1	1229289	1229313	NM_030649_cds_1_0_chr1_1229203_r	ACAP3,MIR6726
chr1	1229781	1229790	NM_030649_cds_3_0_chr1_1229782_r	ACAP3,MIR6726
chr1	1233201	1233210	NM_030649_cds_10_0_chr1_1233202_r	ACAP3,MIR6726
chr1	1243180	1243195	NM_030649_cds_23_0_chr1_1243149_r	ACAP3,MIR6726
chr1	1246059	1246068	NM_001346116_cds_5_0_chr1_1246014_f,NM_153339_cds_5_0_chr1_1246014_f	PUSL1,PUSL1,PUSL1,INTS11,INTS11,INTS11,INTS11,INTS11,MIR6727
chr1	1246382	1246388	NM_001346116_cds_6_0_chr1_1246220_f,NM_153339_cds_6_0_chr1_1246289_f	PUSL1,PUSL1,PUSL1,INTS11,INTS11,INTS11,INTS11,INTS11,MIR6727
chr1	1284345	1284445	NM_001330311_cds_14_0_chr1_1284276_r,NM_004421_cds_14_0_chr1_1284276_r	TAS1R3,DVL1,DVL1,MIR6808
chr1	1288680	1288712	NM_001282585_cds_0_0_chr1_1288681_r	MXRA8,MXRA8,MXRA8,MXRA8,MXRA8
chr1	1296621	1296643	NM_001282583_cds_9_0_chr1_1296622_r	MXRA8,MXRA8,MXRA8,MXRA8,MXRA8
chr1	1334486	1334518	NM_001039577_cds_5_0_chr1_1334399_r,NM_030937_cds_10_0_chr1_1334399_r	CCNL2,CCNL2,CCNL2,CCNL2,CCNL2
chr1	1337948	1337981	NM_001318485_cds_0_0_chr1_1337949_r	LOC148413,MRPL20,MRPL20
chr1	1355431	1355972	NM_001145210_cds_1_0_chr1_1355432_r	ANKRD65,ANKRD65,ANKRD65
chr1	1361603	1361621	NM_001146685_cds_0_0_chr1_1361508_f	TMEM88B
chr1	1362933	1363021	NM_001146685_cds_1_0_chr1_1362934_f	TMEM88B
chr1	1371128	1371201	NM_022834_cds_0_0_chr1_1371129_f,NM_199121_cds_0_0_chr1_1371129_f	VWA1,VWA1
chr1	1374918	1374936	NM_022834_cds_2_0_chr1_1374461_f	VWA1,VWA1
chr1	1375150	1375167	NM_022834_cds_2_0_chr1_1374461_f	VWA1,VWA1
chr1	1391604	1391729	NM_001039211_cds_6_0_chr1_1391605_f	ATAD3C
chr1	1394604	1394611	NM_001039211_cds_8_0_chr1_1394541_f	ATAD3C
chr1	1407273	1407469	NM_031921_cds_0_0_chr1_1407265_f	ATAD3B,ATAD3B
chr1	1413879	1413957	NM_001317238_cds_0_0_chr1_1413880_f,NM_031921_cds_2_0_chr1_1414024_f	ATAD3B,ATAD3B
chr1	1447659	1447853	NM_001170535_cds_0_0_chr1_1447649_f,NM_018188_cds_0_0_chr1_1447649_f	ATAD3A,ATAD3A,ATAD3A
chr1	1452791	1452792	NM_018188_cds_2_0_chr1_1452547_f,NM_001170535_cds_2_0_chr1_1452691_f,NM_001170536_cds_2_0_chr1_1452691_f	ATAD3A,ATAD3A,ATAD3A
chr1	1475669	1475726	NM_001114748_cds_3_0_chr1_1475670_r	TMEM240
chr1	1534984	1535053	NM_001242659_cds_0_0_chr1_1534715_r	FNDC10
chr1	1535268	1535395	NM_001242659_cds_0_0_chr1_1534715_r	FNDC10
chr1	1562796	1562824	NM_001170686_cds_11_0_chr1_1562676_f,NM_001170687_cds_11_0_chr1_1562676_f,NM_001170688_cds_10_0_chr1_1562676_f,NM_001170689_cds_10_0_chr1_1562676_f,NM_080875_cds_11_0_chr1_1562676_f	MIB2,MIB2,MIB2,MIB2,MIB2,MIB2
chr1	1563052	1563172	NM_001170686_cds_12_0_chr1_1563053_f,NM_001170687_cds_12_0_chr1_1563053_f,NM_001170688_cds_11_0_chr1_1563053_f,NM_001170689_cds_11_0_chr1_1563053_f,NM_080875_cds_12_0_chr1_1563053_f	MIB2,MIB2,MIB2,MIB2,MIB2,MIB2
chr1	1567597	1567753	NM_006983_cds_0_0_chr1_1567598_f	MMP23B
chr1	1568161	1568292	NM_006983_cds_1_0_chr1_1568162_f	MMP23B
chr1	1568359	1568499	NM_006983_cds_2_0_chr1_1568360_f	MMP23B
chr1	1568566	1568734	NM_006983_cds_3_0_chr1_1568567_f	MMP23B
chr1	1569126	1569291	NM_006983_cds_4_0_chr1_1569127_f	MMP23B
chr1	1569367	1569478	NM_006983_cds_5_0_chr1_1569368_f	MMP23B
chr1	1569580	1569707	NM_006983_cds_6_0_chr1_1569581_f	MMP23B
chr1	1571125	1571218	NM_001291345_cds_0_0_chr1_1571126_r,NM_001787_cds_0_0_chr1_1571126_r,NM_033486_cds_0_0_chr1_1571126_r,NM_033487_cds_0_0_chr1_1571126_r,NM_033489_cds_0_0_chr1_1571126_r,NM_033490_cds_0_0_chr1_1571126_r	CDK11B,CDK11B,CDK11B,CDK11B,CDK11B,CDK11B
chr1	1571298	1571488	NM_001291345_cds_1_0_chr1_1571299_r,NM_001787_cds_1_0_chr1_1571299_r,NM_033486_cds_1_0_chr1_1571299_r,NM_033487_cds_1_0_chr1_1571299_r,NM_033489_cds_1_0_chr1_1571299_r,NM_033490_cds_1_0_chr1_1571299_r	CDK11B,CDK11B,CDK11B,CDK11B,CDK11B,CDK11B
chr1	1577022	1577181	NM_001291345_cds_11_0_chr1_1577023_r,NM_001787_cds_11_0_chr1_1577023_r,NM_033486_cds_11_0_chr1_1577023_r,NM_033487_cds_11_0_chr1_1577023_r,NM_033489_cds_11_0_chr1_1577023_r,NM_033490_cds_11_0_chr1_1577023_r	CDK11B,CDK11B,CDK11B,CDK11B,CDK11B,CDK11B
chr1	1577707	1577869	NM_001787_cds_13_0_chr1_1577708_r,NM_033490_cds_13_0_chr1_1577747_r,NM_001291345_cds_13_0_chr1_1577747_r,NM_033486_cds_13_0_chr1_1577747_r,NM_033489_cds_13_0_chr1_1577747_r	CDK11B,CDK11B,CDK11B,CDK11B,CDK11B,CDK11B
chr1	1606957	1607029	NM_001110781_cds_5_0_chr1_1606902_r,NM_001290264_cds_5_0_chr1_1606902_r	SLC35E2B,SLC35E2B
chr1	1607964	1608028	NM_001110781_cds_7_0_chr1_1607817_r,NM_001290264_cds_7_0_chr1_1607817_r	SLC35E2B,SLC35E2B
chr1	1634345	1634438	NM_001313896_cds_0_0_chr1_1634346_r,NM_001313982_cds_0_0_chr1_1634346_r,NM_024011_cds_0_0_chr1_1634346_r,NM_033529_cds_0_0_chr1_1634346_r	CDK11A,CDK11A,CDK11A,CDK11A,CDK11A,CDK11A
chr1	1634518	1634708	NM_001313896_cds_1_0_chr1_1634519_r,NM_001313982_cds_1_0_chr1_1634519_r,NM_024011_cds_1_0_chr1_1634519_r,NM_033529_cds_1_0_chr1_1634519_r	CDK11A,CDK11A,CDK11A,CDK11A,CDK11A,CDK11A
chr1	1637080	1637088	NM_001313896_cds_8_0_chr1_1637081_r,NM_001313982_cds_8_0_chr1_1637081_r,NM_024011_cds_8_0_chr1_1637081_r,NM_033529_cds_8_0_chr1_1637081_r	CDK11A,CDK11A,CDK11A,CDK11A,CDK11A,CDK11A
chr1	1640232	1640391	NM_001313896_cds_11_0_chr1_1640233_r,NM_001313982_cds_11_0_chr1_1640233_r,NM_024011_cds_11_0_chr1_1640233_r,NM_033529_cds_11_0_chr1_1640233_r	CDK11A,CDK11A,CDK11A,CDK11A,CDK11A,CDK11A
chr1	1640917	1641079	NM_001313896_cds_13_0_chr1_1640918_r,NM_001313982_cds_13_0_chr1_1640957_r,NM_024011_cds_13_0_chr1_1640957_r,NM_033529_cds_13_0_chr1_1640957_r	CDK11A,CDK11A,CDK11A,CDK11A,CDK11A,CDK11A
chr1	1643702	1643710	NM_001291345_cds_14_0_chr1_1643703_r,NM_001313896_cds_14_0_chr1_1643703_r,NM_001787_cds_14_0_chr1_1643703_r,NM_024011_cds_14_0_chr1_1643703_r,NM_033486_cds_14_0_chr1_1643703_r,NM_033489_cds_14_0_chr1_1643703_r,NM_033529_cds_14_0_chr1_1643703_r,NM_001313982_cds_14_0_chr1_1643703_r	CDK11A,CDK11A,CDK11A,CDK11A,CDK11A,CDK11A
chr1	1654222	1654257	NM_001291345_cds_19_0_chr1_1654147_r,NM_001313896_cds_18_0_chr1_1654147_r,NM_001313982_cds_18_0_chr1_1654147_r,NM_001787_cds_19_0_chr1_1654147_r,NM_024011_cds_18_0_chr1_1654147_r,NM_033486_cds_19_0_chr1_1654147_r,NM_033529_cds_18_0_chr1_1654147_r	CDK11A,CDK11A,CDK11A,CDK11A,CDK11A,CDK11A
chr1	1669759	1669887	NM_001199787_cds_2_0_chr1_1669760_r,NM_182838_cds_2_0_chr1_1669760_r	SLC35E2,SLC35E2
chr1	1670820	1670883	NM_001199787_cds_4_0_chr1_1670675_r,NM_182838_cds_4_0_chr1_1670675_r	SLC35E2,SLC35E2
chr1	1853725	1853827	NM_001304360_cds_0_0_chr1_1853726_r	CFAP74
chr1	1854027	1854162	NM_001304360_cds_1_0_chr1_1854028_r	CFAP74
chr1	1854423	1854584	NM_001304360_cds_2_0_chr1_1854424_r	CFAP74
chr1	1854805	1854938	NM_001304360_cds_3_0_chr1_1854806_r	CFAP74
chr1	1855213	1855368	NM_001304360_cds_4_0_chr1_1855214_r	CFAP74
chr1	1855829	1855959	NM_001304360_cds_5_0_chr1_1855830_r	CFAP74
chr1	1857221	1857377	NM_001304360_cds_6_0_chr1_1857222_r	CFAP74
chr1	1857666	1857786	NM_001304360_cds_7_0_chr1_1857667_r	CFAP74
chr1	1857895	1857951	NM_001304360_cds_8_0_chr1_1857896_r	CFAP74
chr1	1858090	1858200	NM_001304360_cds_9_0_chr1_1858091_r	CFAP74
chr1	1858332	1858467	NM_001304360_cds_10_0_chr1_1858333_r	CFAP74
chr1	1859045	1859185	NM_001304360_cds_11_0_chr1_1859046_r	CFAP74
chr1	1860222	1860321	NM_001304360_cds_12_0_chr1_1860223_r	CFAP74
chr1	1861498	1861775	NM_001304360_cds_13_0_chr1_1861499_r	CFAP74
chr1	1870293	1870427	NM_001304360_cds_14_0_chr1_1870294_r	CFAP74
chr1	1871032	1871206	NM_001304360_cds_15_0_chr1_1871033_r	CFAP74
chr1	1871754	1871842	NM_001304360_cds_16_0_chr1_1871755_r	CFAP74
chr1	1873466	1873595	NM_001304360_cds_17_0_chr1_1873467_r	CFAP74
chr1	1875769	1875891	NM_001304360_cds_18_0_chr1_1875770_r	CFAP74
chr1	1877755	1877878	NM_001304360_cds_19_0_chr1_1877756_r	CFAP74
chr1	1878428	1878493	NM_001304360_cds_20_0_chr1_1878429_r	CFAP74
chr1	1896326	1896351	NM_001304360_cds_26_0_chr1_1896327_r	CFAP74
chr1	1950862	1950930	NM_000815_cds_0_0_chr1_1950863_f	GABRD
chr1	1982069	1982140	NM_002744_cds_0_0_chr1_1982070_f	PRKCZ,PRKCZ,PRKCZ,PRKCZ,FAAP20,FAAP20,FAAP20,FAAP20,FAAP20,FAAP20,FAAP20,FAAP20,FAAP20,FAAP20
chr1	2100956	2101043	NM_001033581_cds_7_0_chr1_2100957_f,NM_001033582_cds_7_0_chr1_2100957_f,NM_001242874_cds_7_0_chr1_2100957_f,NM_002744_cds_10_0_chr1_2100957_f	PRKCZ,PRKCZ,PRKCZ,PRKCZ,FAAP20,FAAP20,FAAP20,FAAP20,FAAP20,FAAP20,FAAP20,FAAP20,FAAP20,FAAP20
chr1	2117442	2117650	NM_001282671_cds_1_0_chr1_2117443_r,NM_001282672_cds_1_0_chr1_2117443_r	PRKCZ,PRKCZ,PRKCZ,PRKCZ,FAAP20,FAAP20,FAAP20,FAAP20,FAAP20,FAAP20,FAAP20,FAAP20,FAAP20,FAAP20
chr1	2124296	2124414	NM_001256946_cds_0_0_chr1_2124297_r	PRKCZ,PRKCZ,PRKCZ,PRKCZ,FAAP20,FAAP20,FAAP20,FAAP20,FAAP20,FAAP20,FAAP20,FAAP20,FAAP20,FAAP20
chr1	2126126	2126188	NM_001256945_cds_2_0_chr1_2126127_r,NM_001256946_cds_3_0_chr1_2126127_r,NM_001256947_cds_2_0_chr1_2126127_r,NM_001282673_cds_3_0_chr1_2126127_r,NM_182533_cds_3_0_chr1_2126127_r	PRKCZ,PRKCZ,PRKCZ,PRKCZ,FAAP20,FAAP20,FAAP20,FAAP20,FAAP20,FAAP20,FAAP20,FAAP20,FAAP20,FAAP20
chr1	2130192	2130427	NM_001282670_cds_4_0_chr1_2130193_r	PRKCZ,PRKCZ,PRKCZ,PRKCZ,FAAP20,FAAP20,FAAP20,FAAP20,FAAP20,FAAP20,FAAP20,FAAP20,FAAP20,FAAP20
chr1	2160205	2160277	NM_003036_cds_0_0_chr1_2160206_f	SKI
chr1	2286886	2286903	NM_001301060_cds_0_0_chr1_2286887_r	MORN1,LOC100129534,MORN1,MORN1
chr1	2399058	2399101	NM_001303012_cds_0_0_chr1_2399059_f	PLCH2,PLCH2,PLCH2
chr1	2408959	2409143	NM_001303013_cds_0_0_chr1_2408960_f	PLCH2,PLCH2,PLCH2
chr1	2433873	2434349	NM_001303013_cds_20_0_chr1_2433551_f,NM_014638_cds_20_0_chr1_2433551_f,NM_001303012_cds_20_0_chr1_2433551_f	PLCH2,PLCH2,PLCH2
chr1	2435055	2435066	NM_001303012_cds_21_0_chr1_2435056_f	PLCH2,PLCH2,PLCH2
chr1	2436347	2436354	NM_014638_cds_21_0_chr1_2435361_f,NM_001303013_cds_21_0_chr1_2435384_f	PLCH2,PLCH2,PLCH2
chr1	2436573	2436578	NM_014638_cds_21_0_chr1_2435361_f,NM_001303013_cds_21_0_chr1_2435384_f	PLCH2,PLCH2,PLCH2
chr1	2461063	2461071	NM_001010926_cds_0_0_chr1_2460908_r	HES5
chr1	2518234	2518242	NM_001195736_cds_0_0_chr1_2518235_f,NM_001195737_cds_0_0_chr1_2518235_f,NM_001195738_cds_0_0_chr1_2518235_f,NM_001195740_cds_0_0_chr1_2518235_f,NM_001195741_cds_0_0_chr1_2518235_f,NM_152371_cds_0_0_chr1_2518235_f	FAM213B,FAM213B,FAM213B,FAM213B,FAM213B,FAM213B,FAM213B,FAM213B,MMEL1
chr1	2524093	2524103	NM_033467_cds_3_0_chr1_2524094_r	FAM213B,FAM213B,FAM213B,FAM213B,FAM213B,FAM213B,FAM213B,FAM213B,MMEL1
chr1	2537686	2537695	NM_033467_cds_16_0_chr1_2537687_r	FAM213B,FAM213B,FAM213B,FAM213B,FAM213B,FAM213B,FAM213B,FAM213B,MMEL1
chr1	2560783	2560899	NM_033467_cds_22_0_chr1_2560770_r	FAM213B,FAM213B,FAM213B,FAM213B,FAM213B,FAM213B,FAM213B,FAM213B,MMEL1
chr1	2985854	2985860	NM_022114_cds_0_0_chr1_2985824_f,NM_199454_cds_0_0_chr1_2985824_f	PRDM16,PRDM16,MIR4251
chr1	3541636	3541775	NM_182752_cds_0_0_chr1_3541637_f	TPRG1L
chr1	3712718	3712730	NM_020710_cds_6_0_chr1_3712426_r	LRRC47
chr1	3753058	3753077	NM_014704_cds_12_0_chr1_3753059_r	CEP104
chr1	3775417	3775430	NM_004402_cds_1_0_chr1_3775282_f,NM_001282669_cds_1_0_chr1_3775282_f	DFFB,DFFB,DFFB,DFFB,DFFB,DFFB,DFFB,DFFB
chr1	4715485	4715514	NM_001042478_cds_0_0_chr1_4715486_f,NM_018836_cds_0_0_chr1_4715486_f	AJAP1,AJAP1
chr1	4772124	4772228	NM_001042478_cds_1_0_chr1_4771960_f,NM_018836_cds_1_0_chr1_4771960_f	AJAP1,AJAP1
chr1	6209001	6209037	NM_015557_cds_33_0_chr1_6208914_r	CHD5
chr1	6240027	6240083	NM_015557_cds_41_0_chr1_6240005_r	CHD5
chr1	6268962	6268969	NM_207396_cds_3_0_chr1_6268941_f	RNF207,ICMT
chr1	6295792	6295971	NM_012405_cds_4_0_chr1_6295777_r	RNF207,ICMT
chr1	6305252	6305369	NM_001024598_cds_3_0_chr1_6305170_f	HES3
chr1	6309397	6309834	NM_207370_cds_0_0_chr1_6309398_r	GPR153
chr1	6453316	6453445	NM_007274_cds_8_0_chr1_6453317_r	ACOT7,ACOT7,ACOT7,ACOT7
chr1	6479092	6479104	NM_019089_cds_0_0_chr1_6478933_r	HES2
chr1	6479705	6479756	NM_019089_cds_2_0_chr1_6479667_r	HES2
chr1	6485154	6485172	NM_031475_cds_0_0_chr1_6485016_f	ESPN,MIR4252
chr1	6500482	6500500	NM_031475_cds_2_0_chr1_6500314_f	ESPN,MIR4252
chr1	6500717	6500781	NM_031475_cds_3_0_chr1_6500686_f	ESPN,MIR4252
chr1	6500993	6501125	NM_031475_cds_4_0_chr1_6500994_f	ESPN,MIR4252
chr1	6545383	6545503	NM_001265593_cds_20_0_chr1_6545384_r	TNFRSF25,TNFRSF25,TNFRSF25,TNFRSF25,TNFRSF25,TNFRSF25,PLEKHG5,PLEKHG5,PLEKHG5,PLEKHG5,PLEKHG5,PLEKHG5,PLEKHG5,PLEKHG5
chr1	6557018	6557091	NM_001265592_cds_21_0_chr1_6557019_r	TNFRSF25,TNFRSF25,TNFRSF25,TNFRSF25,TNFRSF25,TNFRSF25,PLEKHG5,PLEKHG5,PLEKHG5,PLEKHG5,PLEKHG5,PLEKHG5,PLEKHG5,PLEKHG5
chr1	6557379	6557383	NM_001042663_cds_21_0_chr1_6557380_r	TNFRSF25,TNFRSF25,TNFRSF25,TNFRSF25,TNFRSF25,TNFRSF25,PLEKHG5,PLEKHG5,PLEKHG5,PLEKHG5,PLEKHG5,PLEKHG5,PLEKHG5,PLEKHG5
chr1	6654167	6654170	NM_001324309_cds_0_0_chr1_6654168_r	KLHL21,KLHL21
chr1	6700110	6700117	NM_018198_cds_5_0_chr1_6699962_r	THAP3,THAP3,THAP3,DNAJC11
chr1	6761788	6761841	NM_018198_cds_15_0_chr1_6761789_r	THAP3,THAP3,THAP3,DNAJC11
chr1	6867042	6867148	NM_001349627_cds_1_0_chr1_6867043_f	CAMTA1,CAMTA1,CAMTA1,CAMTA1
chr1	6946299	6946317	NM_001349628_cds_3_0_chr1_6946300_f	CAMTA1,CAMTA1,CAMTA1,CAMTA1
chr1	7740232	7740275	NM_001349613_cds_0_0_chr1_7740233_f	CAMTA1,CAMTA1,CAMTA1,CAMTA1
chr1	7809830	7809851	NM_001349609_cds_19_0_chr1_7809831_f,NM_001349610_cds_19_0_chr1_7809831_f,NM_001349612_cds_18_0_chr1_7809831_f,NM_001349614_cds_11_0_chr1_7809831_f,NM_001349615_cds_9_0_chr1_7809831_f,NM_001349616_cds_9_0_chr1_7809831_f,NM_001349619_cds_9_0_chr1_7809831_f,NM_001349620_cds_11_0_chr1_7809831_f,NM_001349621_cds_11_0_chr1_7809831_f,NM_001349622_cds_9_0_chr1_7809831_f	CAMTA1,CAMTA1,CAMTA1,CAMTA1
chr1	7831443	7831445	NM_004781_cds_0_0_chr1_7831444_f	VAMP3
chr1	8022845	8022862	NM_001123377_cds_1_0_chr1_8022846_f,NM_007262_cds_1_0_chr1_8022846_f	PARK7,PARK7
chr1	8037786	8037798	NM_001123377_cds_5_0_chr1_8037712_f,NM_007262_cds_5_0_chr1_8037712_f	PARK7,PARK7
chr1	8378168	8378246	NM_001080397_cds_0_0_chr1_8378169_f	SLC45A1
chr1	9017318	9017344	NM_001215_cds_2_0_chr1_9017196_f,NM_001270500_cds_2_0_chr1_9017196_f,NM_001270501_cds_1_0_chr1_9017196_f	CA6,CA6,CA6,CA6
chr1	9034405	9034503	NM_001270500_cds_7_0_chr1_9034406_f	CA6,CA6,CA6,CA6
chr1	9300054	9300077	NM_001282587_cds_0_0_chr1_9300055_f	H6PD,H6PD
chr1	9599750	9599789	NM_032315_cds_0_0_chr1_9599751_f	SLC25A33
chr1	9648988	9649101	NM_001010866_cds_0_0_chr1_9648989_f,NM_001130924_cds_0_0_chr1_9648989_f	TMEM201,TMEM201
chr1	9883700	9883791	NM_001009566_cds_18_0_chr1_9883701_r,NM_001302883_cds_17_0_chr1_9883701_r,NM_014944_cds_17_0_chr1_9883701_r	PIK3CD,PIK3CD-AS1,PIK3CD-AS2,PIK3CD-AS2,PIK3CD-AS2,CLSTN1,CLSTN1,CLSTN1
chr1	9982312	9982416	NM_001316975_cds_0_0_chr1_9982313_r	LZIC,LZIC,LZIC,LZIC,LZIC,NMNAT1,NMNAT1,NMNAT1,MIR5697
chr1	10002738	10002793	NM_001316974_cds_6_0_chr1_10002739_r	LZIC,LZIC,LZIC,LZIC,LZIC,NMNAT1,NMNAT1,NMNAT1,MIR5697
chr1	10041313	10041357	NM_001297779_cds_4_0_chr1_10041314_f	LZIC,LZIC,LZIC,LZIC,LZIC,NMNAT1,NMNAT1,NMNAT1,MIR5697
chr1	10067627	10067806	NM_052960_cds_1_0_chr1_10067628_f	RBP7,RBP7
chr1	10357231	10357247	NM_015074_cds_19_0_chr1_10357232_f,NM_183416_cds_19_0_chr1_10357232_f	KIF1B,KIF1B,MIR1273D
chr1	10478882	10478949	NM_001304451_cds_9_0_chr1_10478883_f,NM_001304452_cds_10_0_chr1_10478883_f,NM_002631_cds_10_0_chr1_10478883_f	PGD,PGD,PGD
chr1	10698998	10699206	NM_001079843_cds_0_0_chr1_10698999_r	CASZ1,CASZ1
chr1	10699425	10699441	NM_001079843_cds_0_0_chr1_10698999_r	CASZ1,CASZ1
chr1	11139767	11139879	NM_001001998_cds_11_0_chr1_11139768_r,NM_002685_cds_10_0_chr1_11139768_r	EXOSC10,EXOSC10,LOC105376736,LOC105376736,LOC105376736
chr1	11155814	11155822	NM_001001998_cds_22_0_chr1_11155815_r,NM_002685_cds_21_0_chr1_11155815_r	EXOSC10,EXOSC10,LOC105376736,LOC105376736,LOC105376736
chr1	11354929	11354947	NM_001330350_cds_1_0_chr1_11354930_f,NM_001330349_cds_2_0_chr1_11354930_f	UBIAD1,UBIAD1,UBIAD1
chr1	11824457	11824527	NM_001010881_cds_1_0_chr1_11824458_f	C1orf167,LOC102724659,MTHFR,MTHFR,CLCN6,CLCN6,CLCN6,NPPA-AS1,NPPA
chr1	11825913	11827142	NM_001010881_cds_2_0_chr1_11825914_f	C1orf167,LOC102724659,MTHFR,MTHFR,CLCN6,CLCN6,CLCN6,NPPA-AS1,NPPA
chr1	11827277	11827321	NM_001010881_cds_3_0_chr1_11827278_f	C1orf167,LOC102724659,MTHFR,MTHFR,CLCN6,CLCN6,CLCN6,NPPA-AS1,NPPA
chr1	11828133	11828332	NM_001010881_cds_4_0_chr1_11828134_f	C1orf167,LOC102724659,MTHFR,MTHFR,CLCN6,CLCN6,CLCN6,NPPA-AS1,NPPA
chr1	11829029	11829184	NM_001010881_cds_5_0_chr1_11829030_f	C1orf167,LOC102724659,MTHFR,MTHFR,CLCN6,CLCN6,CLCN6,NPPA-AS1,NPPA
chr1	11831580	11831693	NM_001010881_cds_6_0_chr1_11831581_f	C1orf167,LOC102724659,MTHFR,MTHFR,CLCN6,CLCN6,CLCN6,NPPA-AS1,NPPA
chr1	11832138	11832316	NM_001010881_cds_7_0_chr1_11832139_f	C1orf167,LOC102724659,MTHFR,MTHFR,CLCN6,CLCN6,CLCN6,NPPA-AS1,NPPA
chr1	11835491	11835667	NM_001010881_cds_8_0_chr1_11835492_f	C1orf167,LOC102724659,MTHFR,MTHFR,CLCN6,CLCN6,CLCN6,NPPA-AS1,NPPA
chr1	11836520	11836695	NM_001010881_cds_9_0_chr1_11836521_f	C1orf167,LOC102724659,MTHFR,MTHFR,CLCN6,CLCN6,CLCN6,NPPA-AS1,NPPA
chr1	11838716	11838873	NM_001010881_cds_10_0_chr1_11838717_f	C1orf167,LOC102724659,MTHFR,MTHFR,CLCN6,CLCN6,CLCN6,NPPA-AS1,NPPA
chr1	11838982	11839137	NM_001010881_cds_11_0_chr1_11838983_f	C1orf167,LOC102724659,MTHFR,MTHFR,CLCN6,CLCN6,CLCN6,NPPA-AS1,NPPA
chr1	11839858	11840067	NM_001010881_cds_12_0_chr1_11839859_f	C1orf167,LOC102724659,MTHFR,MTHFR,CLCN6,CLCN6,CLCN6,NPPA-AS1,NPPA
chr1	11842245	11842390	NM_001010881_cds_13_0_chr1_11842246_f	C1orf167,LOC102724659,MTHFR,MTHFR,CLCN6,CLCN6,CLCN6,NPPA-AS1,NPPA
chr1	11844230	11844650	NM_001010881_cds_14_0_chr1_11844231_f	C1orf167,LOC102724659,MTHFR,MTHFR,CLCN6,CLCN6,CLCN6,NPPA-AS1,NPPA
chr1	11845204	11845346	NM_001010881_cds_15_0_chr1_11845205_f	C1orf167,LOC102724659,MTHFR,MTHFR,CLCN6,CLCN6,CLCN6,NPPA-AS1,NPPA
chr1	11847444	11847550	NM_001010881_cds_16_0_chr1_11847445_f	C1orf167,LOC102724659,MTHFR,MTHFR,CLCN6,CLCN6,CLCN6,NPPA-AS1,NPPA
chr1	11847929	11848104	NM_001010881_cds_17_0_chr1_11847930_f	C1orf167,LOC102724659,MTHFR,MTHFR,CLCN6,CLCN6,CLCN6,NPPA-AS1,NPPA
chr1	11848205	11848435	NM_001010881_cds_18_0_chr1_11848206_f	C1orf167,LOC102724659,MTHFR,MTHFR,CLCN6,CLCN6,CLCN6,NPPA-AS1,NPPA
chr1	11848708	11848803	NM_001010881_cds_19_0_chr1_11848709_f	C1orf167,LOC102724659,MTHFR,MTHFR,CLCN6,CLCN6,CLCN6,NPPA-AS1,NPPA
chr1	11849326	11849503	NM_001010881_cds_20_0_chr1_11849327_f	C1orf167,LOC102724659,MTHFR,MTHFR,CLCN6,CLCN6,CLCN6,NPPA-AS1,NPPA
chr1	11863461	11863571	NM_001330358_cds_11_0_chr1_11863462_r	C1orf167,LOC102724659,MTHFR,MTHFR,CLCN6,CLCN6,CLCN6,NPPA-AS1,NPPA
chr1	11985720	11985723	NM_138346_cds_2_0_chr1_11985262_r	KIAA2013
chr1	11985916	11986054	NM_138346_cds_2_0_chr1_11985262_r	KIAA2013
chr1	11986246	11986259	NM_138346_cds_2_0_chr1_11985262_r	KIAA2013
chr1	12004578	12004719	NM_001316320_cds_1_0_chr1_12004579_f	PLOD1,PLOD1
chr1	12081783	12081897	NM_021933_cds_1_0_chr1_12081784_f	MIIP,MIR6729
chr1	12321979	12322137	NM_015378_cds_12_0_chr1_12321958_f,NM_018156_cds_12_0_chr1_12321958_f	VPS13D,VPS13D,SNORA59A
chr1	12368588	12368698	NM_015378_cds_26_0_chr1_12368488_f,NM_018156_cds_26_0_chr1_12368488_f	VPS13D,VPS13D,SNORA59A
chr1	12639429	12639440	NM_001319225_cds_3_0_chr1_12639321_r,NM_001324370_cds_3_0_chr1_12639321_r,NM_004753_cds_3_0_chr1_12639321_r	DHRS3,DHRS3,DHRS3,MIR6730
chr1	12776179	12776191	NM_001103170_cds_0_0_chr1_12776180_f	AADACL3,AADACL3
chr1	12854987	12855118	NM_001294139_cds_0_0_chr1_12854988_f	PRAMEF1,PRAMEF1
chr1	12885288	12885290	NM_001146344_cds_0_0_chr1_12884800_r	PRAMEF11
chr1	12888627	12888648	NM_001146344_cds_2_0_chr1_12888357_r	PRAMEF11
chr1	12939364	12939654	NM_001009611_cds_0_0_chr1_12939365_r	PRAMEF4
chr1	12941833	12941834	NM_001009611_cds_1_0_chr1_12941675_r	PRAMEF4
chr1	12942067	12942256	NM_001009611_cds_1_0_chr1_12941675_r	PRAMEF4
chr1	12977512	12977799	NM_001012276_cds_1_0_chr1_12977513_f,NM_001012277_cds_1_0_chr1_12977513_f	PRAMEF7
chr1	12978181	12978622	NM_001012276_cds_2_0_chr1_12978182_f,NM_001012277_cds_2_0_chr1_12978182_f	PRAMEF7
chr1	12980028	12980233	NM_001012276_cds_3_0_chr1_12979672_f,NM_001012277_cds_3_0_chr1_12979672_f	PRAMEF7
chr1	12998593	12998980	NM_001010889_cds_0_0_chr1_12998505_r,NM_001010890_cds_0_0_chr1_12998505_r,NM_001300891_cds_0_0_chr1_12998505_r	PRAMEF6
chr1	13000813	13001035	NM_001010889_cds_1_0_chr1_13000814_r,NM_001010890_cds_1_0_chr1_13000814_r,NM_001300891_cds_1_0_chr1_13000814_r	PRAMEF6
chr1	13001268	13001286	NM_001010889_cds_1_0_chr1_13000814_r,NM_001010890_cds_1_0_chr1_13000814_r,NM_001300891_cds_1_0_chr1_13000814_r	PRAMEF6
chr1	13002061	13002353	NM_001010889_cds_2_0_chr1_13002062_r,NM_001010890_cds_2_0_chr1_13002062_r,NM_001300891_cds_2_0_chr1_13002062_r	PRAMEF6
chr1	13035542	13035835	NM_001100631_cds_0_0_chr1_13035543_f,NM_001099850_cds_0_0_chr1_13035549_f	PRAMEF18
chr1	13036221	13036226	NM_001099850_cds_1_0_chr1_13036222_f,NM_001100631_cds_1_0_chr1_13036222_f	PRAMEF18
chr1	13036605	13036616	NM_001099850_cds_1_0_chr1_13036222_f,NM_001100631_cds_1_0_chr1_13036222_f	PRAMEF18
chr1	13037807	13038381	NM_001099850_cds_2_0_chr1_13037808_f,NM_001100631_cds_2_0_chr1_13037808_f	PRAMEF18
chr1	13364885	13365177	NM_001300891_cds_0_0_chr1_13364886_f,NM_001010889_cds_1_0_chr1_13364891_f,NM_001013407_cds_1_0_chr1_13364891_f	PRAMEF5
chr1	13365843	13366425	NM_001010889_cds_2_0_chr1_13365844_f,NM_001013407_cds_2_0_chr1_13365844_f,NM_001300891_cds_1_0_chr1_13365844_f	PRAMEF5
chr1	13368171	13368733	NM_001010889_cds_3_0_chr1_13368172_f,NM_001013407_cds_3_0_chr1_13368172_f,NM_001300891_cds_2_0_chr1_13368172_f	PRAMEF5
chr1	13411550	13411837	NM_001039361_cds_1_0_chr1_13411551_f,NM_001291381_cds_1_0_chr1_13411551_f	PRAMEF33P
chr1	13412233	13412812	NM_001039361_cds_2_0_chr1_13412234_f,NM_001291381_cds_2_0_chr1_13412234_f	PRAMEF33P
chr1	13413923	13414482	NM_001039361_cds_3_0_chr1_13413924_f,NM_001291381_cds_3_0_chr1_13413924_f	PRAMEF33P
chr1	13448272	13448284	NM_001024661_cds_0_0_chr1_13448050_r,NM_001291380_cds_0_0_chr1_13448050_r	PRAMEF13
chr1	13448525	13448608	NM_001024661_cds_0_0_chr1_13448050_r,NM_001291380_cds_0_0_chr1_13448050_r	PRAMEF13
chr1	13449559	13450138	NM_001024661_cds_1_0_chr1_13449560_r,NM_001291380_cds_1_0_chr1_13449560_r	PRAMEF13
chr1	13450549	13450836	NM_001024661_cds_2_0_chr1_13450550_r,NM_001291380_cds_2_0_chr1_13450550_r	PRAMEF13
chr1	13607766	13608328	NM_001012276_cds_0_0_chr1_13607767_r,NM_001012277_cds_0_0_chr1_13607767_r	PRAMEF8
chr1	13609242	13609818	NM_001012276_cds_1_0_chr1_13609243_r,NM_001012277_cds_1_0_chr1_13609243_r	PRAMEF8
chr1	13610200	13610487	NM_001012276_cds_2_0_chr1_13610201_r,NM_001012277_cds_2_0_chr1_13610201_r	PRAMEF8
chr1	13644799	13645092	NM_001098376_cds_1_0_chr1_13644800_f,NM_001300891_cds_0_0_chr1_13644800_f	PRAMEF15
chr1	13645846	13646345	NM_001098376_cds_2_0_chr1_13645764_f,NM_001300891_cds_1_0_chr1_13645764_f	PRAMEF15
chr1	13648094	13648656	NM_001098376_cds_3_0_chr1_13648095_f,NM_001300891_cds_2_0_chr1_13648095_f	PRAMEF15
chr1	13669130	13669143	NM_001024661_cds_0_0_chr1_13668905_r,NM_001291380_cds_0_0_chr1_13668905_r	PRAMEF14
chr1	13669380	13669463	NM_001024661_cds_0_0_chr1_13668905_r,NM_001291380_cds_0_0_chr1_13668905_r	PRAMEF14
chr1	13670414	13670993	NM_001024661_cds_1_0_chr1_13670415_r,NM_001291380_cds_1_0_chr1_13670415_r	PRAMEF14
chr1	13671404	13671691	NM_001024661_cds_2_0_chr1_13671405_r,NM_001291380_cds_2_0_chr1_13671405_r	PRAMEF14
chr1	13695524	13695628	NM_001099790_cds_0_0_chr1_13695525_r	PRAMEF19
chr1	13695876	13695879	NM_001099790_cds_0_0_chr1_13695525_r	PRAMEF19
chr1	13697106	13697685	NM_001099790_cds_1_0_chr1_13697107_r	PRAMEF19
chr1	13698071	13698358	NM_001099790_cds_2_0_chr1_13698072_r,NM_001099850_cds_2_0_chr1_13698072_r	PRAMEF19
chr1	13716117	13716404	NM_001099851_cds_0_0_chr1_13716118_f	PRAMEF17
chr1	13716889	13716904	NM_001099851_cds_1_0_chr1_13716801_f	PRAMEF17
chr1	13717141	13717379	NM_001099851_cds_1_0_chr1_13716801_f	PRAMEF17
chr1	13718611	13718962	NM_001099851_cds_2_0_chr1_13718404_f	PRAMEF17
chr1	13742811	13742814	NM_001099852_cds_1_0_chr1_13742812_f	PRAMEF20
chr1	13743055	13743062	NM_001099852_cds_1_0_chr1_13742812_f	PRAMEF20
chr1	13744596	13745175	NM_001099852_cds_2_0_chr1_13744597_f	PRAMEF20
chr1	13747171	13747733	NM_001099852_cds_3_0_chr1_13747172_f	PRAMEF20
chr1	13840029	13840088	NM_001010847_cds_1_0_chr1_13839458_r	LRRC38
chr1	15250860	15251068	NM_001018000_cds_0_0_chr1_15250861_f	KAZN,KAZN,KAZN,KAZN,KAZN,TMEM51-AS1
chr1	15490839	15490957	NM_001278502_cds_0_0_chr1_15490840_r	TMEM51,TMEM51,TMEM51,TMEM51,TMEM51,TMEM51,C1orf195,C1orf195
chr1	15494990	15495273	NM_001278501_cds_0_0_chr1_15494991_r	TMEM51,TMEM51,TMEM51,TMEM51,TMEM51,TMEM51,C1orf195,C1orf195
chr1	15497676	15497774	NM_001278501_cds_1_0_chr1_15497677_r,NM_001278502_cds_1_0_chr1_15497677_r	TMEM51,TMEM51,TMEM51,TMEM51,TMEM51,TMEM51,C1orf195,C1orf195
chr1	15736479	15736524	NM_024329_cds_0_0_chr1_15736468_f	EFHD2
chr1	15863301	15863309	NM_015291_cds_3_0_chr1_15862970_f	DNAJC16,DNAJC16,DNAJC16,AGMAT
chr1	15873351	15873366	NM_015291_cds_5_0_chr1_15873262_f	DNAJC16,DNAJC16,DNAJC16,AGMAT
chr1	16011053	16011087	NM_015164_cds_0_0_chr1_16011054_f	PLEKHM2
chr1	16101416	16101526	NM_001024216_cds_4_0_chr1_16101113_f,NM_001350151_cds_7_0_chr1_16101113_f,NM_017556_cds_6_0_chr1_16101113_f,NM_001024215_cds_5_0_chr1_16101113_f	FBLIM1,FBLIM1,FBLIM1
chr1	16399915	16399937	NM_182623_cds_6_0_chr1_16399916_r	FAM131C
chr1	16533671	16533691	NM_153213_cds_10_0_chr1_16533443_r	ARHGEF19
chr1	16560106	16560259	NM_030907_cds_3_0_chr1_16560107_r	RSG1
chr1	16865560	16866070	NM_001310155_cds_0_0_chr1_16865561_f	FAM231B
chr1	16891301	16891413	NM_017940_cds_1_0_chr1_16891302_r	NBPF1
chr1	16892127	16892193	NM_017940_cds_2_0_chr1_16892128_r	NBPF1
chr1	16893689	16893846	NM_017940_cds_4_0_chr1_16893674_r	NBPF1
chr1	16907967	16907973	NM_017940_cds_14_0_chr1_16907915_r	NBPF1
chr1	16909191	16909253	NM_017940_cds_15_0_chr1_16909039_r	NBPF1
chr1	16913696	16913756	NM_017940_cds_18_0_chr1_16913545_r	NBPF1
chr1	16915467	16915485	NM_017940_cds_20_0_chr1_16915344_r	NBPF1
chr1	16918386	16918399	NM_017940_cds_22_0_chr1_16918342_r	NBPF1
chr1	16999497	17000007	NM_001282321_cds_0_0_chr1_16999498_f,NM_001310138_cds_0_0_chr1_16999498_f	FAM231A
chr1	17083726	17083888	NM_001271733_cds_0_0_chr1_17083727_r	MST1L,LOC102724562
chr1	17084012	17084152	NM_001271733_cds_1_0_chr1_17084013_r	MST1L,LOC102724562
chr1	17084248	17084355	NM_001271733_cds_2_0_chr1_17084249_r	MST1L,LOC102724562
chr1	17084436	17084583	NM_001271733_cds_3_0_chr1_17084437_r	MST1L,LOC102724562
chr1	17084960	17085081	NM_001271733_cds_4_0_chr1_17084961_r	MST1L,LOC102724562
chr1	17085297	17085530	NM_001271733_cds_5_0_chr1_17085298_r	MST1L,LOC102724562
chr1	17085560	17085663	NM_001271733_cds_6_0_chr1_17085561_r	MST1L,LOC102724562
chr1	17085763	17085894	NM_001271733_cds_7_0_chr1_17085764_r	MST1L,LOC102724562
chr1	17085970	17086181	NM_001271733_cds_8_0_chr1_17085971_r	MST1L,LOC102724562
chr1	17086383	17086502	NM_001271733_cds_9_0_chr1_17086384_r	MST1L,LOC102724562
chr1	17086646	17086767	NM_001271733_cds_10_0_chr1_17086647_r	MST1L,LOC102724562
chr1	17086848	17086985	NM_001271733_cds_11_0_chr1_17086849_r	MST1L,LOC102724562
chr1	17087245	17087368	NM_001271733_cds_12_0_chr1_17087246_r	MST1L,LOC102724562
chr1	17087449	17087597	NM_001271733_cds_13_0_chr1_17087450_r	MST1L,LOC102724562
chr1	17090908	17090975	NM_001271733_cds_14_0_chr1_17090909_r	MST1L,LOC102724562
chr1	17287378	17287399	NM_014675_cds_26_0_chr1_17287253_f	CROCC
chr1	17287612	17287625	NM_014675_cds_26_0_chr1_17287253_f	CROCC
chr1	17338223	17338233	NM_001141973_cds_28_0_chr1_17338224_r,NM_001141974_cds_26_0_chr1_17338224_r,NM_022089_cds_28_0_chr1_17338224_r	ATP13A2,ATP13A2,ATP13A2
chr1	17764747	17765010	NM_001136204_cds_11_0_chr1_17764726_r,NM_018715_cds_11_0_chr1_17764726_r	RCC2,RCC2
chr1	17944848	17945017	NM_001319838_cds_0_0_chr1_17944849_f,NM_001328124_cds_0_0_chr1_17944849_f	ARHGEF10L,ARHGEF10L,ARHGEF10L,ARHGEF10L,ARHGEF10L,ARHGEF10L,ARHGEF10L
chr1	18434622	18434692	NM_032880_cds_0_0_chr1_18434623_f	IGSF21
chr1	19593793	19593955	NM_001348421_cds_0_0_chr1_19593794_r	AKR7L,AKR7L
chr1	19595065	19595195	NM_001348421_cds_1_0_chr1_19595066_r	AKR7L,AKR7L
chr1	19595765	19595865	NM_001348421_cds_2_0_chr1_19595766_r	AKR7L,AKR7L
chr1	19596076	19596173	NM_001348421_cds_3_0_chr1_19596077_r	AKR7L,AKR7L
chr1	19596944	19597049	NM_001348421_cds_4_0_chr1_19596945_r	AKR7L,AKR7L
chr1	19597241	19597429	NM_001348421_cds_5_0_chr1_19597242_r	AKR7L,AKR7L
chr1	19600354	19600568	NM_001348421_cds_6_0_chr1_19600355_r	AKR7L,AKR7L
chr1	19638616	19638618	NM_001320979_cds_5_0_chr1_19638321_r,NM_003689_cds_6_0_chr1_19638321_r	AKR7A2,AKR7A2
chr1	19700939	19700949	NM_001313932_cds_0_0_chr1_19700940_r	CAPZB,CAPZB,CAPZB,CAPZB,CAPZB
chr1	19775327	19775408	NM_001206541_cds_7_0_chr1_19775328_r	CAPZB,CAPZB,CAPZB,CAPZB,CAPZB
chr1	19810683	19810773	NM_001282162_cds_8_0_chr1_19810684_r	CAPZB,CAPZB,CAPZB,CAPZB,CAPZB
chr1	19811929	19811932	NM_001206540_cds_9_0_chr1_19811930_r,NM_001313932_cds_4_0_chr1_19811930_r,NM_004930_cds_8_0_chr1_19811930_r	CAPZB,CAPZB,CAPZB,CAPZB,CAPZB
chr1	20071956	20071960	NM_001349115_cds_0_0_chr1_20071957_r,NM_001349112_cds_6_0_chr1_20072025_r,NM_001349113_cds_6_0_chr1_20072025_r,NM_001349114_cds_6_0_chr1_20072025_r,NM_181719_cds_6_0_chr1_20072025_r	TMCO4
chr1	20489752	20489789	NM_001316722_cds_0_0_chr1_20489753_r	PLA2G2C
chr1	20503816	20503856	NM_001316722_cds_4_0_chr1_20503817_r	PLA2G2C
chr1	20669841	20669847	NM_001039500_cds_15_0_chr1_20669572_f	VWA5B1
chr1	20811864	20811872	NM_018584_cds_1_0_chr1_20811707_r	CAMK2N1
chr1	20879907	20879961	NM_207334_cds_0_0_chr1_20879467_f	FAM43B
chr1	20880292	20880456	NM_207334_cds_0_0_chr1_20879467_f	FAM43B
chr1	20960041	20960251	NM_032409_cds_0_0_chr1_20960042_f	PINK1,MIR6084,PINK1-AS,DDOST
chr1	21044178	21044199	NM_001122819_cds_14_0_chr1_21043969_r,NM_020816_cds_14_0_chr1_21043969_r	KIF17,KIF17,KIF17
chr1	21586763	21586885	NM_001113347_cds_14_0_chr1_21586764_r,NM_001113348_cds_14_0_chr1_21586764_r,NM_001113349_cds_14_0_chr1_21586764_r,NM_001397_cds_14_0_chr1_21586764_r	ECE1,ECE1,ECE1,ECE1,LOC100506801
chr1	21616607	21616691	NM_001113348_cds_17_0_chr1_21616563_r,NM_001397_cds_17_0_chr1_21616563_r,NM_001113349_cds_17_0_chr1_21616563_r	ECE1,ECE1,ECE1,ECE1,LOC100506801
chr1	21616856	21616907	NM_001397_cds_18_0_chr1_21616857_r	ECE1,ECE1,ECE1,ECE1,LOC100506801
chr1	21806685	21806716	NM_001256416_cds_10_0_chr1_21806544_f,NM_001256417_cds_9_0_chr1_21806544_f,NM_001330381_cds_14_0_chr1_21806544_f,NM_032264_cds_10_0_chr1_21806544_f	NBPF3,NBPF3,NBPF3,NBPF3,NBPF3
chr1	21807426	21807427	NM_001256416_cds_11_0_chr1_21807423_f,NM_001256417_cds_10_0_chr1_21807423_f,NM_001330381_cds_15_0_chr1_21807423_f,NM_032264_cds_11_0_chr1_21807423_f	NBPF3,NBPF3,NBPF3,NBPF3,NBPF3
chr1	21808976	21809028	NM_001256416_cds_13_0_chr1_21808977_f,NM_001256417_cds_12_0_chr1_21808977_f,NM_001330381_cds_17_0_chr1_21808977_f,NM_032264_cds_13_0_chr1_21808977_f	NBPF3,NBPF3,NBPF3,NBPF3,NBPF3
chr1	21930150	21930172	NM_001330383_cds_7_0_chr1_21930151_r,NM_001145657_cds_7_0_chr1_21930328_r	RAP1GAP,RAP1GAP,RAP1GAP,RAP1GAP
chr1	22176533	22176628	NM_001291860_cds_40_0_chr1_22176534_r,NM_005529_cds_40_0_chr1_22176534_r	LDLRAD2,HSPG2,HSPG2
chr1	22202121	22202240	NM_001291860_cds_72_0_chr1_22202122_r,NM_005529_cds_72_0_chr1_22202122_r	LDLRAD2,HSPG2,HSPG2
chr1	22263647	22263710	NM_001291860_cds_96_0_chr1_22263648_r,NM_005529_cds_96_0_chr1_22263648_r	LDLRAD2,HSPG2,HSPG2
chr1	22469370	22469415	NM_030761_cds_4_0_chr1_22469339_r	WNT4
chr1	22890128	22890176	NM_001006943_cds_0_0_chr1_22890129_f,NM_020526_cds_0_0_chr1_22890129_f	EPHA8,EPHA8
chr1	23037475	23037536	NM_001309192_cds_0_0_chr1_23037476_f,NM_001309193_cds_0_0_chr1_23037476_f,NM_004442_cds_0_0_chr1_23037476_f,NM_017449_cds_0_0_chr1_23037476_f	EPHB2,EPHB2,EPHB2,EPHB2,MIR4684,MIR4253
chr1	23240150	23240363	NM_001309193_cds_16_0_chr1_23240151_f	EPHB2,EPHB2,EPHB2,EPHB2,MIR4684,MIR4253
chr1	23279535	23280517	NM_001289974_cds_0_0_chr1_23279536_r	LACTBL1
chr1	23281813	23281919	NM_001289974_cds_1_0_chr1_23281814_r	LACTBL1
chr1	23285177	23285413	NM_001289974_cds_2_0_chr1_23285178_r	LACTBL1
chr1	23286434	23286592	NM_001289974_cds_3_0_chr1_23286435_r	LACTBL1
chr1	23289599	23289709	NM_001289974_cds_4_0_chr1_23289600_r	LACTBL1
chr1	23291782	23291923	NM_001289974_cds_5_0_chr1_23291783_r	LACTBL1
chr1	23342264	23342266	NM_001242521_cds_2_0_chr1_23342265_r	C1orf234
chr1	23346089	23346197	NM_001009999_cds_0_0_chr1_23346090_f,NM_015013_cds_0_0_chr1_23346090_f	KDM1A,KDM1A,MIR3115,MIR4419A
chr1	23406132	23406160	NM_001009999_cds_17_0_chr1_23406046_f,NM_015013_cds_15_0_chr1_23406046_f	KDM1A,KDM1A,MIR3115,MIR4419A
chr1	23810610	23810626	NM_001143778_cds_23_0_chr1_23810498_r,NM_017707_cds_24_0_chr1_23810498_r	ASAP3,ASAP3
chr1	23956044	23956047	NM_001348075_cds_3_0_chr1_23956045_f	MDS2
chr1	23965598	23965741	NM_001348075_cds_4_0_chr1_23965599_f	MDS2
chr1	23966169	23966285	NM_001348075_cds_5_0_chr1_23966170_f	MDS2
chr1	23966878	23967039	NM_001348075_cds_6_0_chr1_23966879_f	MDS2
chr1	24069915	24069997	NM_003198_cds_0_0_chr1_24069916_f	ELOA,ELOA-AS1
chr1	24105005	24105143	NM_020362_cds_0_0_chr1_24105006_f	PITHD1
chr1	24294152	24294155	NM_001191007_cds_0_0_chr1_24294153_r,NM_001191009_cds_0_0_chr1_24294153_r,NM_001300937_cds_0_0_chr1_24294153_r,NM_006625_cds_0_0_chr1_24294153_r	SRSF10,SRSF10,SRSF10,SRSF10,SRSF10,SRSF10,SRSF10,SRSF10,SRSF10
chr1	24294426	24294446	NM_001191006_cds_0_0_chr1_24294416_r,NM_001300936_cds_0_0_chr1_24294416_r	SRSF10,SRSF10,SRSF10,SRSF10,SRSF10,SRSF10,SRSF10,SRSF10,SRSF10
chr1	24513680	24513738	NM_170743_cds_6_0_chr1_24513681_r,NM_173064_cds_6_0_chr1_24513681_r,NM_173065_cds_5_0_chr1_24513681_r	IFNLR1,IFNLR1,IFNLR1
chr1	24742304	24742394	NM_001322864_cds_0_0_chr1_24742305_f	GRHL3,GRHL3,GRHL3,GRHL3,STPG1,STPG1,STPG1,STPG1,NIPAL3,NIPAL3,NIPAL3,NIPAL3,NIPAL3,NIPAL3,NIPAL3,NIPAL3,NIPAL3,NIPAL3,NIPAL3,NIPAL3,NIPAL3,NIPAL3,NIPAL3,NIPAL3,NIPAL3,NIPAL3,NIPAL3
chr1	24780543	24780587	NM_001322865_cds_7_0_chr1_24780544_f	GRHL3,GRHL3,GRHL3,GRHL3,STPG1,STPG1,STPG1,STPG1,NIPAL3,NIPAL3,NIPAL3,NIPAL3,NIPAL3,NIPAL3,NIPAL3,NIPAL3,NIPAL3,NIPAL3,NIPAL3,NIPAL3,NIPAL3,NIPAL3,NIPAL3,NIPAL3,NIPAL3,NIPAL3,NIPAL3
chr1	24792493	24792579	NM_001330409_cds_12_0_chr1_24792494_f	GRHL3,GRHL3,GRHL3,GRHL3,STPG1,STPG1,STPG1,STPG1,NIPAL3,NIPAL3,NIPAL3,NIPAL3,NIPAL3,NIPAL3,NIPAL3,NIPAL3,NIPAL3,NIPAL3,NIPAL3,NIPAL3,NIPAL3,NIPAL3,NIPAL3,NIPAL3,NIPAL3,NIPAL3,NIPAL3
chr1	24978924	24978942	NM_001303448_cds_6_0_chr1_24978925_f,NM_001303449_cds_6_0_chr1_24978925_f,NM_005839_cds_6_0_chr1_24978925_f	SRRM1,SRRM1,SRRM1
chr1	24989673	24989715	NM_001303448_cds_12_0_chr1_24989674_f,NM_001303449_cds_12_0_chr1_24989674_f	SRRM1,SRRM1,SRRM1
chr1	25072100	25072116	NM_013943_cds_0_0_chr1_25072045_f	CLIC4
chr1	25256099	25256103	NM_001031680_cds_4_0_chr1_25256078_r,NM_001320672_cds_4_0_chr1_25256078_r,NM_004350_cds_4_0_chr1_25256078_r	RUNX3,RUNX3,RUNX3,MIR6731
chr1	25256311	25256359	NM_001031680_cds_4_0_chr1_25256078_r,NM_001320672_cds_4_0_chr1_25256078_r,NM_004350_cds_4_0_chr1_25256078_r	RUNX3,RUNX3,RUNX3,MIR6731
chr1	25628081	25628096	NM_001127691_cds_4_0_chr1_25628011_f,NM_001282867_cds_4_0_chr1_25628011_f,NM_001282868_cds_4_0_chr1_25628011_f,NM_001282869_cds_4_0_chr1_25628011_f,NM_001282870_cds_4_0_chr1_25628011_f,NM_001282871_cds_4_0_chr1_25628011_f,NM_001282872_cds_4_0_chr1_25628011_f,NM_016124_cds_4_0_chr1_25628011_f	RSRP1,RSRP1,RSRP1,RSRP1,RSRP1,RSRP1,RSRP1,RSRP1,RSRP1,RSRP1,RSRP1,RSRP1,RSRP1,RSRP1,RSRP1,RSRP1,RHD,RHD,RHD,RHD,RHD,RHD,RHD,RHD,RSRP1,RSRP1,RSRP1,RSRP1
chr1	25634137	25634307	NM_001282871_cds_7_0_chr1_25634138_f,NM_001282872_cds_7_0_chr1_25634138_f	RSRP1,RSRP1,RSRP1,RSRP1,RSRP1,RSRP1,RSRP1,RSRP1,RSRP1,RSRP1,RSRP1,RSRP1,RSRP1,RSRP1,RSRP1,RSRP1,RHD,RHD,RHD,RHD,RHD,RHD,RHD,RHD,RSRP1,RSRP1,RSRP1,RSRP1
chr1	25643550	25643555	NM_001282872_cds_8_0_chr1_25643491_f,NM_001282867_cds_7_0_chr1_25643491_f,NM_001282868_cds_6_0_chr1_25643491_f,NM_001282870_cds_7_0_chr1_25643491_f,NM_016124_cds_7_0_chr1_25643491_f	RSRP1,RSRP1,RSRP1,RSRP1,RSRP1,RSRP1,RSRP1,RSRP1,RSRP1,RSRP1,RSRP1,RSRP1,RSRP1,RSRP1,RSRP1,RSRP1,RHD,RHD,RHD,RHD,RHD,RHD,RHD,RHD,RSRP1,RSRP1,RSRP1,RSRP1
chr1	25655508	25655627	NM_001127691_cds_6_0_chr1_25655389_f,NM_001282867_cds_9_0_chr1_25655389_f,NM_016124_cds_9_0_chr1_25655389_f,NM_001282868_cds_7_0_chr1_25655389_f,NM_001282869_cds_7_0_chr1_25655389_f,NM_001282870_cds_8_0_chr1_25655389_f,NM_001282871_cds_8_0_chr1_25655389_f	RSRP1,RSRP1,RSRP1,RSRP1,RSRP1,RSRP1,RSRP1,RSRP1,RSRP1,RSRP1,RSRP1,RSRP1,RSRP1,RSRP1,RSRP1,RSRP1,RHD,RHD,RHD,RHD,RHD,RHD,RHD,RHD,RSRP1,RSRP1,RSRP1,RSRP1
chr1	25701851	25701857	NM_020485_cds_2_0_chr1_25701840_r,NM_138616_cds_2_0_chr1_25701840_r,NM_138618_cds_2_0_chr1_25701840_r	TMEM50A,RHCE,RHCE,RHCE,RHCE,RHCE
chr1	25757629	25757669	NM_001282564_cds_0_0_chr1_25757590_f,NM_018202_cds_0_0_chr1_25757590_f	TMEM57,TMEM57
chr1	25870189	25870277	NM_015627_cds_0_0_chr1_25870190_f	LDLRAP1
chr1	26110334	26110341	NM_001289010_cds_11_0_chr1_26110335_f	MAN1C1,MAN1C1
chr1	26126721	26126904	NM_020451_cds_0_0_chr1_26126722_f,NM_206926_cds_0_0_chr1_26126722_f	SELENON,SELENON
chr1	26158578	26158649	NM_001287490_cds_0_0_chr1_26158579_r	MTFR1L,MTFR1L,LOC646471,MTFR1L,MTFR1L,AUNIP,AUNIP
chr1	26488321	26488339	NM_024869_cds_1_0_chr1_26487783_f	FAM110D
chr1	26488533	26488598	NM_024869_cds_1_0_chr1_26487783_f	FAM110D
chr1	26509910	26509926	NM_006314_cds_7_0_chr1_26509837_f,NM_001297647_cds_7_0_chr1_26509837_f	CNKSR1,CNKSR1,CNKSR1
chr1	26688606	26688666	NM_001307925_cds_1_0_chr1_26688607_r	ZNF683,ZNF683,ZNF683
chr1	26856411	26856458	NM_002953_cds_0_0_chr1_26856412_f	RPS6KA1,RPS6KA1,RPS6KA1,MIR1976
chr1	26869652	26869712	NM_001330441_cds_0_0_chr1_26869653_f	RPS6KA1,RPS6KA1,RPS6KA1,MIR1976
chr1	27022894	27022974	NM_006015_cds_0_0_chr1_27022895_f,NM_139135_cds_0_0_chr1_27022895_f	ARID1A,ARID1A
chr1	27023329	27023602	NM_006015_cds_0_0_chr1_27022895_f,NM_139135_cds_0_0_chr1_27022895_f	ARID1A,ARID1A
chr1	27023886	27024031	NM_006015_cds_0_0_chr1_27022895_f,NM_139135_cds_0_0_chr1_27022895_f	ARID1A,ARID1A
chr1	27153295	27153598	NM_032283_cds_0_0_chr1_27153296_f	ZDHHC18
chr1	27320277	27320961	NM_001013642_cds_0_0_chr1_27320278_f	TRNP1
chr1	27432375	27432518	NM_003047_cds_7_0_chr1_27432376_r	SLC9A1,SLC9A1
chr1	27692788	27692959	NM_001297609_cds_27_0_chr1_27692749_r,NM_004672_cds_28_0_chr1_27692749_r	MAP3K6,MAP3K6
chr1	27705992	27705999	NM_001330448_cds_0_0_chr1_27705993_r	CD164L2,CD164L2
chr1	28056742	28056844	NM_001143912_cds_2_0_chr1_28056743_f,NM_001143913_cds_2_0_chr1_28056743_f	FAM76A,FAM76A,FAM76A,FAM76A,FAM76A
chr1	28199082	28199176	NM_001039477_cds_0_0_chr1_28199083_f,NM_001105556_cds_0_0_chr1_28199083_f,NM_001286113_cds_0_0_chr1_28199083_f,NM_001286115_cds_0_0_chr1_28199083_f,NM_004848_cds_0_0_chr1_28199083_f	THEMIS2,THEMIS2,THEMIS2,THEMIS2,THEMIS2
chr1	28241137	28241171	NM_001297558_cds_8_0_chr1_28241138_r	RPA2,RPA2,RPA2
chr1	28286580	28286660	NM_018053_cds_0_0_chr1_28286581_f	XKR8
chr1	28303792	28303900	NM_001282560_cds_0_0_chr1_28303793_r	EYA3,EYA3,EYA3,EYA3,EYA3
chr1	28784342	28784366	NM_001350158_cds_2_0_chr1_28784343_f,NM_001350159_cds_3_0_chr1_28784343_f	PHACTR4,PHACTR4
chr1	28817462	28817524	NM_001048183_cds_10_0_chr1_28817463_f,NM_001350158_cds_11_0_chr1_28817463_f,NM_001350159_cds_12_0_chr1_28817463_f,NM_001350160_cds_11_0_chr1_28817463_f,NM_001350161_cds_11_0_chr1_28817463_f,NM_023923_cds_9_0_chr1_28817463_f	PHACTR4,PHACTR4
chr1	29016684	29016698	NM_006582_cds_2_0_chr1_29016586_f,NM_001319674_cds_2_0_chr1_29016616_f,NM_024482_cds_2_0_chr1_29016616_f	GMEB1,GMEB1,GMEB1
chr1	29138895	29138955	NM_000911_cds_0_0_chr1_29138896_f	OPRD1
chr1	29475201	29475334	NM_005626_cds_0_0_chr1_29474922_r	SRSF4
chr1	29547349	29547454	NM_001349716_cds_9_0_chr1_29547350_r,NM_001349715_cds_9_0_chr1_29547350_r	MECR,MECR
chr1	29563156	29563166	NM_001195001_cds_0_0_chr1_29563157_f,NM_005704_cds_0_0_chr1_29563157_f,NM_133177_cds_0_0_chr1_29563157_f,NM_133178_cds_0_0_chr1_29563157_f	PTPRU,PTPRU,PTPRU,PTPRU
chr1	31381295	31381433	NM_014654_cds_4_0_chr1_31381296_r	SDC3
chr1	31712340	31712394	NM_024522_cds_6_0_chr1_31712341_r	NKAIN1
chr1	31769928	31770060	NM_001282566_cds_0_0_chr1_31769929_f	ZCCHC17,ZCCHC17,ZCCHC17,ZCCHC17,ZCCHC17,ZCCHC17,ZCCHC17,ZCCHC17,ZCCHC17,ZCCHC17
chr1	31791041	31791083	NM_001282569_cds_2_0_chr1_31791042_f,NM_001282573_cds_2_0_chr1_31791042_f	ZCCHC17,ZCCHC17,ZCCHC17,ZCCHC17,ZCCHC17,ZCCHC17,ZCCHC17,ZCCHC17,ZCCHC17,ZCCHC17
chr1	31819630	31819665	NM_001282566_cds_4_0_chr1_31819487_f,NM_001282568_cds_5_0_chr1_31819487_f,NM_001282569_cds_6_0_chr1_31819487_f,NM_001282570_cds_4_0_chr1_31819487_f,NM_001282571_cds_4_0_chr1_31819487_f,NM_001282574_cds_5_0_chr1_31819487_f,NM_016505_cds_5_0_chr1_31819487_f,NM_001282567_cds_4_0_chr1_31819487_f	ZCCHC17,ZCCHC17,ZCCHC17,ZCCHC17,ZCCHC17,ZCCHC17,ZCCHC17,ZCCHC17,ZCCHC17,ZCCHC17
chr1	31837063	31837068	NM_001282574_cds_6_0_chr1_31836879_f,NM_001282566_cds_6_0_chr1_31836879_f,NM_001282567_cds_6_0_chr1_31836879_f,NM_001282568_cds_7_0_chr1_31836879_f,NM_001282569_cds_8_0_chr1_31836879_f,NM_001282570_cds_6_0_chr1_31836879_f,NM_001282571_cds_6_0_chr1_31836879_f,NM_016505_cds_7_0_chr1_31836879_f,NM_001282572_cds_5_0_chr1_31836879_f,NM_001282573_cds_6_0_chr1_31836879_f	ZCCHC17,ZCCHC17,ZCCHC17,ZCCHC17,ZCCHC17,ZCCHC17,ZCCHC17,ZCCHC17,ZCCHC17,ZCCHC17
chr1	31842427	31842437	NM_004102_cds_2_0_chr1_31842232_r,NM_001320996_cds_2_0_chr1_31842232_r	FABP3,FABP3
chr1	31886140	31886151	NM_178865_cds_0_0_chr1_31886113_f	SERINC2,SERINC2,SERINC2,SERINC2,SERINC2
chr1	32044804	32044868	NM_001204414_cds_2_0_chr1_32044805_f,NM_022164_cds_2_0_chr1_32044805_f,NM_001204415_cds_1_0_chr1_32044810_f	TINAGL1,TINAGL1,TINAGL1
chr1	32262190	32262241	NM_001281987_cds_6_0_chr1_32262191_r,NM_001281988_cds_6_0_chr1_32262191_r,NM_144569_cds_6_0_chr1_32262191_r	SPOCD1,SPOCD1,SPOCD1
chr1	32670358	32670399	NM_024296_cds_4_0_chr1_32670199_f,NM_001301011_cds_4_0_chr1_32670199_f	CCDC28B,CCDC28B
chr1	32687467	32687619	NM_019118_cds_3_0_chr1_32687468_r	DCDC2B,TMEM234,TMEM234,TMEM234,TMEM234,EIF3I
chr1	32801547	32801634	NM_023009_cds_1_0_chr1_32801548_r	MARCKSL1,MARCKSL1
chr1	32833933	32834007	NM_001300958_cds_0_0_chr1_32833934_r,NM_001143888_cds_1_0_chr1_32834048_r,NM_001143889_cds_1_0_chr1_32834048_r,NM_001143890_cds_1_0_chr1_32834048_r,NM_018045_cds_1_0_chr1_32834048_r	BSDC1,BSDC1,BSDC1,BSDC1,BSDC1,BSDC1
chr1	33087543	33087549	NM_001308135_cds_0_0_chr1_33087463_r,NM_001308138_cds_0_0_chr1_33087463_r,NM_001308139_cds_0_0_chr1_33087463_r,NM_001308140_cds_0_0_chr1_33087463_r,NM_001308141_cds_0_0_chr1_33087463_r,NM_001330475_cds_0_0_chr1_33087463_r,NM_178547_cds_0_0_chr1_33087463_r,NM_001308136_cds_0_0_chr1_33087503_r,NM_001308137_cds_0_0_chr1_33087503_r	ZBTB8OS,ZBTB8OS,ZBTB8OS,ZBTB8OS,ZBTB8OS,ZBTB8OS,ZBTB8OS,ZBTB8OS,ZBTB8OS
chr1	33207555	33207790	NM_020888_cds_0_0_chr1_33207556_f	KIAA1522,KIAA1522,KIAA1522
chr1	33334482	33334598	NM_001171940_cds_4_0_chr1_33334483_r,NM_153756_cds_4_0_chr1_33334483_r	FNDC5,FNDC5,FNDC5
chr1	33336253	33336347	NM_001171940_cds_5_0_chr1_33336254_r,NM_153756_cds_5_0_chr1_33336254_r	FNDC5,FNDC5,FNDC5
chr1	33366833	33366839	NM_001329722_cds_5_0_chr1_33366824_r,NM_001329723_cds_4_0_chr1_33366824_r,NM_001329724_cds_5_0_chr1_33366824_r,NM_001329725_cds_4_0_chr1_33366824_r,NM_033504_cds_5_0_chr1_33366824_r	HPCA,TMEM54,TMEM54,TMEM54,TMEM54,TMEM54
chr1	33429790	33430286	NM_001127361_cds_8_0_chr1_33429652_r,NM_001300826_cds_8_0_chr1_33429652_r,NM_153341_cds_8_0_chr1_33429652_r	RNF19B,RNF19B,RNF19B
chr1	33477718	33477723	NM_001319141_cds_1_0_chr1_33477719_r	AK2,AK2,AK2,AK2,AK2,AK2,AK2,AK2,AK2
chr1	33567433	33567493	NM_001301826_cds_7_0_chr1_33567434_f	AZIN2,AZIN2,AZIN2,AZIN2,AZIN2,AZIN2,AZIN2
chr1	33642008	33642053	NM_001330483_cds_4_0_chr1_33642009_r	TRIM62,TRIM62
chr1	33772366	33773054	NM_001080438_cds_0_0_chr1_33772367_r	A3GALT2
chr1	33777652	33777790	NM_001080438_cds_1_0_chr1_33777653_r	A3GALT2
chr1	33778101	33778191	NM_001080438_cds_2_0_chr1_33778102_r	A3GALT2
chr1	33778407	33778491	NM_001080438_cds_3_0_chr1_33778408_r	A3GALT2
chr1	33786676	33786699	NM_001080438_cds_4_0_chr1_33786677_r	A3GALT2
chr1	34023333	34023522	NM_001281956_cds_16_0_chr1_34023334_r	CSMD2,CSMD2,HMGB4,HMGB4,CSMD2-AS1
chr1	34024899	34025073	NM_001281956_cds_17_0_chr1_34024900_r	CSMD2,CSMD2,HMGB4,HMGB4,CSMD2-AS1
chr1	34033393	34033441	NM_052896_cds_16_0_chr1_34033193_r,NM_001281956_cds_18_0_chr1_34033193_r	CSMD2,CSMD2,HMGB4,HMGB4,CSMD2-AS1
chr1	34286144	34286157	NM_001281956_cds_63_0_chr1_34286070_r,NM_052896_cds_62_0_chr1_34286070_r	CSMD2,CSMD2,HMGB4,HMGB4,CSMD2-AS1
chr1	34630511	34630698	NM_001281956_cds_70_0_chr1_34630512_r	CSMD2,CSMD2,HMGB4,HMGB4,CSMD2-AS1
chr1	35453387	35454315	NM_007167_cds_0_0_chr1_35452705_r	ZMYM6
chr1	35577707	35577731	NM_001289088_cds_9_0_chr1_35577688_f,NM_001289089_cds_8_0_chr1_35577688_f,NM_001289090_cds_9_0_chr1_35577688_f,NM_001289091_cds_9_0_chr1_35577688_f,NM_001319955_cds_7_0_chr1_35577688_f,NM_024772_cds_8_0_chr1_35577688_f	ZMYM1,ZMYM1,ZMYM1,ZMYM1,ZMYM1,ZMYM1
chr1	35835972	35835996	NM_001350138_cds_7_0_chr1_35835973_f,NM_005095_cds_6_0_chr1_35835973_f,NM_001350139_cds_7_0_chr1_35836020_f,NM_001350140_cds_4_0_chr1_35836020_f	ZMYM4
chr1	36039892	36039905	NM_178548_cds_1_0_chr1_36039528_f	TFAP2E
chr1	36186491	36186581	NM_001330490_cds_0_0_chr1_36186492_r	CLSPN,CLSPN,CLSPN
chr1	36274027	36274036	NM_017629_cds_0_0_chr1_36274018_f	AGO4
chr1	36316454	36316459	NM_017629_cds_16_0_chr1_36316455_f	AGO4
chr1	36385262	36385310	NM_001317123_cds_18_0_chr1_36385100_f,NM_012199_cds_18_0_chr1_36385100_f,NM_001317122_cds_18_0_chr1_36385100_f	AGO1,AGO1,AGO1
chr1	36909604	36909634	NM_001330493_cds_9_0_chr1_36909605_r	OSCP1,OSCP1,OSCP1
chr1	37324708	37324720	NM_000831_cds_9_0_chr1_37324709_r	GRIK3
chr1	37499697	37499709	NM_000831_cds_15_0_chr1_37499595_r	GRIK3
chr1	37959369	37959415	NM_001270876_cds_0_0_chr1_37959370_r	MEAF6,MEAF6,MEAF6,MEAF6,MEAF6,MEAF6,MIR5581
chr1	37980257	37980275	NM_001270875_cds_6_0_chr1_37980258_r,NM_001270876_cds_5_0_chr1_37980258_r,NM_022756_cds_7_0_chr1_37980258_r	MEAF6,MEAF6,MEAF6,MEAF6,MEAF6,MEAF6,MIR5581
chr1	38046942	38047146	NM_001323623_cds_8_0_chr1_38046943_r	DNALI1,GNL2,GNL2,GNL2
chr1	38052911	38052927	NM_001323623_cds_12_0_chr1_38052912_r,NM_013285_cds_11_0_chr1_38052912_r	DNALI1,GNL2,GNL2,GNL2
chr1	38155557	38155558	NM_017850_cds_3_0_chr1_38155278_r,NM_001303030_cds_3_0_chr1_38155278_r,NM_001303031_cds_3_0_chr1_38155278_r	C1orf109,C1orf109,C1orf109
chr1	38155887	38156070	NM_001303030_cds_4_0_chr1_38155888_r,NM_001303031_cds_4_0_chr1_38155888_r	C1orf109,C1orf109,C1orf109
chr1	38218567	38218576	NM_001099439_cds_12_0_chr1_38218548_r	EPHA10,EPHA10
chr1	38218783	38218793	NM_001099439_cds_12_0_chr1_38218548_r	EPHA10,EPHA10
chr1	38259854	38260159	NM_001031740_cds_0_0_chr1_38259855_f,NM_001113482_cds_0_0_chr1_38259855_f	MANEAL,MANEAL,MANEAL
chr1	38273585	38273803	NM_024640_cds_4_0_chr1_38273464_r	YRDC,C1orf122,C1orf122
chr1	38397344	38397384	NM_001297434_cds_17_0_chr1_38397345_r	INPP5B,INPP5B
chr1	38511178	38511243	NM_002699_cds_0_0_chr1_38511060_r	POU3F1
chr1	38511670	38512149	NM_002699_cds_0_0_chr1_38511060_r	POU3F1
chr1	38512338	38512415	NM_002699_cds_0_0_chr1_38511060_r	POU3F1
chr1	39384982	39385009	NM_017821_cds_6_0_chr1_39384639_r,NM_001304746_cds_6_0_chr1_39384639_r	RHBDL2,RHBDL2
chr1	39395066	39395181	NM_001304746_cds_7_0_chr1_39395067_r	RHBDL2,RHBDL2
chr1	39457211	39457228	NM_001136275_cds_0_0_chr1_39457053_f,NM_024595_cds_0_0_chr1_39457053_f	AKIRIN1,AKIRIN1
chr1	39878901	39879430	NM_015038_cds_0_0_chr1_39875938_f	MACF1,KIAA0754
chr1	39900085	39900098	NM_012090_cds_62_0_chr1_39900086_f	MACF1,KIAA0754
chr1	39957663	39957695	NM_181809_cds_0_0_chr1_39957664_f	BMP8A,OXCT2P1,PPIEL,PPIEL,PPIEL,PPIEL,PPIEL
chr1	39976940	39977035	NM_181809_cds_1_0_chr1_39976846_f	BMP8A,OXCT2P1,PPIEL,PPIEL,PPIEL,PPIEL,PPIEL
chr1	39977566	39977576	NM_181809_cds_2_0_chr1_39977428_f	BMP8A,OXCT2P1,PPIEL,PPIEL,PPIEL,PPIEL,PPIEL
chr1	39987047	39987242	NM_181809_cds_3_0_chr1_39987048_f	BMP8A,OXCT2P1,PPIEL,PPIEL,PPIEL,PPIEL,PPIEL
chr1	39988074	39988154	NM_181809_cds_4_0_chr1_39988075_f	BMP8A,OXCT2P1,PPIEL,PPIEL,PPIEL,PPIEL,PPIEL
chr1	40230294	40230352	NM_001720_cds_3_0_chr1_40230295_r	PPIE,PPIE,PPIE,PPIE,PPIE,PPIE,BMP8B,OXCT2
chr1	40235488	40235496	NM_022120_cds_0_0_chr1_40235374_r	PPIE,PPIE,PPIE,PPIE,PPIE,PPIE,BMP8B,OXCT2
chr1	40235740	40235948	NM_022120_cds_0_0_chr1_40235374_r	PPIE,PPIE,PPIE,PPIE,PPIE,PPIE,BMP8B,OXCT2
chr1	40236180	40236198	NM_022120_cds_0_0_chr1_40235374_r	PPIE,PPIE,PPIE,PPIE,PPIE,PPIE,BMP8B,OXCT2
chr1	40236425	40236754	NM_022120_cds_0_0_chr1_40235374_r	PPIE,PPIE,PPIE,PPIE,PPIE,PPIE,BMP8B,OXCT2
chr1	40239979	40240128	NM_001720_cds_4_0_chr1_40239980_r	PPIE,PPIE,PPIE,PPIE,PPIE,PPIE,BMP8B,OXCT2
chr1	40240520	40240615	NM_001720_cds_5_0_chr1_40240521_r	PPIE,PPIE,PPIE,PPIE,PPIE,PPIE,BMP8B,OXCT2
chr1	40253823	40254157	NM_001720_cds_6_0_chr1_40253824_r	PPIE,PPIE,PPIE,PPIE,PPIE,PPIE,BMP8B,OXCT2
chr1	40367479	40367560	NM_001033082_cds_2_0_chr1_40367480_r,NM_005376_cds_1_0_chr1_40367480_r	MYCL,MYCL,MYCL
chr1	40530145	40530231	NM_001105530_cds_5_0_chr1_40530146_f,NM_001330502_cds_5_0_chr1_40530146_f,NM_006367_cds_5_0_chr1_40530146_f	CAP1,CAP1,CAP1
chr1	40769478	40769484	NM_001852_cds_5_0_chr1_40769479_r	COL9A2
chr1	41236068	41236322	NM_001308114_cds_9_0_chr1_41236069_f,NM_001308115_cds_9_0_chr1_41236069_f,NM_001142588_cds_10_0_chr1_41236381_f,NM_001142589_cds_8_0_chr1_41236381_f,NM_001142590_cds_14_0_chr1_41236381_f,NM_014223_cds_9_0_chr1_41236381_f,NM_001142587_cds_9_0_chr1_41236384_f	NFYC-AS1,NFYC,NFYC,NFYC,NFYC,NFYC,NFYC,NFYC,MIR30E,MIR30C1
chr1	41249765	41249846	NM_004700_cds_0_0_chr1_41249766_f,NM_172163_cds_0_0_chr1_41249766_f	KCNQ4,KCNQ4
chr1	41327283	41327369	NM_133467_cds_0_0_chr1_41327245_r	CITED4
chr1	41327577	41327723	NM_133467_cds_0_0_chr1_41327245_r	CITED4
chr1	41651792	41651805	NM_001172219_cds_13_0_chr1_41651793_r	SLFNL1-AS1,SLFNL1,SLFNL1,SLFNL1,SCMH1,SCMH1,SCMH1,SCMH1,SCMH1,SCMH1,SCMH1,SCMH1
chr1	41827602	41828016	NM_001291281_cds_0_0_chr1_41827603_f	FOXO6,LOC101929901
chr1	41847287	41848353	NM_001291281_cds_1_0_chr1_41847288_f,NM_001291281_cds_2_0_chr1_41847873_f	FOXO6,LOC101929901
chr1	41946770	41946864	NM_001956_cds_1_0_chr1_41946766_r	EDN2,EDN2,EDN2
chr1	41976461	41976462	NM_001127714_cds_0_0_chr1_41976122_r,NM_024503_cds_0_0_chr1_41976122_r	HIVEP3,HIVEP3,HIVEP3,HIVEP3
chr1	42938792	42938915	NM_001287511_cds_2_0_chr1_42938793_f	PPCS,PPCS,PPCS,PPCS,PPCS,PPCS,PPCS,PPCS
chr1	43125016	43125041	NM_001330510_cds_2_0_chr1_43125016_f	PPIH,PPIH
chr1	44041580	44041598	NM_001329137_cds_7_0_chr1_44041581_f,NM_001329138_cds_7_0_chr1_44041581_f	PTPRF,PTPRF,PTPRF,PTPRF,PTPRF,PTPRF
chr1	44048752	44048764	NM_001329138_cds_9_0_chr1_44048753_f	PTPRF,PTPRF,PTPRF,PTPRF,PTPRF,PTPRF
chr1	44073994	44074006	NM_001329138_cds_22_0_chr1_44073995_f	PTPRF,PTPRF,PTPRF,PTPRF,PTPRF,PTPRF
chr1	44078438	44078471	NM_001329137_cds_22_0_chr1_44078439_f,NM_001329138_cds_24_0_chr1_44078439_f,NM_001329139_cds_20_0_chr1_44078439_f	PTPRF,PTPRF,PTPRF,PTPRF,PTPRF,PTPRF
chr1	44401973	44402263	NM_001136215_cds_3_0_chr1_44401974_f,NM_057090_cds_4_0_chr1_44401974_f,NM_057091_cds_4_0_chr1_44401974_f	ARTN,ARTN,ARTN
chr1	44442930	44443083	NM_001039457_cds_5_0_chr1_44442698_f,NM_004047_cds_6_0_chr1_44442698_f,NM_001294333_cds_6_0_chr1_44442698_f	ATP6V0B,ATP6V0B,ATP6V0B
chr1	44804982	44804994	NM_001301698_cds_6_0_chr1_44804717_r,NM_001301699_cds_6_0_chr1_44804717_r,NM_001301700_cds_5_0_chr1_44804717_r,NM_024066_cds_6_0_chr1_44804717_r	ERI3,ERI3,ERI3,ERI3,ERI3,ERI3-IT1,ERI3-IT1,SNORA110
chr1	45155391	45155575	NM_001145636_cds_1_0_chr1_45155370_f	C1orf228,RNU5F-1
chr1	45212428	45212431	NM_001297656_cds_0_0_chr1_45212429_f	KIF2C,KIF2C,KIF2C,KIF2C
chr1	45671457	45671800	NM_020883_cds_13_0_chr1_45671428_r	ZSWIM5
chr1	46269567	46269744	NM_001319245_cds_0_0_chr1_46269568_f,NM_001324320_cds_0_0_chr1_46269568_f,NM_015112_cds_0_0_chr1_46269568_f	MAST2,MAST2,MAST2,MAST2
chr1	46397928	46397945	NM_001324321_cds_2_0_chr1_46397929_f	MAST2,MAST2,MAST2,MAST2
chr1	46466630	46466651	NM_001324320_cds_6_0_chr1_46466631_f,NM_001324321_cds_5_0_chr1_46466631_f	MAST2,MAST2,MAST2,MAST2
chr1	46598370	46598417	NM_001303428_cds_10_0_chr1_46598371_r	PIK3R3,PIK3R3,PIK3R3,PIK3R3,PIK3R3,PIK3R3,PIK3R3,PIK3R3,PIK3R3,PIK3R3,PIK3R3,PIK3R3,PIK3R3,LOC101929626,TSPAN1,PIK3R3
chr1	46641257	46641301	NM_001328655_cds_0_0_chr1_46641258_r	PIK3R3,PIK3R3,PIK3R3,PIK3R3,PIK3R3,PIK3R3,PIK3R3,PIK3R3,PIK3R3,PIK3R3,PIK3R3,PIK3R3,PIK3R3,LOC101929626,TSPAN1,PIK3R3
chr1	46641899	46642143	NM_001303427_cds_9_0_chr1_46641900_r,NM_001328655_cds_1_0_chr1_46641900_r	PIK3R3,PIK3R3,PIK3R3,PIK3R3,PIK3R3,PIK3R3,PIK3R3,PIK3R3,PIK3R3,PIK3R3,PIK3R3,PIK3R3,PIK3R3,LOC101929626,TSPAN1,PIK3R3
chr1	46662979	46663033	NM_001290129_cds_21_0_chr1_46662980_r	POMGNT1,POMGNT1,POMGNT1,POMGNT1,LURAP1
chr1	46775653	46775716	NM_001297565_cds_2_0_chr1_46775654_f	UQCRH,UQCRH,UQCRH
chr1	47015605	47015674	NM_001322255_cds_2_0_chr1_47015606_r	MKNK1-AS1,KNCN,KNCN,MKNK1,MKNK1,MKNK1,MKNK1,MKNK1
chr1	47078575	47078772	NM_201403_cds_2_0_chr1_47078576_r,NM_145279_cds_2_0_chr1_47078576_r	MOB3C,MOB3C
chr1	47133977	47134063	NM_001042546_cds_6_0_chr1_47133729_r,NM_022745_cds_8_0_chr1_47133729_r	ATPAF1,ATPAF1,ATPAF1,ATPAF1
chr1	47181966	47181973	NM_014774_cds_9_0_chr1_47181967_r	EFCAB14-AS1,EFCAB14-AS1,EFCAB14
chr1	47427254	47427428	NM_001320289_cds_0_0_chr1_47427255_f	CYP4X1,CYP4X1,CYP4X1
chr1	47546294	47546339	NM_178134_cds_2_0_chr1_47546295_f	CYP4Z1
chr1	47571920	47571933	NM_178134_cds_8_0_chr1_47571800_f	CYP4Z1
chr1	47614273	47614469	NM_001010969_cds_11_0_chr1_47614274_f	CYP4A22,CYP4A22
chr1	47691114	47691210	NM_001287347_cds_2_0_chr1_47691115_r,NM_001290403_cds_2_0_chr1_47691115_r,NM_001290404_cds_2_0_chr1_47691115_r,NM_001290405_cds_2_0_chr1_47691115_r,NM_003189_cds_2_0_chr1_47691115_r	TAL1,TAL1,TAL1,TAL1,TAL1,TAL1
chr1	47882000	47882014	NM_012186_cds_0_0_chr1_47881988_f	LINC01389,FOXE3,FOXD2-AS1,FOXD2
chr1	47882629	47882912	NM_012186_cds_0_0_chr1_47881988_f	LINC01389,FOXE3,FOXD2-AS1,FOXD2
chr1	47903836	47904032	NM_004474_cds_0_0_chr1_47903808_f	LINC01389,FOXE3,FOXD2-AS1,FOXD2
chr1	47904608	47904735	NM_004474_cds_0_0_chr1_47903808_f	LINC01389,FOXE3,FOXD2-AS1,FOXD2
chr1	47904950	47904966	NM_004474_cds_0_0_chr1_47903808_f	LINC01389,FOXE3,FOXD2-AS1,FOXD2
chr1	48878813	48878823	NM_001286238_cds_9_0_chr1_48878782_r,NM_019073_cds_9_0_chr1_48878782_r	SPATA6,SPATA6,SPATA6
chr1	49242403	49242483	NM_024603_cds_5_0_chr1_49242278_r	AGBL4,AGBL4,AGBL4,AGBL4,AGBL4,BEND5,BEND5,LOC101929721,AGBL4-IT1
chr1	50162948	50162956	NM_001323573_cds_10_0_chr1_50162949_r,NM_001323574_cds_11_0_chr1_50162949_r,NM_001323575_cds_10_0_chr1_50162985_r,NM_032785_cds_11_0_chr1_50162985_r	AGBL4,AGBL4,AGBL4,AGBL4,AGBL4,BEND5,BEND5,LOC101929721,AGBL4-IT1
chr1	50575612	50575636	NM_001294348_cds_0_0_chr1_50575613_f,NM_001324213_cds_0_0_chr1_50575613_f,NM_001324215_cds_0_0_chr1_50575613_f,NM_001324217_cds_0_0_chr1_50575613_f	ELAVL4,ELAVL4,ELAVL4,ELAVL4,ELAVL4,ELAVL4,ELAVL4,ELAVL4,ELAVL4,ELAVL4,ELAVL4,ELAVL4,ELAVL4,ELAVL4,ELAVL4
chr1	50607524	50607530	NM_001324209_cds_1_0_chr1_50607525_f,NM_001324212_cds_1_0_chr1_50607525_f,NM_001324214_cds_1_0_chr1_50607525_f	ELAVL4,ELAVL4,ELAVL4,ELAVL4,ELAVL4,ELAVL4,ELAVL4,ELAVL4,ELAVL4,ELAVL4,ELAVL4,ELAVL4,ELAVL4,ELAVL4,ELAVL4
chr1	50645215	50645248	NM_001324216_cds_3_0_chr1_50645216_f,NM_001324217_cds_3_0_chr1_50645216_f	ELAVL4,ELAVL4,ELAVL4,ELAVL4,ELAVL4,ELAVL4,ELAVL4,ELAVL4,ELAVL4,ELAVL4,ELAVL4,ELAVL4,ELAVL4,ELAVL4,ELAVL4
chr1	51567905	51567921	NM_001136508_cds_0_0_chr1_51567906_f	C1orf185
chr1	51775055	51775102	NM_001080494_cds_12_0_chr1_51774933_r,NM_001144832_cds_12_0_chr1_51774933_r,NM_001297663_cds_12_0_chr1_51774933_r,NM_001297664_cds_12_0_chr1_51774933_r,NM_001297662_cds_7_0_chr1_51774933_r,NM_001297665_cds_12_0_chr1_51774933_r	TTC39A,TTC39A,TTC39A,TTC39A,TTC39A,TTC39A,TTC39A,TTC39A,TTC39A-AS1
chr1	51796108	51796149	NM_001297662_cds_12_0_chr1_51796109_r,NM_001297663_cds_17_0_chr1_51796109_r	TTC39A,TTC39A,TTC39A,TTC39A,TTC39A,TTC39A,TTC39A,TTC39A,TTC39A-AS1
chr1	52218373	52218397	NM_001350208_cds_8_0_chr1_52218374_f,NM_001350209_cds_8_0_chr1_52218374_f	OSBPL9,OSBPL9,OSBPL9,OSBPL9,OSBPL9,OSBPL9,OSBPL9,OSBPL9,OSBPL9,NRDC,NRDC,NRDC,MIR761
chr1	52759124	52759138	NM_004799_cds_10_0_chr1_52759125_f,NM_007324_cds_9_0_chr1_52759125_f	ZFYVE9,ZFYVE9
chr1	52962829	52962855	NM_001009881_cds_25_0_chr1_52962678_r,NM_015269_cds_25_0_chr1_52962678_r	ZCCHC11,ZCCHC11
chr1	53068151	53068219	NM_015696_cds_0_0_chr1_53068082_f	GPX7
chr1	53192325	53192355	NM_024646_cds_0_0_chr1_53192326_f	ZYG11B
chr1	53351564	53351566	NM_001004339_cds_11_0_chr1_53351505_f,NM_001307931_cds_10_0_chr1_53351505_f	ZYG11A,ZYG11A
chr1	53407467	53407479	NM_001007098_cds_1_0_chr1_53407468_f,NM_001193599_cds_1_0_chr1_53407468_f,NM_001193600_cds_1_0_chr1_53407468_f,NM_001330587_cds_1_0_chr1_53407468_f,NM_002979_cds_1_0_chr1_53407468_f	SCP2,SCP2,SCP2,SCP2,SCP2,SCP2,MIR1273F,MIR5095,MIR1273G,SCP2,SCP2,SCP2
chr1	53553906	53553918	NM_001287595_cds_0_0_chr1_53553681_r,NM_006671_cds_0_0_chr1_53553681_r,NM_001287597_cds_0_0_chr1_53553748_r	SLC1A7,SLC1A7,SLC1A7,SLC1A7,SLC1A7
chr1	53556533	53556655	NM_001287597_cds_3_0_chr1_53556284_r,NM_006671_cds_3_0_chr1_53556284_r,NM_001287595_cds_3_0_chr1_53556284_r	SLC1A7,SLC1A7,SLC1A7,SLC1A7,SLC1A7
chr1	53574260	53574306	NM_001287596_cds_0_0_chr1_53574261_r	SLC1A7,SLC1A7,SLC1A7,SLC1A7,SLC1A7
chr1	53742549	53742555	NM_001018054_cds_13_0_chr1_53742364_r,NM_004631_cds_14_0_chr1_53742364_r	MAGOH,LOC100507564,LRP8,LRP8,LRP8,LRP8
chr1	53793546	53793584	NM_001018054_cds_17_0_chr1_53793461_r,NM_004631_cds_18_0_chr1_53793461_r,NM_017522_cds_15_0_chr1_53793461_r,NM_033300_cds_16_0_chr1_53793461_r	MAGOH,LOC100507564,LRP8,LRP8,LRP8,LRP8
chr1	54395711	54395721	NM_001316935_cds_3_0_chr1_54395712_r,NM_016126_cds_3_0_chr1_54395712_r	HSPB11,HSPB11,HSPB11,HSPB11
chr1	54690797	54691055	NM_001330602_cds_6_0_chr1_54690798_f	MRPL37,MRPL37,SSBP3,SSBP3,SSBP3,SSBP3-AS1
chr1	55096406	55096559	NM_015547_cds_15_0_chr1_55096407_f	ACOT11,ACOT11,FAM151A
chr1	55100360	55100402	NM_015547_cds_16_0_chr1_55100361_f	ACOT11,ACOT11,FAM151A
chr1	55199382	55199383	NM_004623_cds_7_0_chr1_55199302_f	MROH7,MROH7,MROH7,MROH7,MROH7-TTC4,MROH7-TTC4,MROH7-TTC4,TTC4,TTC4
chr1	55247037	55247050	NM_001114108_cds_0_0_chr1_55246916_r	TTC22,TTC22
chr1	55251218	55251317	NM_017904_cds_0_0_chr1_55251219_r	TTC22,TTC22
chr1	55266775	55266795	NM_001114108_cds_6_0_chr1_55266270_r,NM_017904_cds_5_0_chr1_55266270_r	TTC22,TTC22
chr1	57111060	57111154	NM_006252_cds_0_0_chr1_57111061_f	LOC101929935,PRKAA2
chr1	57425201	57425264	NM_001278544_cds_10_0_chr1_57425202_r	C8B,C8B,C8B
chr1	59248287	59248303	NM_002228_cds_0_0_chr1_59247747_r	JUN
chr1	62350074	62350080	NM_001350145_cds_21_0_chr1_62349909_f,NM_176877_cds_21_0_chr1_62349909_f	PATJ,MIR3116-1,MIR3116-2
chr1	62619029	62619153	NM_001350145_cds_42_0_chr1_62619030_f	PATJ,MIR3116-1,MIR3116-2
chr1	62626686	62626726	NM_176877_cds_42_0_chr1_62626580_f,NM_001350145_cds_43_0_chr1_62626580_f	PATJ,MIR3116-1,MIR3116-2
chr1	62672345	62672358	NM_001164835_cds_3_0_chr1_62672301_f,NM_019079_cds_2_0_chr1_62672301_f	L1TD1,L1TD1
chr1	62672577	62672600	NM_001164835_cds_3_0_chr1_62672301_f,NM_019079_cds_2_0_chr1_62672301_f	L1TD1,L1TD1
chr1	62672817	62673308	NM_001164835_cds_3_0_chr1_62672301_f,NM_019079_cds_2_0_chr1_62672301_f	L1TD1,L1TD1
chr1	62676474	62676827	NM_001164835_cds_4_0_chr1_62675455_f,NM_019079_cds_3_0_chr1_62675455_f	L1TD1,L1TD1
chr1	63010617	63010710	NM_001271999_cds_26_0_chr1_63010618_r,NM_001330614_cds_27_0_chr1_63010618_r	DOCK7,DOCK7,DOCK7,DOCK7,DOCK7,DOCK7,ANGPTL3
chr1	63050450	63050549	NM_001272002_cds_0_0_chr1_63050451_r	DOCK7,DOCK7,DOCK7,DOCK7,DOCK7,DOCK7,ANGPTL3
chr1	63096910	63097017	NM_001271999_cds_38_0_chr1_63096911_r,NM_001272000_cds_38_0_chr1_63096911_r,NM_001272001_cds_37_0_chr1_63096911_r,NM_001272002_cds_5_0_chr1_63096911_r,NM_001330614_cds_39_0_chr1_63096911_r,NM_033407_cds_38_0_chr1_63096911_r	DOCK7,DOCK7,DOCK7,DOCK7,DOCK7,DOCK7,ANGPTL3
chr1	63153897	63153898	NM_001271999_cds_48_0_chr1_63153898_r,NM_001272000_cds_48_0_chr1_63153898_r,NM_001272001_cds_47_0_chr1_63153898_r,NM_001272002_cds_15_0_chr1_63153898_r,NM_001330614_cds_49_0_chr1_63153898_r,NM_033407_cds_48_0_chr1_63153898_r	DOCK7,DOCK7,DOCK7,DOCK7,DOCK7,DOCK7,ANGPTL3
chr1	63788852	63788946	NM_012183_cds_0_0_chr1_63788730_f	FOXD3-AS1,FOXD3-AS1,FOXD3-AS1,FOXD3-AS1,FOXD3
chr1	63906712	63906774	NM_001347145_cds_0_0_chr1_63906713_r	ITGB3BP,ITGB3BP,ITGB3BP,ITGB3BP,ITGB3BP,ITGB3BP
chr1	63915448	63915486	NM_001347147_cds_0_0_chr1_63915449_r	ITGB3BP,ITGB3BP,ITGB3BP,ITGB3BP,ITGB3BP,ITGB3BP
chr1	64240088	64240179	NM_001083592_cds_0_0_chr1_64240089_f,NM_005012_cds_0_0_chr1_64240089_f	ROR1,ROR1,ROR1-AS1,ROR1-AS1
chr1	65131739	65131740	NM_001293274_cds_14_0_chr1_65131740_f,NM_020925_cds_15_0_chr1_65131740_f	CACHD1,CACHD1,MIR4794
chr1	65614090	65614183	NM_001005353_cds_1_0_chr1_65614091_f,NM_013410_cds_0_0_chr1_65614091_f,NM_203464_cds_1_0_chr1_65614091_f	AK4,AK4,AK4,AK4
chr1	65775428	65775621	NM_001256864_cds_0_0_chr1_65775429_f	DNAJC6,DNAJC6,DNAJC6
chr1	66038008	66038032	NM_001003679_cds_4_0_chr1_66038009_f,NM_001003680_cds_4_0_chr1_66038009_f,NM_001198687_cds_3_0_chr1_66038009_f,NM_001198688_cds_3_0_chr1_66038009_f,NM_001198689_cds_3_0_chr1_66038009_f,NM_002303_cds_4_0_chr1_66038009_f	LEPROT,LEPROT,LEPR,LEPR,LEPR,LEPROT,LEPR,LEPR,LEPR
chr1	66095884	66096088	NM_001003680_cds_19_0_chr1_66095885_f,NM_001198687_cds_18_0_chr1_66095885_f	LEPROT,LEPROT,LEPR,LEPR,LEPR,LEPROT,LEPR,LEPR,LEPR
chr1	66820529	66820577	NM_001297442_cds_0_0_chr1_66820530_f	PDE4B,PDE4B,PDE4B,PDE4B,PDE4B,LOC101927139,PDE4B,PDE4B
chr1	67099762	67099846	NM_001350217_cds_3_0_chr1_67099763_f	SGIP1,SGIP1,MIR3117
chr1	67160121	67160187	NM_001308203_cds_14_0_chr1_67160122_f	SGIP1,SGIP1,MIR3117
chr1	67568920	67569065	NM_001276352_cds_2_0_chr1_67568921_r	C1orf141,C1orf141,C1orf141
chr1	67577259	67577327	NM_001276352_cds_3_0_chr1_67577260_r	C1orf141,C1orf141,C1orf141
chr1	67591587	67591592	NM_001276351_cds_4_0_chr1_67591435_r,NM_001276352_cds_5_0_chr1_67591435_r	C1orf141,C1orf141,C1orf141
chr1	67672592	67672614	NM_144701_cds_5_0_chr1_67672593_f	IL23R
chr1	68564430	68564436	NM_001002292_cds_0_0_chr1_68564315_r	GNG12,GNG12-AS1,DIRAS3,WLS,WLS,WLS,MIR1262
chr1	70034498	70034503	NM_001350216_cds_0_0_chr1_70034499_f	LRRC7,LRRC7,PIN1P1
chr1	70144063	70144161	NM_001350216_cds_1_0_chr1_70144064_f	LRRC7,LRRC7,PIN1P1
chr1	70181900	70181901	NM_001330635_cds_2_0_chr1_70181901_f	LRRC7,LRRC7,PIN1P1
chr1	70900807	70900860	NM_001190463_cds_8_0_chr1_70900808_f,NM_001902_cds_9_0_chr1_70900808_f,NM_153742_cds_8_0_chr1_70900808_f	CTH,CTH,CTH
chr1	74901763	74901789	NM_001112808_cds_19_0_chr1_74901764_f,NM_001199327_cds_19_0_chr1_74901764_f,NM_015978_cds_17_0_chr1_74901764_f	FPGT,FPGT,FPGT,FPGT-TNNI3K,FPGT-TNNI3K,TNNI3K
chr1	76081537	76081571	NM_001320283_cds_21_0_chr1_76081538_r	SLC44A5,SLC44A5,SLC44A5,SLC44A5,SLC44A5
chr1	76198735	76198834	NM_001286043_cds_4_0_chr1_76198736_f	ACADM,ACADM,ACADM,ACADM,ACADM,DLSTP1
chr1	76282154	76282231	NM_002440_cds_5_0_chr1_76282058_f	MSH4
chr1	76775243	76775297	NM_001349111_cds_1_0_chr1_76775244_f	ST6GALNAC3,ST6GALNAC3
chr1	78034016	78034151	NM_001308237_cds_2_0_chr1_78034017_r,NM_015534_cds_2_0_chr1_78034017_r	ZZZ3,ZZZ3
chr1	78105133	78105156	NM_001308237_cds_10_0_chr1_78105134_r	ZZZ3,ZZZ3
chr1	78211105	78211147	NM_015017_cds_23_0_chr1_78211106_r,NM_201626_cds_20_0_chr1_78211106_r	USP33,USP33,USP33
chr1	78434705	78434768	NM_001303433_cds_18_0_chr1_78434706_r	FUBP1,FUBP1,FUBP1,DNAJB4,DNAJB4,DNAJB4,DNAJB4,DNAJB4,DNAJB4
chr1	78458459	78458550	NM_001317100_cds_1_0_chr1_78458460_f	FUBP1,FUBP1,FUBP1,DNAJB4,DNAJB4,DNAJB4,DNAJB4,DNAJB4,DNAJB4
chr1	78510760	78510778	NM_001304725_cds_0_0_chr1_78510761_f	GIPC2,GIPC2
chr1	79358782	79358788	NM_022159_cds_2_0_chr1_79358783_r	ADGRL4
chr1	82418670	82418709	NM_001330645_cds_8_0_chr1_82418671_f	ADGRL2,ADGRL2,ADGRL2,ADGRL2,ADGRL2
chr1	82452972	82453025	NM_001297705_cds_19_0_chr1_82452973_f	ADGRL2,ADGRL2,ADGRL2,ADGRL2,ADGRL2
chr1	82455340	82455364	NM_001297705_cds_20_0_chr1_82455341_f	ADGRL2,ADGRL2,ADGRL2,ADGRL2,ADGRL2
chr1	84981976	84982078	NM_001310156_cds_1_0_chr1_84981977_f	RPF1,GNG5,SPATA1,CTBS
chr1	84986267	84986374	NM_001310156_cds_2_0_chr1_84986268_f	RPF1,GNG5,SPATA1,CTBS
chr1	84988072	84988190	NM_001310156_cds_3_0_chr1_84988073_f	RPF1,GNG5,SPATA1,CTBS
chr1	84991378	84991432	NM_001310156_cds_4_0_chr1_84991379_f	RPF1,GNG5,SPATA1,CTBS
chr1	84991527	84991756	NM_001310156_cds_5_0_chr1_84991528_f	RPF1,GNG5,SPATA1,CTBS
chr1	84998542	84998657	NM_001310156_cds_6_0_chr1_84998543_f	RPF1,GNG5,SPATA1,CTBS
chr1	84999391	84999449	NM_001310156_cds_7_0_chr1_84999392_f	RPF1,GNG5,SPATA1,CTBS
chr1	85009884	85009987	NM_001310156_cds_8_0_chr1_85009885_f	RPF1,GNG5,SPATA1,CTBS
chr1	85011316	85011442	NM_001310156_cds_9_0_chr1_85011317_f	RPF1,GNG5,SPATA1,CTBS
chr1	85014468	85014647	NM_001310156_cds_10_0_chr1_85014469_f	RPF1,GNG5,SPATA1,CTBS
chr1	85016114	85016213	NM_001310156_cds_11_0_chr1_85016115_f	RPF1,GNG5,SPATA1,CTBS
chr1	85018717	85018807	NM_001310156_cds_12_0_chr1_85018718_f	RPF1,GNG5,SPATA1,CTBS
chr1	85029417	85029421	NM_004388_cds_2_0_chr1_85029418_r	RPF1,GNG5,SPATA1,CTBS
chr1	85575812	85575818	NM_001288563_cds_14_0_chr1_85575731_f,NM_145172_cds_15_0_chr1_85575731_f	WDR63,WDR63
chr1	85870063	85870066	NM_001330655_cds_5_0_chr1_85870064_r	DDAH1,DDAH1,DDAH1
chr1	87709297	87709320	NM_001290053_cds_2_0_chr1_87709298_f	LOC101927844
chr1	87716183	87716508	NM_001290053_cds_3_0_chr1_87716184_f	LOC101927844
chr1	89325564	89325582	NM_001514_cds_2_0_chr1_89325565_r	GTF2B
chr1	89474572	89474619	NM_001319181_cds_0_0_chr1_89474573_r,NM_001319179_cds_1_0_chr1_89474630_r,NM_001319180_cds_1_0_chr1_89474630_r,NM_018284_cds_1_0_chr1_89474630_r	GBP3,GBP3,GBP3,GBP3,GBP3
chr1	89480087	89480113	NM_001319180_cds_7_0_chr1_89480088_r	GBP3,GBP3,GBP3,GBP3,GBP3
chr1	89618446	89618460	NM_207398_cds_7_0_chr1_89618351_r	GBP7
chr1	92495636	92495646	NM_173567_cds_0_0_chr1_92495637_f	EPHX4
chr1	92540089	92540998	NM_001287737_cds_0_0_chr1_92540090_r	SETSIP
chr1	93128275	93128422	NM_001350197_cds_7_0_chr1_93128276_r,NM_001350198_cds_7_0_chr1_93128276_r	EVI5,EVI5
chr1	93128976	93129009	NM_001308248_cds_7_0_chr1_93128977_r,NM_001350197_cds_8_0_chr1_93128977_r,NM_001350198_cds_8_0_chr1_93128977_r	EVI5,EVI5
chr1	93426932	93426947	NM_001006605_cds_4_0_chr1_93426933_r,NM_001252269_cds_3_0_chr1_93426933_r,NM_001252270_cds_3_0_chr1_93426933_r,NM_001252273_cds_4_0_chr1_93426933_r	RPL5,FAM69A,SNORD21,SNORA66,FAM69A,FAM69A,FAM69A,FAM69A
chr1	93677730	93677818	NM_001306076_cds_10_0_chr1_93677658_f,NM_206886_cds_10_0_chr1_93677658_f	CCDC18,CCDC18
chr1	93691889	93691927	NM_001306076_cds_16_0_chr1_93691890_f,NM_206886_cds_16_0_chr1_93691890_f	CCDC18,CCDC18
chr1	93735903	93736371	NM_001306076_cds_27_0_chr1_93735904_f	CCDC18,CCDC18
chr1	94079403	94079487	NM_001261410_cds_9_0_chr1_94079404_r	BCAR3,BCAR3,BCAR3,BCAR3,BCAR3,LOC100129046,MIR760
chr1	94702970	94702983	NM_001328667_cds_21_0_chr1_94702971_r	ARHGAP29,ARHGAP29,ARHGAP29,ARHGAP29,ARHGAP29
chr1	94713120	94713133	NM_001328665_cds_21_0_chr1_94713121_r	ARHGAP29,ARHGAP29,ARHGAP29,ARHGAP29,ARHGAP29
chr1	95392393	95392398	NM_001286055_cds_5_0_chr1_95392394_r,NM_001839_cds_6_0_chr1_95392394_r	CNN3,CNN3,CNN3
chr1	95501401	95501438	NM_001305242_cds_2_0_chr1_95501402_r	ALG14,ALG14,ALG14,LOC101928098
chr1	95699786	95699830	NM_001128142_cds_0_0_chr1_95699787_f,NM_001199682_cds_0_0_chr1_95699787_f,NM_015485_cds_0_0_chr1_95699787_f	TMEM56,TMEM56,TMEM56-RWDD3,LOC101928118,LOC101928118,RWDD3,RWDD3,RWDD3,RWDD3,RWDD3,RWDD3,RWDD3
chr1	95705425	95705465	NM_001278247_cds_1_0_chr1_95705426_f,NM_001278248_cds_1_0_chr1_95705426_f	TMEM56,TMEM56,TMEM56-RWDD3,LOC101928118,LOC101928118,RWDD3,RWDD3,RWDD3,RWDD3,RWDD3,RWDD3,RWDD3
chr1	97215170	97215242	NM_001300987_cds_2_0_chr1_97215171_f	PTBP2,PTBP2,PTBP2,PTBP2,PTBP2,PTBP2,PTBP2,PTBP2,PTBP2
chr1	100318225	100318259	NM_000646_cds_1_0_chr1_100318226_f	AGL,AGL,AGL,AGL,AGL
chr1	100436092	100436200	NM_001271685_cds_0_0_chr1_100436093_f	SLC35A3,SLC35A3,SLC35A3
chr1	100572467	100572549	NM_001304829_cds_5_0_chr1_100572468_r,NM_194292_cds_5_0_chr1_100572468_r	SASS6,SASS6
chr1	100588025	100588040	NM_194292_cds_13_0_chr1_100587936_r	SASS6,SASS6
chr1	100623893	100623923	NM_001256385_cds_5_0_chr1_100623787_r,NM_001256386_cds_4_0_chr1_100623787_r,NM_001256387_cds_4_0_chr1_100623787_r,NM_144620_cds_4_0_chr1_100623787_r	TRMT13,TRMT13,LRRC39,LRRC39,LRRC39,LRRC39
chr1	100661962	100661978	NM_001918_cds_0_0_chr1_100661811_r	DBT
chr1	100970369	100970447	NM_001319210_cds_15_0_chr1_100970370_f	CDC14A,CDC14A,CDC14A,CDC14A,CDC14A,CDC14A
chr1	101005203	101005519	NM_022049_cds_1_0_chr1_101004523_f	GPR88
chr1	101343979	101344003	NM_001261441_cds_3_0_chr1_101343980_r	EXTL2,EXTL2,EXTL2,EXTL2,EXTL2,EXTL2
chr1	102312400	102312529	NM_001288821_cds_5_0_chr1_102312401_r	OLFM3,OLFM3,OLFM3,OLFM3,OLFM3,OLFM3,DNAJA1P5
chr1	103960796	103960846	NM_001286997_cds_0_0_chr1_103960797_r	LOC101928436,LOC101928436,LOC101928436
chr1	103961378	103961437	NM_001347929_cds_1_0_chr1_103961379_r,NM_001347930_cds_1_0_chr1_103961379_r	LOC101928436,LOC101928436,LOC101928436
chr1	103971908	103971995	NM_001286997_cds_1_0_chr1_103971909_r,NM_001347929_cds_2_0_chr1_103971909_r,NM_001347930_cds_2_0_chr1_103971909_r	LOC101928436,LOC101928436,LOC101928436
chr1	103975512	103975684	NM_001286997_cds_2_0_chr1_103975513_r,NM_001347929_cds_3_0_chr1_103975513_r,NM_001347930_cds_3_0_chr1_103975513_r	LOC101928436,LOC101928436,LOC101928436
chr1	104088869	104088897	NM_017619_cds_10_0_chr1_104088870_f	RNPC3,AMY2B,ACTG1P4
chr1	104161626	104161699	NM_000699_cds_2_0_chr1_104161533_f	AMY2A
chr1	104164198	104164321	NM_000699_cds_5_0_chr1_104164199_f	AMY2A
chr1	104164415	104164515	NM_000699_cds_6_0_chr1_104164416_f	AMY2A
chr1	104166576	104166577	NM_000699_cds_7_0_chr1_104166488_f	AMY2A
chr1	104166763	104166843	NM_000699_cds_8_0_chr1_104166718_f	AMY2A
chr1	104168178	104168368	NM_000699_cds_9_0_chr1_104168179_f	AMY2A
chr1	104198952	104199120	NM_001008218_cds_1_0_chr1_104198953_f,NM_001008219_cds_1_0_chr1_104198953_f,NM_001008221_cds_1_0_chr1_104198953_f,NM_001346780_cds_1_0_chr1_104198953_f,NM_004038_cds_1_0_chr1_104198953_f	AMY1A,AMY1A
chr1	104199465	104199612	NM_001008218_cds_2_0_chr1_104199466_f,NM_001008219_cds_2_0_chr1_104199466_f,NM_001008221_cds_2_0_chr1_104199466_f,NM_001346780_cds_2_0_chr1_104199466_f,NM_004038_cds_2_0_chr1_104199466_f	AMY1A,AMY1A
chr1	104200415	104200613	NM_001008218_cds_3_0_chr1_104200416_f,NM_001008219_cds_3_0_chr1_104200416_f,NM_001008221_cds_3_0_chr1_104200416_f,NM_001346780_cds_3_0_chr1_104200416_f,NM_004038_cds_3_0_chr1_104200416_f	AMY1A,AMY1A
chr1	104201061	104201292	NM_001008218_cds_4_0_chr1_104201062_f,NM_001008219_cds_4_0_chr1_104201062_f,NM_001008221_cds_4_0_chr1_104201062_f,NM_001346780_cds_4_0_chr1_104201062_f,NM_004038_cds_4_0_chr1_104201062_f	AMY1A,AMY1A
chr1	104202031	104202165	NM_001008218_cds_5_0_chr1_104202032_f,NM_001008219_cds_5_0_chr1_104202032_f,NM_001008221_cds_5_0_chr1_104202032_f,NM_001346780_cds_5_0_chr1_104202032_f,NM_004038_cds_5_0_chr1_104202032_f	AMY1A,AMY1A
chr1	104202981	104203104	NM_001008218_cds_6_0_chr1_104202982_f,NM_001008219_cds_6_0_chr1_104202982_f,NM_001008221_cds_6_0_chr1_104202982_f,NM_001346780_cds_6_0_chr1_104202982_f,NM_004038_cds_6_0_chr1_104202982_f	AMY1A,AMY1A
chr1	104205278	104205397	NM_001008218_cds_8_0_chr1_104205279_f,NM_001008219_cds_8_0_chr1_104205279_f,NM_001008221_cds_8_0_chr1_104205279_f,NM_001346780_cds_8_0_chr1_104205279_f,NM_004038_cds_8_0_chr1_104205279_f	AMY1A,AMY1A
chr1	104205507	104205584	NM_001008218_cds_9_0_chr1_104205508_f,NM_001008219_cds_9_0_chr1_104205508_f,NM_001008221_cds_9_0_chr1_104205508_f,NM_001346780_cds_9_0_chr1_104205508_f,NM_004038_cds_9_0_chr1_104205508_f	AMY1A,AMY1A
chr1	104206952	104207142	NM_001008218_cds_10_0_chr1_104206953_f,NM_001008219_cds_10_0_chr1_104206953_f,NM_001008221_cds_10_0_chr1_104206953_f,NM_001346780_cds_10_0_chr1_104206953_f,NM_004038_cds_10_0_chr1_104206953_f	AMY1A,AMY1A
chr1	104230070	104230260	NM_001008218_cds_0_0_chr1_104230071_r,NM_001008219_cds_0_0_chr1_104230071_r,NM_001008221_cds_0_0_chr1_104230071_r,NM_001346780_cds_0_0_chr1_104230071_r,NM_004038_cds_0_0_chr1_104230071_r	AMY1B
chr1	104231579	104231705	NM_001008218_cds_1_0_chr1_104231580_r,NM_001008219_cds_1_0_chr1_104231580_r,NM_001008221_cds_1_0_chr1_104231580_r,NM_001346780_cds_1_0_chr1_104231580_r,NM_004038_cds_1_0_chr1_104231580_r	AMY1B
chr1	104231815	104231934	NM_001008218_cds_2_0_chr1_104231816_r,NM_001008219_cds_2_0_chr1_104231816_r,NM_001008221_cds_2_0_chr1_104231816_r,NM_001346780_cds_2_0_chr1_104231816_r,NM_004038_cds_2_0_chr1_104231816_r	AMY1B
chr1	104233915	104234015	NM_001008218_cds_3_0_chr1_104233916_r,NM_001008219_cds_3_0_chr1_104233916_r,NM_001008221_cds_3_0_chr1_104233916_r,NM_001346780_cds_3_0_chr1_104233916_r,NM_004038_cds_3_0_chr1_104233916_r	AMY1B
chr1	104234109	104234232	NM_001008218_cds_4_0_chr1_104234110_r,NM_001008219_cds_4_0_chr1_104234110_r,NM_001008221_cds_4_0_chr1_104234110_r,NM_001346780_cds_4_0_chr1_104234110_r,NM_004038_cds_4_0_chr1_104234110_r	AMY1B
chr1	104235048	104235182	NM_001008218_cds_5_0_chr1_104235049_r,NM_001008219_cds_5_0_chr1_104235049_r,NM_001008221_cds_5_0_chr1_104235049_r,NM_001346780_cds_5_0_chr1_104235049_r,NM_004038_cds_5_0_chr1_104235049_r	AMY1B
chr1	104235921	104236152	NM_001008218_cds_6_0_chr1_104235922_r,NM_001008219_cds_6_0_chr1_104235922_r,NM_001008221_cds_6_0_chr1_104235922_r,NM_001346780_cds_6_0_chr1_104235922_r,NM_004038_cds_6_0_chr1_104235922_r	AMY1B
chr1	104236600	104236798	NM_001008218_cds_7_0_chr1_104236601_r,NM_001008219_cds_7_0_chr1_104236601_r,NM_001008221_cds_7_0_chr1_104236601_r,NM_001346780_cds_7_0_chr1_104236601_r,NM_004038_cds_7_0_chr1_104236601_r	AMY1B
chr1	104237601	104237748	NM_001008218_cds_8_0_chr1_104237602_r,NM_001008219_cds_8_0_chr1_104237602_r,NM_001008221_cds_8_0_chr1_104237602_r,NM_001346780_cds_8_0_chr1_104237602_r,NM_004038_cds_8_0_chr1_104237602_r	AMY1B
chr1	104238093	104238261	NM_001008218_cds_9_0_chr1_104238094_r,NM_001008219_cds_9_0_chr1_104238094_r,NM_001008221_cds_9_0_chr1_104238094_r,NM_001346780_cds_9_0_chr1_104238094_r,NM_004038_cds_9_0_chr1_104238094_r	AMY1B
chr1	104293091	104293259	NM_001008218_cds_1_0_chr1_104293092_f,NM_001008219_cds_1_0_chr1_104293092_f,NM_001008221_cds_1_0_chr1_104293092_f,NM_001346780_cds_1_0_chr1_104293092_f,NM_004038_cds_1_0_chr1_104293092_f	AMY1C,AMY1C
chr1	104293604	104293751	NM_001008218_cds_2_0_chr1_104293605_f,NM_001008219_cds_2_0_chr1_104293605_f,NM_001008221_cds_2_0_chr1_104293605_f,NM_001346780_cds_2_0_chr1_104293605_f,NM_004038_cds_2_0_chr1_104293605_f	AMY1C,AMY1C
chr1	104294554	104294752	NM_001008218_cds_3_0_chr1_104294555_f,NM_001008219_cds_3_0_chr1_104294555_f,NM_001008221_cds_3_0_chr1_104294555_f,NM_001346780_cds_3_0_chr1_104294555_f,NM_004038_cds_3_0_chr1_104294555_f	AMY1C,AMY1C
chr1	104295200	104295431	NM_001008218_cds_4_0_chr1_104295201_f,NM_001008219_cds_4_0_chr1_104295201_f,NM_001008221_cds_4_0_chr1_104295201_f,NM_001346780_cds_4_0_chr1_104295201_f,NM_004038_cds_4_0_chr1_104295201_f	AMY1C,AMY1C
chr1	104296170	104296304	NM_001008218_cds_5_0_chr1_104296171_f,NM_001008219_cds_5_0_chr1_104296171_f,NM_001008221_cds_5_0_chr1_104296171_f,NM_001346780_cds_5_0_chr1_104296171_f,NM_004038_cds_5_0_chr1_104296171_f	AMY1C,AMY1C
chr1	104297120	104297243	NM_001008218_cds_6_0_chr1_104297121_f,NM_001008219_cds_6_0_chr1_104297121_f,NM_001008221_cds_6_0_chr1_104297121_f,NM_001346780_cds_6_0_chr1_104297121_f,NM_004038_cds_6_0_chr1_104297121_f	AMY1C,AMY1C
chr1	104297336	104297436	NM_001008218_cds_7_0_chr1_104297337_f,NM_001008219_cds_7_0_chr1_104297337_f,NM_001008221_cds_7_0_chr1_104297337_f,NM_001346780_cds_7_0_chr1_104297337_f,NM_004038_cds_7_0_chr1_104297337_f	AMY1C,AMY1C
chr1	104299416	104299535	NM_001008218_cds_8_0_chr1_104299417_f,NM_001008219_cds_8_0_chr1_104299417_f,NM_001008221_cds_8_0_chr1_104299417_f,NM_001346780_cds_8_0_chr1_104299417_f,NM_004038_cds_8_0_chr1_104299417_f	AMY1C,AMY1C
chr1	104299645	104299771	NM_001008218_cds_9_0_chr1_104299646_f,NM_001008219_cds_9_0_chr1_104299646_f,NM_001008221_cds_9_0_chr1_104299646_f,NM_001346780_cds_9_0_chr1_104299646_f,NM_004038_cds_9_0_chr1_104299646_f	AMY1C,AMY1C
chr1	104301090	104301280	NM_001008218_cds_10_0_chr1_104301091_f,NM_001008219_cds_10_0_chr1_104301091_f,NM_001008221_cds_10_0_chr1_104301091_f,NM_001346780_cds_10_0_chr1_104301091_f,NM_004038_cds_10_0_chr1_104301091_f	AMY1C,AMY1C
chr1	108742753	108742760	NM_013386_cds_9_0_chr1_108742578_r	SLC25A24,SLC25A24
chr1	108771698	108771707	NM_001143989_cds_2_0_chr1_108771542_r	NBPF4
chr1	108774877	108775050	NM_001143989_cds_3_0_chr1_108774878_r	NBPF4
chr1	108775781	108775833	NM_001143989_cds_4_0_chr1_108775782_r	NBPF4
chr1	108776863	108777033	NM_001143989_cds_5_0_chr1_108776864_r	NBPF4
chr1	108777857	108777909	NM_001143989_cds_6_0_chr1_108777858_r	NBPF4
chr1	108778891	108779031	NM_001143989_cds_7_0_chr1_108778892_r	NBPF4
chr1	108779908	108779960	NM_001143989_cds_8_0_chr1_108779909_r	NBPF4
chr1	108781369	108781581	NM_001143989_cds_9_0_chr1_108781370_r	NBPF4
chr1	108782449	108782528	NM_001143989_cds_10_0_chr1_108782450_r	NBPF4
chr1	108783571	108783786	NM_001143989_cds_11_0_chr1_108783572_r	NBPF4
chr1	108784695	108784795	NM_001143989_cds_12_0_chr1_108784696_r	NBPF4
chr1	108993387	108993401	NM_001143987_cds_1_0_chr1_108993224_f,NM_001143988_cds_1_0_chr1_108993224_f	NBPF6,NBPF6
chr1	108995957	108996017	NM_001143987_cds_3_0_chr1_108995803_f,NM_001143988_cds_3_0_chr1_108995803_f	NBPF6,NBPF6
chr1	108997060	108997139	NM_001143987_cds_4_0_chr1_108997061_f,NM_001143988_cds_4_0_chr1_108997061_f	NBPF6,NBPF6
chr1	108998007	108998219	NM_001143987_cds_5_0_chr1_108998008_f,NM_001143988_cds_5_0_chr1_108998008_f	NBPF6,NBPF6
chr1	108999628	108999680	NM_001143987_cds_6_0_chr1_108999629_f,NM_001143988_cds_6_0_chr1_108999629_f	NBPF6,NBPF6
chr1	108999869	108999956	NM_001143987_cds_7_0_chr1_108999870_f	NBPF6,NBPF6
chr1	109000557	109000697	NM_001143987_cds_8_0_chr1_109000558_f,NM_001143988_cds_7_0_chr1_109000558_f	NBPF6,NBPF6
chr1	109001679	109001731	NM_001143987_cds_9_0_chr1_109001680_f,NM_001143988_cds_8_0_chr1_109001680_f	NBPF6,NBPF6
chr1	109002554	109002724	NM_001143987_cds_10_0_chr1_109002555_f,NM_001143988_cds_9_0_chr1_109002555_f	NBPF6,NBPF6
chr1	109003754	109003806	NM_001143987_cds_11_0_chr1_109003755_f,NM_001143988_cds_10_0_chr1_109003755_f	NBPF6,NBPF6
chr1	109004537	109004710	NM_001143987_cds_12_0_chr1_109004538_f,NM_001143988_cds_11_0_chr1_109004538_f	NBPF6,NBPF6
chr1	109010196	109010228	NM_001143987_cds_14_0_chr1_109010073_f,NM_001143988_cds_13_0_chr1_109010073_f	NBPF6,NBPF6
chr1	109240479	109240485	NM_001349758_cds_5_0_chr1_109240480_f,NM_001349759_cds_4_0_chr1_109240480_f	PRPF38B,PRPF38B
chr1	109350168	109350171	NM_007269_cds_17_0_chr1_109350023_f	STXBP3
chr1	109635689	109635704	NM_020141_cds_1_0_chr1_109635512_f,NM_001322248_cds_1_0_chr1_109635512_f	TMEM167B,TMEM167B,TMEM167B,TMEM167B
chr1	109637192	109637201	NM_020141_cds_2_0_chr1_109637039_f,NM_001322248_cds_2_0_chr1_109637039_f	TMEM167B,TMEM167B,TMEM167B,TMEM167B
chr1	109730265	109730292	NM_001284353_cds_0_0_chr1_109730266_f	KIAA1324,KIAA1324,KIAA1324,KIAA1324
chr1	109779426	109779492	NM_001330669_cds_9_0_chr1_109779427_f	SARS,SARS,SARS
chr1	109792701	109792705	NM_001408_cds_0_0_chr1_109792702_f	CELSR2
chr1	109940466	109940514	NM_002959_cds_19_0_chr1_109940209_r	SORT1,SORT1
chr1	110009465	110009519	NM_001040709_cds_0_0_chr1_110009466_f	SYPL2
chr1	110026651	110026702	NM_001350174_cds_0_0_chr1_110026576_f,NM_001350175_cds_0_0_chr1_110026576_f,NM_153340_cds_0_0_chr1_110026576_f	ATXN7L2
chr1	110030139	110030207	NM_001350174_cds_4_0_chr1_110030140_f,NM_001350175_cds_4_0_chr1_110030140_f,NM_001350177_cds_5_0_chr1_110030140_f,NM_153340_cds_4_0_chr1_110030236_f	ATXN7L2
chr1	110034648	110034690	NM_001350174_cds_10_0_chr1_110034649_f	ATXN7L2
chr1	110037161	110037245	NM_001134400_cds_1_0_chr1_110037142_f,NM_001134403_cds_1_0_chr1_110037142_f,NM_001134404_cds_1_0_chr1_110037142_f	CYB561D1,CYB561D1,CYB561D1,CYB561D1,CYB561D1
chr1	110453645	110453684	NM_000757_cds_0_0_chr1_110453646_f,NM_172210_cds_0_0_chr1_110453646_f,NM_172211_cds_0_0_chr1_110453646_f,NM_172212_cds_0_0_chr1_110453646_f	CSF1,CSF1,CSF1,CSF1
chr1	110592081	110592090	NM_001270768_cds_16_0_chr1_110592082_f,NM_033088_cds_16_0_chr1_110592082_f	STRIP1,STRIP1,STRIP1
chr1	110613227	110613234	NM_006492_cds_3_0_chr1_110612958_r	ALX3
chr1	111217320	111217326	NM_002232_cds_0_0_chr1_111215704_r	KCNA3,KCNA3,KCNA3
chr1	111665237	111665265	NM_001349886_cds_4_0_chr1_111665238_r,NM_001349887_cds_4_0_chr1_111665238_r,NM_001349888_cds_4_0_chr1_111665238_r	DRAM2,CEPT1,CEPT1,CEPT1,CEPT1,CEPT1,CEPT1
chr1	111746917	111746975	NM_001271833_cds_11_0_chr1_111746918_r	DENND2D,DENND2D
chr1	112043232	112043242	NM_001302678_cds_0_0_chr1_112043221_r	TMIGD3,TMIGD3,TMIGD3,ADORA3,ADORA3,ADORA3
chr1	112298322	112298329	NM_198926_cds_1_0_chr1_112298323_r	FAM212B,FAM212B,FAM212B-AS1,FAM212B-AS1,LOC101928718,DDX20
chr1	112305389	112305404	NM_007204_cds_8_0_chr1_112305299_f	FAM212B,FAM212B,FAM212B-AS1,FAM212B-AS1,LOC101928718,DDX20
chr1	113033700	113033703	NM_004185_cds_1_0_chr1_113033633_f	WNT2B,WNT2B,WNT2B
chr1	113196219	113196238	NM_006135_cds_3_0_chr1_113196220_f	CAPZA1
chr1	113257709	113257713	NM_005167_cds_9_0_chr1_113257598_r	PPM1J
chr1	113257914	113257923	NM_005167_cds_9_0_chr1_113257598_r	PPM1J
chr1	113933655	113933697	NM_001142782_cds_0_0_chr1_113933656_f,NM_152900_cds_0_0_chr1_113933656_f	MAGI3,MAGI3
chr1	114522694	114522748	NM_001286352_cds_1_0_chr1_114522695_f	OLFML3,OLFML3,OLFML3
chr1	114940269	114940291	NM_015906_cds_0_0_chr1_114940270_r,NM_033020_cds_0_0_chr1_114940270_r	TRIM33,TRIM33
chr1	115053402	115053697	NM_015906_cds_19_0_chr1_115053172_r,NM_033020_cds_18_0_chr1_115053172_r	TRIM33,TRIM33
chr1	115488909	115488915	NM_001282541_cds_25_0_chr1_115488910_f,NM_001282542_cds_25_0_chr1_115488910_f,NM_003176_cds_25_0_chr1_115488910_f	SYCP1,SYCP1,SYCP1,SYCP1
chr1	115520231	115520237	NM_001282541_cds_27_0_chr1_115520178_f,NM_001282542_cds_26_0_chr1_115520178_f,NM_003176_cds_27_0_chr1_115520178_f	SYCP1,SYCP1,SYCP1,SYCP1
chr1	115576566	115576570	NM_001277991_cds_0_0_chr1_115576567_f,NM_000549_cds_2_0_chr1_115576594_f	TSHB,TSHB
chr1	115632014	115632053	NM_001308315_cds_6_0_chr1_115631985_r,NM_001308316_cds_6_0_chr1_115631985_r,NM_005725_cds_7_0_chr1_115631985_r	TSPAN2,TSPAN2,TSPAN2
chr1	116268160	116268174	NM_001232_cds_4_0_chr1_116268129_r	CASQ2
chr1	116519281	116519335	NM_018420_cds_0_0_chr1_116519249_f	LINC01649,LOC101928977,SLC22A15
chr1	117122355	117122499	NM_001007237_cds_1_0_chr1_117122014_r,NM_001542_cds_1_0_chr1_117122014_r	IGSF3,IGSF3
chr1	117236751	117236819	NM_001013643_cds_0_0_chr1_117236752_f	C1orf137
chr1	117237380	117237477	NM_001013643_cds_1_0_chr1_117237381_f	C1orf137
chr1	117248570	117248626	NM_001013643_cds_2_0_chr1_117248571_f	C1orf137
chr1	117249078	117249154	NM_001013643_cds_3_0_chr1_117249079_f	C1orf137
chr1	117307027	117307054	NM_001328609_cds_3_0_chr1_117307028_f,NM_001767_cds_3_0_chr1_117307106_f	CD2,CD2
chr1	117452825	117452874	NM_020440_cds_0_0_chr1_117452826_f	PTGFRN
chr1	119474400	119474455	NM_152380_cds_6_0_chr1_119474242_r,NM_001330677_cds_6_0_chr1_119474242_r	TBX15,TBX15
chr1	119530213	119530418	NM_001330677_cds_7_0_chr1_119530214_r	TBX15,TBX15
chr1	119923315	119923346	NM_001005783_cds_1_0_chr1_119923316_f	HAO2,HAO2,HAO2-IT1
chr1	120572528	120572535	NM_001200001_cds_20_0_chr1_120572529_r,NM_024408_cds_32_0_chr1_120572529_r	NOTCH2,NOTCH2
chr1	120846038	120846045	NM_001100910_cds_2_0_chr1_120845995_f,NM_001320149_cds_2_0_chr1_120845995_f	FAM72B,FAM72B
chr1	120854497	120854511	NM_001100910_cds_3_0_chr1_120854492_f,NM_001320149_cds_3_0_chr1_120854492_f	FAM72B,FAM72B
chr1	120934548	120934635	NM_001017986_cds_2_0_chr1_120934381_r,NM_001244910_cds_2_0_chr1_120934381_r	FCGR1B,FCGR1B,FCGR1B,FCGR1B
chr1	121107151	121107216	NM_001271870_cds_0_0_chr1_121107152_f,NM_001271872_cds_0_0_chr1_121107152_f,NM_001329984_cds_0_0_chr1_121107152_f,NM_001330684_cds_0_0_chr1_121107190_f	SRGAP2-AS1,SRGAP2C,SRGAP2C
chr1	121115831	121116047	NM_001271870_cds_1_0_chr1_121115832_f,NM_001271872_cds_1_0_chr1_121115832_f,NM_001329984_cds_1_0_chr1_121115832_f,NM_001330684_cds_1_0_chr1_121115832_f	SRGAP2-AS1,SRGAP2C,SRGAP2C
chr1	121116686	121116815	NM_001271870_cds_2_0_chr1_121116687_f,NM_001271872_cds_2_0_chr1_121116687_f,NM_001329984_cds_2_0_chr1_121116687_f,NM_001330684_cds_2_0_chr1_121116687_f	SRGAP2-AS1,SRGAP2C,SRGAP2C
chr1	121124561	121124786	NM_001271870_cds_3_0_chr1_121124562_f,NM_001329984_cds_3_0_chr1_121124562_f,NM_001271872_cds_3_0_chr1_121124565_f,NM_001330684_cds_3_0_chr1_121124565_f	SRGAP2-AS1,SRGAP2C,SRGAP2C
chr1	121128366	121128468	NM_001271870_cds_4_0_chr1_121128367_f,NM_001271872_cds_4_0_chr1_121128367_f,NM_001329984_cds_4_0_chr1_121128367_f,NM_001330684_cds_4_0_chr1_121128367_f	SRGAP2-AS1,SRGAP2C,SRGAP2C
chr1	121129494	121129716	NM_001271870_cds_5_0_chr1_121129495_f,NM_001271872_cds_5_0_chr1_121129495_f,NM_001329984_cds_5_0_chr1_121129495_f,NM_001330684_cds_5_0_chr1_121129495_f	SRGAP2-AS1,SRGAP2C,SRGAP2C
chr1	143897546	143897641	NM_001287385_cds_0_0_chr1_143897547_r,NM_001345942_cds_0_0_chr1_143897547_r,NM_001346067_cds_0_0_chr1_143897547_r,NM_001346070_cds_0_0_chr1_143897547_r,NM_207418_cds_0_0_chr1_143897547_r,NM_001346071_cds_0_0_chr1_143897587_r	FAM72D,FAM72D,FAM72D
chr1	143904522	143904614	NM_001346068_cds_0_0_chr1_143904523_r	FAM72D,FAM72D,FAM72D
chr1	143906011	143906072	NM_001287385_cds_1_0_chr1_143906012_r,NM_001345942_cds_1_0_chr1_143906012_r,NM_001346067_cds_1_0_chr1_143906012_r,NM_001346068_cds_1_0_chr1_143906012_r,NM_001346070_cds_1_0_chr1_143906012_r,NM_207418_cds_1_0_chr1_143906012_r	FAM72D,FAM72D,FAM72D
chr1	143910077	143910155	NM_001287385_cds_2_0_chr1_143910078_r,NM_001345942_cds_2_0_chr1_143910078_r,NM_001346067_cds_2_0_chr1_143910078_r,NM_001346068_cds_2_0_chr1_143910078_r,NM_001346070_cds_2_0_chr1_143910078_r,NM_001346071_cds_1_0_chr1_143910078_r,NM_207418_cds_2_0_chr1_143910078_r	FAM72D,FAM72D,FAM72D
chr1	143914113	143914265	NM_001345942_cds_3_0_chr1_143914114_r,NM_001346067_cds_3_0_chr1_143914114_r	FAM72D,FAM72D,FAM72D
chr1	144822016	144822084	NM_001037501_cds_12_0_chr1_144821921_f,NM_001037675_cds_13_0_chr1_144821921_f,NM_001277444_cds_13_0_chr1_144821921_f	NBPF9,NBPF9
chr1	144823127	144823179	NM_001037501_cds_13_0_chr1_144823128_f,NM_001037675_cds_14_0_chr1_144823128_f,NM_001277444_cds_14_0_chr1_144823128_f	NBPF9,NBPF9
chr1	144823866	144823985	NM_001037501_cds_14_0_chr1_144823813_f,NM_001037675_cds_15_0_chr1_144823813_f,NM_001277444_cds_15_0_chr1_144823813_f	NBPF9,NBPF9
chr1	144824704	144824756	NM_001037501_cds_15_0_chr1_144824705_f,NM_001037675_cds_16_0_chr1_144824705_f,NM_001277444_cds_16_0_chr1_144824705_f,NM_001278267_cds_52_0_chr1_144824705_f	NBPF9,NBPF9
chr1	144825352	144825525	NM_001037501_cds_16_0_chr1_144825353_f,NM_001037675_cds_17_0_chr1_144825353_f,NM_001277444_cds_17_0_chr1_144825353_f	NBPF9,NBPF9
chr1	144826234	144826286	NM_001037501_cds_17_0_chr1_144826235_f,NM_001037675_cds_18_0_chr1_144826235_f,NM_001277444_cds_18_0_chr1_144826235_f	NBPF9,NBPF9
chr1	144826932	144827105	NM_001037501_cds_18_0_chr1_144826933_f,NM_001037675_cds_19_0_chr1_144826933_f,NM_001277444_cds_19_0_chr1_144826933_f	NBPF9,NBPF9
chr1	144827819	144827928	NM_001037501_cds_19_0_chr1_144827820_f,NM_001037675_cds_20_0_chr1_144827820_f,NM_001277444_cds_20_0_chr1_144827820_f	NBPF9,NBPF9
chr1	144952565	144952689	NM_001002810_cds_1_0_chr1_144952566_r,NM_001002812_cds_20_0_chr1_144952566_r,NM_001195260_cds_1_0_chr1_144952566_r,NM_001195261_cds_1_0_chr1_144952566_r,NM_001198832_cds_40_0_chr1_144952566_r,NM_001198834_cds_41_0_chr1_144952566_r,NM_014644_cds_41_0_chr1_144952566_r,NM_022359_cds_1_0_chr1_144952566_r	PDE4DIP,PDE4DIP,PDE4DIP,PDE4DIP,PDE4DIP,PDE4DIP,PDE4DIP,PDE4DIP,PDE4DIP
chr1	145248887	145248894	NM_203458_cds_1_0_chr1_145248857_f	NOTCH2NL
chr1	145298306	145298366	NM_001039703_cds_4_0_chr1_145298155_f,NM_001302371_cds_4_0_chr1_145298155_f	NBPF10,NBPF10
chr1	145305944	145305996	NM_001039703_cds_10_0_chr1_145305945_f,NM_001302371_cds_10_0_chr1_145305945_f	NBPF10,NBPF10
chr1	145309905	145309976	NM_001039703_cds_11_0_chr1_145309900_f,NM_001302371_cds_11_0_chr1_145309900_f	NBPF10,NBPF10
chr1	145311785	145311958	NM_001039703_cds_13_0_chr1_145311786_f,NM_001302371_cds_13_0_chr1_145311786_f	NBPF10,NBPF10
chr1	145312677	145312729	NM_001039703_cds_14_0_chr1_145312678_f,NM_001302371_cds_14_0_chr1_145312678_f	NBPF10,NBPF10
chr1	145313333	145313506	NM_001039703_cds_15_0_chr1_145313334_f,NM_001277444_cds_21_0_chr1_145313334_f,NM_001278267_cds_53_0_chr1_145313334_f,NM_001302371_cds_15_0_chr1_145313334_f	NBPF10,NBPF10
chr1	145314215	145314267	NM_001039703_cds_16_0_chr1_145314216_f,NM_001277444_cds_22_0_chr1_145314216_f,NM_001278267_cds_54_0_chr1_145314216_f,NM_001302371_cds_16_0_chr1_145314216_f	NBPF10,NBPF10
chr1	145314903	145315076	NM_001039703_cds_17_0_chr1_145314904_f,NM_001277444_cds_23_0_chr1_145314904_f,NM_001278267_cds_55_0_chr1_145314904_f,NM_001302371_cds_17_0_chr1_145314904_f	NBPF10,NBPF10
chr1	145315790	145315899	NM_001039703_cds_18_0_chr1_145315791_f,NM_001277444_cds_24_0_chr1_145315791_f,NM_001278267_cds_56_0_chr1_145315791_f,NM_001302371_cds_18_0_chr1_145315791_f	NBPF10,NBPF10
chr1	145316511	145316684	NM_001039703_cds_19_0_chr1_145316512_f,NM_001278267_cds_57_0_chr1_145316512_f,NM_001302371_cds_19_0_chr1_145316512_f	NBPF10,NBPF10
chr1	145317405	145317457	NM_001039703_cds_20_0_chr1_145317406_f,NM_001278267_cds_58_0_chr1_145317406_f,NM_001302371_cds_20_0_chr1_145317406_f	NBPF10,NBPF10
chr1	145318053	145318226	NM_001039703_cds_21_0_chr1_145318054_f,NM_001278267_cds_59_0_chr1_145318054_f,NM_001302371_cds_21_0_chr1_145318054_f	NBPF10,NBPF10
chr1	145318935	145318987	NM_001039703_cds_22_0_chr1_145318936_f,NM_001278267_cds_60_0_chr1_145318936_f,NM_001302371_cds_22_0_chr1_145318936_f	NBPF10,NBPF10
chr1	145319623	145319796	NM_001039703_cds_23_0_chr1_145319624_f,NM_001278267_cds_61_0_chr1_145319624_f,NM_001302371_cds_23_0_chr1_145319624_f	NBPF10,NBPF10
chr1	145320510	145320619	NM_001039703_cds_24_0_chr1_145320511_f,NM_001278267_cds_62_0_chr1_145320511_f,NM_001302371_cds_24_0_chr1_145320511_f	NBPF10,NBPF10
chr1	145321229	145321402	NM_001039703_cds_25_0_chr1_145321230_f,NM_001302371_cds_25_0_chr1_145321230_f	NBPF10,NBPF10
chr1	145322123	145322175	NM_001039703_cds_26_0_chr1_145322124_f,NM_001302371_cds_26_0_chr1_145322124_f	NBPF10,NBPF10
chr1	145322771	145322944	NM_001039703_cds_27_0_chr1_145322772_f,NM_001302371_cds_27_0_chr1_145322772_f	NBPF10,NBPF10
chr1	145323665	145323705	NM_001039703_cds_28_0_chr1_145323654_f,NM_001302371_cds_28_0_chr1_145323654_f	NBPF10,NBPF10
chr1	145324347	145324520	NM_001039703_cds_29_0_chr1_145324348_f,NM_001302371_cds_29_0_chr1_145324348_f	NBPF10,NBPF10
chr1	145325234	145325343	NM_001039703_cds_30_0_chr1_145325235_f,NM_001302371_cds_30_0_chr1_145325235_f	NBPF10,NBPF10
chr1	145325951	145326124	NM_001039703_cds_31_0_chr1_145325952_f,NM_001302371_cds_31_0_chr1_145325952_f	NBPF10,NBPF10
chr1	145330682	145330855	NM_001278267_cds_63_0_chr1_145330683_f	NBPF10,NBPF10
chr1	145331574	145331626	NM_001039703_cds_32_0_chr1_145331575_f,NM_001278267_cds_64_0_chr1_145331575_f,NM_001302371_cds_32_0_chr1_145331575_f	NBPF10,NBPF10
chr1	145332222	145332395	NM_001039703_cds_33_0_chr1_145332223_f,NM_001278267_cds_65_0_chr1_145332223_f,NM_001302371_cds_33_0_chr1_145332223_f	NBPF10,NBPF10
chr1	145333104	145333156	NM_001039703_cds_34_0_chr1_145333105_f,NM_001278267_cds_66_0_chr1_145333105_f,NM_001302371_cds_34_0_chr1_145333105_f	NBPF10,NBPF10
chr1	145333796	145333969	NM_001039703_cds_35_0_chr1_145333797_f,NM_001278267_cds_67_0_chr1_145333797_f,NM_001302371_cds_35_0_chr1_145333797_f	NBPF10,NBPF10
chr1	145334683	145334792	NM_001039703_cds_36_0_chr1_145334684_f,NM_001278267_cds_68_0_chr1_145334684_f,NM_001302371_cds_36_0_chr1_145334684_f	NBPF10,NBPF10
chr1	145335388	145335561	NM_001039703_cds_37_0_chr1_145335389_f,NM_001278267_cds_69_0_chr1_145335389_f,NM_001302371_cds_37_0_chr1_145335389_f	NBPF10,NBPF10
chr1	145336280	145336332	NM_001039703_cds_38_0_chr1_145336281_f,NM_001278267_cds_70_0_chr1_145336281_f,NM_001302371_cds_38_0_chr1_145336281_f	NBPF10,NBPF10
chr1	145336928	145337101	NM_001039703_cds_39_0_chr1_145336929_f,NM_001278267_cds_71_0_chr1_145336929_f,NM_001302371_cds_39_0_chr1_145336929_f	NBPF10,NBPF10
chr1	145337810	145337862	NM_001039703_cds_40_0_chr1_145337811_f,NM_001278267_cds_72_0_chr1_145337811_f,NM_001302371_cds_40_0_chr1_145337811_f	NBPF10,NBPF10
chr1	145338516	145338689	NM_001039703_cds_41_0_chr1_145338517_f,NM_001278267_cds_73_0_chr1_145338517_f,NM_001302371_cds_41_0_chr1_145338517_f	NBPF10,NBPF10
chr1	145339403	145339512	NM_001039703_cds_42_0_chr1_145339404_f,NM_001278267_cds_74_0_chr1_145339404_f,NM_001302371_cds_42_0_chr1_145339404_f	NBPF10,NBPF10
chr1	145340108	145340281	NM_001039703_cds_43_0_chr1_145340109_f,NM_001278267_cds_75_0_chr1_145340109_f,NM_001302371_cds_43_0_chr1_145340109_f	NBPF10,NBPF10
chr1	145341000	145341052	NM_001039703_cds_44_0_chr1_145341001_f,NM_001278267_cds_76_0_chr1_145341001_f,NM_001302371_cds_44_0_chr1_145341001_f	NBPF10,NBPF10
chr1	145341648	145341821	NM_001039703_cds_45_0_chr1_145341649_f,NM_001278267_cds_77_0_chr1_145341649_f,NM_001302371_cds_45_0_chr1_145341649_f	NBPF10,NBPF10
chr1	145342530	145342582	NM_001039703_cds_46_0_chr1_145342531_f,NM_001278267_cds_78_0_chr1_145342531_f,NM_001302371_cds_46_0_chr1_145342531_f	NBPF10,NBPF10
chr1	145343240	145343413	NM_001039703_cds_47_0_chr1_145343241_f,NM_001278267_cds_79_0_chr1_145343241_f,NM_001302371_cds_47_0_chr1_145343241_f	NBPF10,NBPF10
chr1	145344127	145344236	NM_001039703_cds_48_0_chr1_145344128_f,NM_001278267_cds_80_0_chr1_145344128_f,NM_001302371_cds_48_0_chr1_145344128_f	NBPF10,NBPF10
chr1	145344832	145345005	NM_001039703_cds_49_0_chr1_145344833_f,NM_001278267_cds_81_0_chr1_145344833_f,NM_001302371_cds_49_0_chr1_145344833_f	NBPF10,NBPF10
chr1	145345724	145345776	NM_001039703_cds_50_0_chr1_145345725_f,NM_001278267_cds_82_0_chr1_145345725_f,NM_001302371_cds_50_0_chr1_145345725_f	NBPF10,NBPF10
chr1	145346372	145346545	NM_001039703_cds_51_0_chr1_145346373_f,NM_001278267_cds_83_0_chr1_145346373_f,NM_001302371_cds_51_0_chr1_145346373_f	NBPF10,NBPF10
chr1	145347254	145347306	NM_001039703_cds_52_0_chr1_145347255_f,NM_001278267_cds_84_0_chr1_145347255_f,NM_001302371_cds_52_0_chr1_145347255_f	NBPF10,NBPF10
chr1	145347964	145348137	NM_001039703_cds_53_0_chr1_145347965_f,NM_001278267_cds_85_0_chr1_145347965_f,NM_001302371_cds_53_0_chr1_145347965_f	NBPF10,NBPF10
chr1	145348851	145348960	NM_001039703_cds_54_0_chr1_145348852_f,NM_001278267_cds_86_0_chr1_145348852_f,NM_001302371_cds_54_0_chr1_145348852_f	NBPF10,NBPF10
chr1	145349562	145349735	NM_001039703_cds_55_0_chr1_145349563_f,NM_001278267_cds_87_0_chr1_145349563_f,NM_001302371_cds_55_0_chr1_145349563_f	NBPF10,NBPF10
chr1	145350454	145350506	NM_001039703_cds_56_0_chr1_145350455_f,NM_001278267_cds_88_0_chr1_145350455_f,NM_001302371_cds_56_0_chr1_145350455_f	NBPF10,NBPF10
chr1	145351102	145351275	NM_001039703_cds_57_0_chr1_145351103_f,NM_001278267_cds_89_0_chr1_145351103_f,NM_001302371_cds_57_0_chr1_145351103_f	NBPF10,NBPF10
chr1	145351984	145352036	NM_001039703_cds_58_0_chr1_145351985_f,NM_001278267_cds_90_0_chr1_145351985_f,NM_001302371_cds_58_0_chr1_145351985_f	NBPF10,NBPF10
chr1	145352684	145352857	NM_001039703_cds_59_0_chr1_145352685_f,NM_001278267_cds_91_0_chr1_145352685_f,NM_001302371_cds_59_0_chr1_145352685_f	NBPF10,NBPF10
chr1	145353571	145353680	NM_001039703_cds_60_0_chr1_145353572_f,NM_001278267_cds_92_0_chr1_145353572_f,NM_001302371_cds_60_0_chr1_145353572_f	NBPF10,NBPF10
chr1	145354294	145354467	NM_001039703_cds_61_0_chr1_145354295_f,NM_001278267_cds_93_0_chr1_145354295_f,NM_001302371_cds_61_0_chr1_145354295_f	NBPF10,NBPF10
chr1	145355186	145355238	NM_001039703_cds_62_0_chr1_145355187_f,NM_001278267_cds_94_0_chr1_145355187_f,NM_001302371_cds_62_0_chr1_145355187_f	NBPF10,NBPF10
chr1	145355836	145356009	NM_001039703_cds_63_0_chr1_145355837_f,NM_001278267_cds_95_0_chr1_145355837_f,NM_001302371_cds_63_0_chr1_145355837_f	NBPF10,NBPF10
chr1	145362978	145363030	NM_001039703_cds_64_0_chr1_145362979_f,NM_001278267_cds_96_0_chr1_145362979_f,NM_001302371_cds_64_0_chr1_145362979_f	NBPF10,NBPF10
chr1	145363678	145363851	NM_001039703_cds_65_0_chr1_145363679_f,NM_001278267_cds_97_0_chr1_145363679_f,NM_001302371_cds_65_0_chr1_145363679_f	NBPF10,NBPF10
chr1	145364565	145364674	NM_001039703_cds_66_0_chr1_145364566_f,NM_001278267_cds_98_0_chr1_145364566_f,NM_001302371_cds_66_0_chr1_145364566_f	NBPF10,NBPF10
chr1	145365286	145365459	NM_001039703_cds_67_0_chr1_145365287_f,NM_001302371_cds_67_0_chr1_145365287_f	NBPF10,NBPF10
chr1	145439507	145439529	NM_001313972_cds_0_0_chr1_145439508_f,NM_006472_cds_1_0_chr1_145439593_f	TXNIP,TXNIP
chr1	145477166	145477450	NM_153713_cds_0_0_chr1_145477159_f	LIX1L
chr1	145534888	145535019	NM_001303040_cds_11_0_chr1_145534889_f,NM_001303041_cds_10_0_chr1_145534889_f,NM_003637_cds_14_0_chr1_145534889_f	ITGA10,ITGA10,ITGA10
chr1	145610565	145610584	NM_001303456_cds_15_0_chr1_145610566_r	POLR3C,POLR3C,RNF115
chr1	145752549	145752564	NM_001201325_cds_3_0_chr1_145752428_f,NM_002614_cds_4_0_chr1_145752428_f	PDZK1,PDZK1,PDZK1
chr1	145753954	145754078	NM_001201325_cds_4_0_chr1_145753955_f,NM_002614_cds_5_0_chr1_145753955_f	PDZK1,PDZK1,PDZK1
chr1	145756416	145756613	NM_001201325_cds_5_0_chr1_145756417_f,NM_001201326_cds_3_0_chr1_145756417_f,NM_002614_cds_6_0_chr1_145756417_f	PDZK1,PDZK1,PDZK1
chr1	145761297	145761304	NM_001201325_cds_6_0_chr1_145761178_f,NM_001201326_cds_4_0_chr1_145761178_f,NM_002614_cds_7_0_chr1_145761178_f	PDZK1,PDZK1,PDZK1
chr1	145765018	145765091	NM_001097612_cds_0_0_chr1_145765019_r,NM_001097613_cds_0_0_chr1_145765019_r	GPR89A,GPR89A,GPR89A
chr1	145791060	145791170	NM_001097612_cds_6_0_chr1_145791061_r,NM_001097613_cds_6_0_chr1_145791061_r	GPR89A,GPR89A,GPR89A
chr1	145803307	145803388	NM_001097612_cds_7_0_chr1_145803308_r,NM_001097613_cds_7_0_chr1_145803308_r	GPR89A,GPR89A,GPR89A
chr1	145804244	145804266	NM_001097612_cds_8_0_chr1_145804245_r,NM_001097613_cds_8_0_chr1_145804245_r	GPR89A,GPR89A,GPR89A
chr1	146395341	146395516	NM_001278141_cds_6_0_chr1_146395342_f	NBPF12
chr1	146397358	146397461	NM_001278141_cds_7_0_chr1_146397359_f	NBPF12
chr1	146398292	146398507	NM_001278141_cds_8_0_chr1_146398293_f	NBPF12
chr1	146399554	146399627	NM_001278141_cds_9_0_chr1_146399555_f	NBPF12
chr1	146400090	146400302	NM_001278141_cds_10_0_chr1_146400091_f	NBPF12
chr1	146401670	146401880	NM_001278141_cds_11_0_chr1_146401671_f	NBPF12
chr1	146403654	146403757	NM_001278141_cds_12_0_chr1_146403655_f	NBPF12
chr1	146404588	146404803	NM_001278141_cds_13_0_chr1_146404589_f	NBPF12
chr1	146405853	146405926	NM_001278141_cds_14_0_chr1_146405854_f	NBPF12
chr1	146406389	146406601	NM_001278141_cds_15_0_chr1_146406390_f	NBPF12
chr1	146407957	146408167	NM_001278141_cds_16_0_chr1_146407958_f	NBPF12
chr1	146409945	146410048	NM_001278141_cds_17_0_chr1_146409946_f	NBPF12
chr1	146410883	146411098	NM_001278141_cds_18_0_chr1_146410884_f	NBPF12
chr1	146412135	146412208	NM_001278141_cds_19_0_chr1_146412136_f	NBPF12
chr1	146412672	146412878	NM_001278141_cds_20_0_chr1_146412673_f	NBPF12
chr1	146414167	146414219	NM_001278141_cds_21_0_chr1_146414168_f	NBPF12
chr1	146418137	146418301	NM_001278141_cds_22_0_chr1_146418138_f	NBPF12
chr1	146419343	146419395	NM_001278141_cds_23_0_chr1_146419344_f	NBPF12
chr1	146420018	146420191	NM_001278141_cds_24_0_chr1_146420019_f,NM_001278267_cds_99_0_chr1_146420019_f	NBPF12
chr1	146420910	146420962	NM_001039703_cds_68_0_chr1_146420911_f,NM_001278267_cds_100_0_chr1_146420911_f,NM_001302371_cds_68_0_chr1_146420911_f	NBPF12
chr1	146421558	146421731	NM_001278267_cds_101_0_chr1_146421559_f	NBPF12
chr1	146422440	146422492	NM_001278267_cds_102_0_chr1_146422441_f	NBPF12
chr1	146423162	146423335	NM_001278267_cds_103_0_chr1_146423163_f	NBPF12
chr1	146424049	146424158	NM_001278267_cds_104_0_chr1_146424050_f	NBPF12
chr1	146424783	146424956	NM_001278267_cds_105_0_chr1_146424784_f	NBPF12
chr1	146425675	146425727	NM_001278267_cds_106_0_chr1_146425676_f	NBPF12
chr1	146426323	146426496	NM_001278267_cds_107_0_chr1_146426324_f	NBPF12
chr1	146427205	146427257	NM_001278267_cds_108_0_chr1_146427206_f	NBPF12
chr1	146427927	146428100	NM_001278267_cds_109_0_chr1_146427928_f	NBPF12
chr1	146428814	146428923	NM_001278267_cds_110_0_chr1_146428815_f	NBPF12
chr1	146435853	146436026	NM_001278267_cds_111_0_chr1_146435854_f	NBPF12
chr1	146436735	146436787	NM_001278267_cds_112_0_chr1_146436736_f	NBPF12
chr1	146437457	146437630	NM_001278267_cds_113_0_chr1_146437458_f	NBPF12
chr1	146438344	146438453	NM_001278267_cds_114_0_chr1_146438345_f	NBPF12
chr1	146443692	146443865	NM_001278267_cds_115_0_chr1_146443693_f	NBPF12
chr1	146444574	146444626	NM_001278267_cds_116_0_chr1_146444575_f	NBPF12
chr1	146445298	146445388	NM_001278267_cds_117_0_chr1_146445299_f	NBPF12
chr1	146446923	146447006	NM_001278267_cds_118_0_chr1_146446924_f	NBPF12
chr1	146447725	146447777	NM_001278141_cds_25_0_chr1_146447726_f,NM_001278267_cds_119_0_chr1_146447726_f	NBPF12
chr1	146448373	146448546	NM_001039703_cds_69_0_chr1_146448374_f,NM_001278141_cds_26_0_chr1_146448374_f,NM_001278267_cds_120_0_chr1_146448374_f,NM_001302371_cds_69_0_chr1_146448374_f	NBPF12
chr1	146449255	146449307	NM_001039703_cds_70_0_chr1_146449256_f,NM_001302371_cds_70_0_chr1_146449256_f	NBPF12
chr1	146449977	146450150	NM_001039703_cds_71_0_chr1_146449978_f,NM_001302371_cds_71_0_chr1_146449978_f	NBPF12
chr1	146450864	146450973	NM_001039703_cds_72_0_chr1_146450865_f,NM_001302371_cds_72_0_chr1_146450865_f	NBPF12
chr1	146451598	146451771	NM_001039703_cds_73_0_chr1_146451599_f,NM_001302371_cds_73_0_chr1_146451599_f	NBPF12
chr1	146452490	146452542	NM_001039703_cds_74_0_chr1_146452491_f,NM_001302371_cds_74_0_chr1_146452491_f	NBPF12
chr1	146453137	146453310	NM_001302371_cds_75_0_chr1_146453138_f	NBPF12
chr1	146454019	146454071	NM_001278141_cds_27_0_chr1_146454020_f,NM_001278267_cds_121_0_chr1_146454020_f,NM_001302371_cds_76_0_chr1_146454020_f	NBPF12
chr1	146454737	146454910	NM_001278141_cds_28_0_chr1_146454738_f,NM_001278267_cds_122_0_chr1_146454738_f,NM_001302371_cds_77_0_chr1_146454738_f	NBPF12
chr1	146455624	146455733	NM_001278141_cds_29_0_chr1_146455625_f,NM_001278267_cds_123_0_chr1_146455625_f,NM_001302371_cds_78_0_chr1_146455625_f	NBPF12
chr1	146456358	146456531	NM_001039703_cds_75_0_chr1_146456359_f,NM_001278141_cds_30_0_chr1_146456359_f,NM_001278267_cds_124_0_chr1_146456359_f,NM_001302371_cds_79_0_chr1_146456359_f	NBPF12
chr1	146457250	146457302	NM_001039703_cds_76_0_chr1_146457251_f,NM_001302371_cds_80_0_chr1_146457251_f	NBPF12
chr1	146457897	146458070	NM_001039703_cds_77_0_chr1_146457898_f,NM_001302371_cds_81_0_chr1_146457898_f	NBPF12
chr1	146458779	146458831	NM_001039703_cds_78_0_chr1_146458780_f,NM_001302371_cds_82_0_chr1_146458780_f	NBPF12
chr1	146459497	146459670	NM_001039703_cds_79_0_chr1_146459498_f,NM_001302371_cds_83_0_chr1_146459498_f	NBPF12
chr1	146460384	146460493	NM_001039703_cds_80_0_chr1_146460385_f,NM_001302371_cds_84_0_chr1_146460385_f	NBPF12
chr1	146461118	146461291	NM_001039703_cds_81_0_chr1_146461119_f,NM_001302371_cds_85_0_chr1_146461119_f	NBPF12
chr1	146462010	146462062	NM_001039703_cds_82_0_chr1_146462011_f,NM_001278141_cds_31_0_chr1_146462011_f,NM_001278267_cds_125_0_chr1_146462011_f,NM_001302371_cds_86_0_chr1_146462011_f	NBPF12
chr1	146462657	146462830	NM_001039703_cds_83_0_chr1_146462658_f,NM_001278141_cds_32_0_chr1_146462658_f,NM_001278267_cds_126_0_chr1_146462658_f,NM_001302371_cds_87_0_chr1_146462658_f	NBPF12
chr1	146463539	146463591	NM_001278141_cds_33_0_chr1_146463540_f,NM_001278267_cds_127_0_chr1_146463540_f	NBPF12
chr1	146464263	146464436	NM_001278141_cds_34_0_chr1_146464264_f,NM_001278267_cds_128_0_chr1_146464264_f	NBPF12
chr1	146465150	146465259	NM_001039703_cds_84_0_chr1_146465151_f,NM_001278141_cds_35_0_chr1_146465151_f,NM_001278267_cds_129_0_chr1_146465151_f,NM_001302371_cds_88_0_chr1_146465151_f	NBPF12
chr1	146465877	146466121	NM_001039703_cds_85_0_chr1_146465878_f,NM_001278141_cds_36_0_chr1_146465878_f,NM_001278267_cds_130_0_chr1_146465878_f,NM_001302371_cds_89_0_chr1_146465878_f	NBPF12
chr1	146656070	146656209	NM_001144829_cds_0_0_chr1_146656071_r	FMO5,FMO5,FMO5
chr1	147119978	147120002	NM_001323625_cds_0_0_chr1_147119979_r,NM_016361_cds_1_0_chr1_147120048_r	ACP6,ACP6,ACP6,ACP6,ACP6,ACP6
chr1	147400649	147400668	NM_001350180_cds_0_0_chr1_147400650_f,NM_016334_cds_0_0_chr1_147400650_f	GPR89B
chr1	147425576	147425697	NM_001350180_cds_5_0_chr1_147425577_f,NM_001350181_cds_6_0_chr1_147425577_f,NM_001350182_cds_6_0_chr1_147425577_f,NM_001350183_cds_5_0_chr1_147425577_f,NM_001350184_cds_6_0_chr1_147425577_f,NM_016334_cds_5_0_chr1_147425577_f	GPR89B
chr1	147426553	147426634	NM_001350180_cds_6_0_chr1_147426554_f,NM_001350181_cds_7_0_chr1_147426554_f,NM_001350182_cds_7_0_chr1_147426554_f,NM_001350183_cds_6_0_chr1_147426554_f,NM_001350184_cds_7_0_chr1_147426554_f,NM_016334_cds_6_0_chr1_147426554_f	GPR89B
chr1	147438785	147438895	NM_001350180_cds_7_0_chr1_147438786_f,NM_001350181_cds_8_0_chr1_147438786_f,NM_001350182_cds_8_0_chr1_147438786_f,NM_001350183_cds_7_0_chr1_147438786_f,NM_001350184_cds_8_0_chr1_147438786_f,NM_016334_cds_7_0_chr1_147438786_f	GPR89B
chr1	147441106	147441195	NM_001350180_cds_8_0_chr1_147441107_f,NM_001350181_cds_9_0_chr1_147441107_f,NM_001350182_cds_9_0_chr1_147441107_f,NM_001350183_cds_8_0_chr1_147441107_f,NM_001350184_cds_9_0_chr1_147441107_f,NM_016334_cds_8_0_chr1_147441107_f	GPR89B
chr1	147442098	147442191	NM_001350180_cds_9_0_chr1_147442099_f,NM_001350181_cds_10_0_chr1_147442099_f,NM_001350182_cds_10_0_chr1_147442099_f,NM_001350183_cds_9_0_chr1_147442099_f,NM_001350184_cds_10_0_chr1_147442099_f,NM_016334_cds_9_0_chr1_147442099_f	GPR89B
chr1	147458430	147458526	NM_001350180_cds_10_0_chr1_147458431_f,NM_001350181_cds_11_0_chr1_147458431_f,NM_001350182_cds_11_0_chr1_147458431_f,NM_001350183_cds_10_0_chr1_147458431_f,NM_001350184_cds_11_0_chr1_147458431_f,NM_016334_cds_10_0_chr1_147458431_f	GPR89B
chr1	147460663	147460753	NM_001350180_cds_11_0_chr1_147460664_f,NM_001350181_cds_12_0_chr1_147460664_f,NM_001350182_cds_12_0_chr1_147460664_f,NM_001350183_cds_11_0_chr1_147460664_f,NM_001350184_cds_12_0_chr1_147460664_f,NM_016334_cds_11_0_chr1_147460664_f	GPR89B
chr1	147464733	147464799	NM_001350180_cds_12_0_chr1_147464734_f,NM_001350181_cds_13_0_chr1_147464734_f,NM_001350182_cds_13_0_chr1_147464734_f,NM_001350183_cds_12_0_chr1_147464734_f,NM_001350184_cds_13_0_chr1_147464734_f,NM_016334_cds_12_0_chr1_147464734_f	GPR89B
chr1	147464942	147465149	NM_001350180_cds_13_0_chr1_147464943_f,NM_001350181_cds_14_0_chr1_147464943_f,NM_001350182_cds_14_0_chr1_147464943_f,NM_001350183_cds_13_0_chr1_147464943_f,NM_001350184_cds_14_0_chr1_147464943_f,NM_016334_cds_13_0_chr1_147464943_f	GPR89B
chr1	147575945	147576189	NM_001037501_cds_0_0_chr1_147575946_r,NM_001101663_cds_0_0_chr1_147576173_r,NM_183372_cds_0_0_chr1_147576173_r	NBPF11,NBPF11,NBPF11,NBPF11
chr1	147576819	147576928	NM_001037501_cds_1_0_chr1_147576820_r,NM_001101663_cds_1_0_chr1_147576820_r,NM_183372_cds_1_0_chr1_147576820_r	NBPF11,NBPF11,NBPF11,NBPF11
chr1	147577642	147577811	NM_001101663_cds_2_0_chr1_147577643_r,NM_183372_cds_2_0_chr1_147577643_r	NBPF11,NBPF11,NBPF11,NBPF11
chr1	147578465	147578517	NM_001101663_cds_3_0_chr1_147578466_r,NM_183372_cds_3_0_chr1_147578466_r	NBPF11,NBPF11,NBPF11,NBPF11
chr1	147579226	147579399	NM_001101663_cds_4_0_chr1_147579227_r,NM_183372_cds_4_0_chr1_147579227_r	NBPF11,NBPF11,NBPF11,NBPF11
chr1	147579995	147580047	NM_001101663_cds_5_0_chr1_147579996_r,NM_183372_cds_5_0_chr1_147579996_r	NBPF11,NBPF11,NBPF11,NBPF11
chr1	147580766	147580939	NM_001101663_cds_6_0_chr1_147580767_r,NM_183372_cds_6_0_chr1_147580767_r	NBPF11,NBPF11,NBPF11,NBPF11
chr1	147582664	147582828	NM_001101663_cds_8_0_chr1_147582665_r,NM_183372_cds_8_0_chr1_147582665_r	NBPF11,NBPF11,NBPF11,NBPF11
chr1	147586723	147586775	NM_001101663_cds_9_0_chr1_147586724_r,NM_183372_cds_9_0_chr1_147586724_r	NBPF11,NBPF11,NBPF11,NBPF11
chr1	147588075	147588281	NM_001101663_cds_10_0_chr1_147588076_r,NM_183372_cds_10_0_chr1_147588076_r	NBPF11,NBPF11,NBPF11,NBPF11
chr1	147588745	147588818	NM_001101663_cds_11_0_chr1_147588746_r,NM_183372_cds_11_0_chr1_147588746_r	NBPF11,NBPF11,NBPF11,NBPF11
chr1	147589854	147590069	NM_001101663_cds_12_0_chr1_147589855_r,NM_183372_cds_12_0_chr1_147589855_r	NBPF11,NBPF11,NBPF11,NBPF11
chr1	147590902	147591005	NM_001101663_cds_13_0_chr1_147590903_r,NM_183372_cds_13_0_chr1_147590903_r	NBPF11,NBPF11,NBPF11,NBPF11
chr1	147592783	147592993	NM_001101663_cds_14_0_chr1_147592784_r,NM_183372_cds_14_0_chr1_147592784_r	NBPF11,NBPF11,NBPF11,NBPF11
chr1	147594337	147594549	NM_001101663_cds_15_0_chr1_147594338_r,NM_183372_cds_15_0_chr1_147594338_r	NBPF11,NBPF11,NBPF11,NBPF11
chr1	147596135	147596350	NM_001101663_cds_17_0_chr1_147596136_r,NM_183372_cds_17_0_chr1_147596136_r	NBPF11,NBPF11,NBPF11,NBPF11
chr1	147597181	147597202	NM_001101663_cds_18_0_chr1_147597182_r,NM_183372_cds_18_0_chr1_147597182_r	NBPF11,NBPF11,NBPF11,NBPF11
chr1	147599111	147599124	NM_001101663_cds_19_0_chr1_147599112_r,NM_183372_cds_19_0_chr1_147599112_r	NBPF11,NBPF11,NBPF11,NBPF11
chr1	147607950	147608077	NM_183372_cds_20_0_chr1_147607951_r	NBPF11,NBPF11,NBPF11,NBPF11
chr1	147954849	147955344	NM_001135789_cds_0_0_chr1_147954850_r,NM_001143883_cds_0_0_chr1_147954850_r	PPIAL4G
chr1	148201966	148202461	NM_001144032_cds_0_0_chr1_148201967_r,NM_001164261_cds_0_0_chr1_148201967_r,NM_001164262_cds_0_0_chr1_148201967_r	PPIAL4D
chr1	148577649	148577824	NM_001170755_cds_7_0_chr1_148577650_f,NM_173638_cds_4_0_chr1_148577650_f	NBPF15,NBPF15
chr1	148579605	148579689	NM_001170755_cds_8_0_chr1_148579606_f,NM_173638_cds_5_0_chr1_148579606_f	NBPF15,NBPF15
chr1	148580539	148580754	NM_001170755_cds_9_0_chr1_148580540_f,NM_173638_cds_6_0_chr1_148580540_f	NBPF15,NBPF15
chr1	148581795	148581868	NM_001170755_cds_10_0_chr1_148581796_f,NM_173638_cds_7_0_chr1_148581796_f	NBPF15,NBPF15
chr1	148582332	148582538	NM_001170755_cds_11_0_chr1_148582333_f,NM_173638_cds_8_0_chr1_148582333_f	NBPF15,NBPF15
chr1	148583853	148583877	NM_001170755_cds_12_0_chr1_148583826_f,NM_173638_cds_9_0_chr1_148583826_f	NBPF15,NBPF15
chr1	148587787	148587951	NM_001170755_cds_13_0_chr1_148587788_f,NM_173638_cds_10_0_chr1_148587788_f	NBPF15,NBPF15
chr1	148588993	148589045	NM_001170755_cds_14_0_chr1_148588994_f,NM_173638_cds_11_0_chr1_148588994_f	NBPF15,NBPF15
chr1	148589660	148589833	NM_001170755_cds_15_0_chr1_148589661_f,NM_173638_cds_12_0_chr1_148589661_f	NBPF15,NBPF15
chr1	148590552	148590604	NM_001170755_cds_16_0_chr1_148590553_f,NM_173638_cds_13_0_chr1_148590553_f	NBPF15,NBPF15
chr1	148591200	148591373	NM_001170755_cds_17_0_chr1_148591201_f,NM_173638_cds_14_0_chr1_148591201_f	NBPF15,NBPF15
chr1	148592082	148592134	NM_001170755_cds_18_0_chr1_148592083_f,NM_173638_cds_15_0_chr1_148592083_f	NBPF15,NBPF15
chr1	148592790	148592963	NM_001170755_cds_19_0_chr1_148592791_f,NM_173638_cds_16_0_chr1_148592791_f	NBPF15,NBPF15
chr1	148593741	148593783	NM_001170755_cds_20_0_chr1_148593678_f,NM_173638_cds_17_0_chr1_148593678_f	NBPF15,NBPF15
chr1	148806089	148806584	NM_001144032_cds_0_0_chr1_148806090_f,NM_001164261_cds_0_0_chr1_148806090_f,NM_001164262_cds_0_0_chr1_148806090_f	PPIAL4F
chr1	149290528	149291038	NM_001013644_cds_0_0_chr1_149290529_f,NM_001348147_cds_0_0_chr1_149290529_f,NM_001348152_cds_0_0_chr1_149290529_f	LOC388692
chr1	149553077	149553572	NM_001135789_cds_0_0_chr1_149553078_f,NM_001143883_cds_0_0_chr1_149553078_f	PPIAL4C
chr1	149754725	149754746	NM_000566_cds_1_0_chr1_149754726_f	HIST2H2BF,FCGR1A,HIST2H2BF
chr1	149754788	149754816	NM_001161334_cds_0_0_chr1_149754789_r	HIST2H2BF,FCGR1A,HIST2H2BF
chr1	149804248	149804560	NM_001034077_cds_0_0_chr1_149804249_f,NM_003548_cds_0_0_chr1_149804249_f	HIST2H4A
chr1	149812318	149812729	NM_001005464_cds_0_0_chr1_149812319_r,NM_021059_cds_0_0_chr1_149812319_r	HIST2H3C
chr1	149813872	149814265	NM_001040874_cds_0_0_chr1_149813873_r,NM_003516_cds_0_0_chr1_149813873_r	HIST2H2AA3
chr1	149822680	149823073	NM_001040874_cds_0_0_chr1_149822681_f,NM_003516_cds_0_0_chr1_149822681_f	HIST2H2AA4
chr1	149824216	149824627	NM_001005464_cds_0_0_chr1_149824217_f,NM_021059_cds_0_0_chr1_149824217_f	HIST2H3A
chr1	149832385	149832697	NM_001034077_cds_0_0_chr1_149832386_r,NM_003548_cds_0_0_chr1_149832386_r	HIST2H4B
chr1	149878420	149878442	NM_001328674_cds_2_0_chr1_149878202_r,NM_001328675_cds_2_0_chr1_149878202_r,NM_014849_cds_2_0_chr1_149878202_r,NM_001278719_cds_2_0_chr1_149878202_r	SV2A,SV2A,SV2A,SV2A
chr1	149901020	149901025	NM_001145862_cds_0_0_chr1_149901021_r,NM_181873_cds_1_0_chr1_149901047_r	MTMR11,MTMR11
chr1	150115015	150115109	NM_001279353_cds_12_0_chr1_150115016_f	VPS45,VPS45,VPS45,VPS45,VPS45
chr1	150117039	150117099	NM_001279354_cds_14_0_chr1_150116887_f,NM_001279355_cds_11_0_chr1_150116887_f,NM_007259_cds_14_0_chr1_150116887_f,NM_001279353_cds_13_0_chr1_150116887_f	VPS45,VPS45,VPS45,VPS45,VPS45
chr1	150201567	150201570	NM_001136478_cds_3_0_chr1_150201405_r,NM_001136479_cds_3_0_chr1_150201405_r,NM_001280559_cds_3_0_chr1_150201405_r,NM_030920_cds_3_0_chr1_150201405_r	ANP32E,ANP32E,ANP32E,ANP32E,ANP32E
chr1	150203016	150203028	NM_001136479_cds_4_0_chr1_150202906_r,NM_001280559_cds_4_0_chr1_150202906_r,NM_001280560_cds_2_0_chr1_150202906_r,NM_030920_cds_4_0_chr1_150202906_r	ANP32E,ANP32E,ANP32E,ANP32E,ANP32E
chr1	150253245	150253311	NM_001301042_cds_4_0_chr1_150253246_f	C1orf54,C1orf54,C1orf54,C1orf54,C1orf54
chr1	150527041	150527110	NM_001288607_cds_7_0_chr1_150527042_f,NM_001288608_cds_7_0_chr1_150527042_f	ADAMTSL4,ADAMTSL4,ADAMTSL4,ADAMTSL4,MIR4257,ADAMTSL4-AS1,MCL1,MCL1,MCL1
chr1	150676647	150676670	NM_001199829_cds_3_0_chr1_150676594_r,NM_032132_cds_3_0_chr1_150676594_r	HORMAD1,HORMAD1
chr1	150799018	150799093	NM_001197325_cds_9_0_chr1_150799019_r,NM_001286035_cds_9_0_chr1_150799019_r,NM_001286036_cds_9_0_chr1_150799019_r,NM_001668_cds_9_0_chr1_150799019_r,NM_178427_cds_9_0_chr1_150799019_r	ARNT,ARNT,ARNT,ARNT,ARNT
chr1	150804374	150804379	NM_001197325_cds_12_0_chr1_150804294_r,NM_001286035_cds_12_0_chr1_150804294_r,NM_001286036_cds_12_0_chr1_150804294_r,NM_001668_cds_12_0_chr1_150804294_r,NM_178427_cds_12_0_chr1_150804294_r	ARNT,ARNT,ARNT,ARNT,ARNT
chr1	150934629	150934634	NM_001145415_cds_16_0_chr1_150934606_f,NM_012432_cds_16_0_chr1_150934606_f	SETDB1,SETDB1,SETDB1
chr1	151060945	151060993	NM_001323907_cds_2_0_chr1_151060946_f,NM_001323910_cds_2_0_chr1_151060946_f	GABPB2,GABPB2,GABPB2,GABPB2,GABPB2,GABPB2,GABPB2,GABPB2,GABPB2
chr1	151096662	151096791	NM_001323906_cds_9_0_chr1_151096663_f,NM_001323911_cds_8_0_chr1_151096663_f	GABPB2,GABPB2,GABPB2,GABPB2,GABPB2,GABPB2,GABPB2,GABPB2,GABPB2
chr1	151105182	151105414	NM_001178061_cds_0_0_chr1_151104960_r,NM_001178062_cds_0_0_chr1_151104960_r,NM_030913_cds_0_0_chr1_151104960_r	SEMA6C,SEMA6C,SEMA6C
chr1	151149514	151149540	NM_005997_cds_0_0_chr1_151149120_r,NM_001271087_cds_0_0_chr1_151149120_r,NM_001271088_cds_0_0_chr1_151149346_r	VPS72,VPS72,VPS72
chr1	151534215	151534332	NM_001301317_cds_1_0_chr1_151534216_f	TUFT1,TUFT1,TUFT1,MIR554
chr1	151664910	151664932	NM_001330723_cds_8_0_chr1_151664911_f,NM_030918_cds_8_0_chr1_151664911_f	SNX27,SNX27
chr1	151666845	151666893	NM_001330723_cds_11_0_chr1_151666846_f	SNX27,SNX27
chr1	151733345	151733375	NM_001300733_cds_1_0_chr1_151733292_r,NM_031420_cds_1_0_chr1_151733292_r	MRPL9,MRPL9,MRPL9,OAZ3,OAZ3,OAZ3
chr1	151735970	151736041	NM_001301371_cds_0_0_chr1_151735971_f	MRPL9,MRPL9,MRPL9,OAZ3,OAZ3,OAZ3
chr1	151810738	151810754	NM_001136003_cds_0_0_chr1_151810404_r	C2CD4D,LOC100132111
chr1	151811174	151811190	NM_001136003_cds_0_0_chr1_151810404_r	C2CD4D,LOC100132111
chr1	152052032	152053283	NM_001310142_cds_0_0_chr1_152052033_r	LOC100131107
chr1	152083952	152083979	NM_007113_cds_0_0_chr1_152079861_r	TCHH
chr1	152084217	152084816	NM_007113_cds_0_0_chr1_152079861_r	TCHH
chr1	152185796	152187299	NM_001009931_cds_0_0_chr1_152185552_r	HRNR
chr1	152187526	152188371	NM_001009931_cds_0_0_chr1_152185552_r	HRNR
chr1	152188700	152189563	NM_001009931_cds_0_0_chr1_152185552_r	HRNR
chr1	152189863	152189868	NM_001009931_cds_0_0_chr1_152185552_r	HRNR
chr1	152190116	152190869	NM_001009931_cds_0_0_chr1_152185552_r	HRNR
chr1	152276482	152276497	NM_002016_cds_0_0_chr1_152275176_r	FLG,FLG-AS1,FLG-AS1,FLG2
chr1	152277641	152278437	NM_002016_cds_0_0_chr1_152275176_r	FLG,FLG-AS1,FLG-AS1,FLG2
chr1	152278827	152279666	NM_002016_cds_0_0_chr1_152275176_r	FLG,FLG-AS1,FLG-AS1,FLG2
chr1	152328498	152328507	NM_001014342_cds_0_0_chr1_152323086_r	FLG,FLG-AS1,FLG-AS1,FLG2
chr1	152648606	152648824	NM_178429_cds_1_0_chr1_152648492_f	LCE2C
chr1	152770389	152770615	NM_178352_cds_1_0_chr1_152770271_f	LCE1D
chr1	152800079	152800281	NM_178348_cds_0_0_chr1_152799949_f	LCE1A
chr1	152882728	152883171	NM_005547_cds_1_0_chr1_152882274_f	IVL
chr1	152883390	152883578	NM_005547_cds_1_0_chr1_152882274_f	IVL
chr1	152883823	152883840	NM_005547_cds_1_0_chr1_152882274_f	IVL
chr1	153233464	153233487	NM_000427_cds_1_0_chr1_153233426_f	LOR
chr1	153233680	153234207	NM_000427_cds_1_0_chr1_153233426_f	LOR
chr1	153363516	153363549	NM_001319196_cds_2_0_chr1_153363517_r,NM_001319197_cds_2_0_chr1_153363517_r	S100A8,S100A8,S100A8,S100A8,S100A8,S100A7A
chr1	153394993	153394995	NM_001319198_cds_2_0_chr1_153394994_r	S100A8,S100A8,S100A8,S100A8,S100A8,S100A7A
chr1	153967551	153967656	NM_001159484_cds_2_0_chr1_153967552_r,NM_207308_cds_2_0_chr1_153967552_r	NUP210L,NUP210L,MIR5698
chr1	154042748	154042764	NM_001159484_cds_21_0_chr1_154042749_r,NM_207308_cds_23_0_chr1_154042749_r	NUP210L,NUP210L,MIR5698
chr1	154185025	154185100	NM_001098616_cds_2_0_chr1_154184934_r,NM_001297717_cds_1_0_chr1_154184934_r,NM_001297718_cds_2_0_chr1_154184934_r,NM_001297720_cds_2_0_chr1_154184934_r,NM_001297721_cds_1_0_chr1_154184934_r,NM_001297723_cds_1_0_chr1_154184934_r,NM_015449_cds_2_0_chr1_154184934_r,NM_138740_cds_2_0_chr1_154184934_r	C1orf43,C1orf43,C1orf43,C1orf43,C1orf43,C1orf43,C1orf43,C1orf43,UBAP2L,UBAP2L,UBAP2L,UBAP2L,UBAP2L
chr1	154207261	154207268	NM_001287815_cds_4_0_chr1_154207067_f,NM_001127320_cds_4_0_chr1_154207067_f,NM_014847_cds_4_0_chr1_154207067_f,NM_001287816_cds_4_0_chr1_154207067_f,NM_001330730_cds_4_0_chr1_154207067_f	C1orf43,C1orf43,C1orf43,C1orf43,C1orf43,C1orf43,C1orf43,C1orf43,UBAP2L,UBAP2L,UBAP2L,UBAP2L,UBAP2L
chr1	154243356	154243395	NM_001287816_cds_26_0_chr1_154243357_f,NM_001330730_cds_26_0_chr1_154243357_f	C1orf43,C1orf43,C1orf43,C1orf43,C1orf43,C1orf43,C1orf43,C1orf43,UBAP2L,UBAP2L,UBAP2L,UBAP2L,UBAP2L
chr1	154409910	154410020	NM_001206866_cds_6_0_chr1_154409911_f	IL6R,IL6R,IL6R
chr1	154530880	154531029	NM_017582_cds_12_0_chr1_154530703_r	UBE2Q1,UBE2Q1-AS1
chr1	154908870	154908923	NM_001323011_cds_4_0_chr1_154908871_r	PMVK,PMVK,PMVK
chr1	154934118	154934745	NM_001321726_cds_0_0_chr1_154934089_f	PYGO2,LOC101928120,SHC1,SHC1,SHC1,SHC1,SHC1
chr1	155025006	155025035	NM_001261466_cds_1_0_chr1_155025007_f	DCST1,DCST1,DCST1-AS1,DCST1-AS1,ADAM15,ADAM15,ADAM15,ADAM15,ADAM15,ADAM15,ADAM15,ADAM15,ADAM15,ADAM15,ADAM15,ADAM15,EFNA4,EFNA4,EFNA4
chr1	155108062	155108074	NM_001287592_cds_0_0_chr1_155108063_f	SLC50A1,SLC50A1,SLC50A1,SLC50A1,SLC50A1,SLC50A1,SLC50A1,SLC50A1,SLC50A1,SLC50A1
chr1	155108147	155108156	NM_001287590_cds_0_0_chr1_155108148_f	SLC50A1,SLC50A1,SLC50A1,SLC50A1,SLC50A1,SLC50A1,SLC50A1,SLC50A1,SLC50A1,SLC50A1
chr1	155147093	155147117	NM_001256600_cds_1_0_chr1_155147094_f	TRIM46,TRIM46,TRIM46,TRIM46,TRIM46,TRIM46,TRIM46,TRIM46,TRIM46
chr1	155147289	155147313	NM_001256601_cds_0_0_chr1_155147290_f	TRIM46,TRIM46,TRIM46,TRIM46,TRIM46,TRIM46,TRIM46,TRIM46,TRIM46
chr1	155152910	155152978	NM_001282379_cds_8_0_chr1_155152911_f	TRIM46,TRIM46,TRIM46,TRIM46,TRIM46,TRIM46,TRIM46,TRIM46,TRIM46
chr1	155160824	155161063	NM_001044390_cds_4_0_chr1_155160639_r,NM_001044393_cds_4_0_chr1_155160639_r,NM_001204292_cds_4_0_chr1_155160639_r,NM_001204294_cds_4_0_chr1_155160639_r,NM_001204296_cds_4_0_chr1_155160639_r,NM_001018016_cds_5_0_chr1_155160639_r,NM_001018017_cds_5_0_chr1_155160639_r,NM_001044391_cds_2_0_chr1_155160639_r,NM_001044392_cds_2_0_chr1_155160639_r,NM_001204288_cds_5_0_chr1_155160639_r,NM_001204295_cds_3_…	MUC1,MUC1,MUC1,MUC1,MUC1,MUC1,MUC1,MUC1,MUC1,MUC1,MUC1,MUC1,MUC1,MUC1,MUC1,MUC1,MUC1,MUC1,MUC1,MUC1
chr1	155161501	155161530	NM_001204285_cds_6_0_chr1_155161502_r,NM_001204286_cds_6_0_chr1_155161502_r	MUC1,MUC1,MUC1,MUC1,MUC1,MUC1,MUC1,MUC1,MUC1,MUC1,MUC1,MUC1,MUC1,MUC1,MUC1,MUC1,MUC1,MUC1,MUC1,MUC1
chr1	155183054	155183182	NM_002455_cds_6_0_chr1_155183028_f,NM_198883_cds_5_0_chr1_155183028_f	MTX1,MTX1,GBAP1
chr1	155183274	155183489	NM_002455_cds_7_0_chr1_155183275_f,NM_198883_cds_6_0_chr1_155183275_f	MTX1,MTX1,GBAP1
chr1	155324263	155324267	NM_018489_cds_12_0_chr1_155324264_r	ASH1L,MIR555,POU5F1P4,ASH1L-AS1
chr1	155327518	155327540	NM_018489_cds_14_0_chr1_155327376_r	ASH1L,MIR555,POU5F1P4,ASH1L-AS1
chr1	155580829	155580877	NM_001256532_cds_2_0_chr1_155580830_f,NM_001256533_cds_2_0_chr1_155580830_f,NM_018116_cds_2_0_chr1_155580830_f	MSTO1,MSTO1,MSTO1,MSTO1,MSTO1,MSTO1,MSTO1
chr1	155727681	155727819	NM_001282856_cds_7_0_chr1_155727682_r,NM_001282858_cds_7_0_chr1_155727682_r,NM_001282860_cds_7_0_chr1_155727682_r	MSTO2P,GON4L,GON4L,GON4L,GON4L,GON4L,SCARNA26B
chr1	155880668	155880676	NM_001256821_cds_5_0_chr1_155880669_r	RIT1,RIT1,RIT1
chr1	155899617	155899631	NM_014949_cds_11_0_chr1_155899503_r	KIAA0907,SNORA80E,SCARNA4
chr1	155920059	155920064	NM_001350110_cds_1_0_chr1_155920060_r,NM_001350111_cds_1_0_chr1_155920060_r,NM_001350112_cds_1_0_chr1_155920060_r,NM_001162383_cds_1_0_chr1_155920090_r,NM_001162384_cds_1_0_chr1_155920090_r,NM_004723_cds_1_0_chr1_155920090_r	ARHGEF2,ARHGEF2,ARHGEF2,MIR6738
chr1	155988060	155988159	NM_003145_cds_3_0_chr1_155988061_r	SSR2
chr1	156023444	156023492	NM_001304342_cds_10_0_chr1_156023385_r,NM_020131_cds_10_0_chr1_156023385_r	UBQLN4,UBQLN4
chr1	156046491	156046584	NM_001093725_cds_0_0_chr1_156046365_r	MEX3A
chr1	156051434	156051669	NM_001093725_cds_1_0_chr1_156051336_r	MEX3A
chr1	156095994	156096014	NM_001257374_cds_0_0_chr1_156095995_f	LMNA,LMNA,LMNA,LMNA,LMNA,LMNA,LMNA
chr1	156096593	156096706	NM_001282624_cds_1_0_chr1_156096594_f	LMNA,LMNA,LMNA,LMNA,LMNA,LMNA,LMNA
chr1	156109560	156109630	NM_001257374_cds_12_0_chr1_156109561_f	LMNA,LMNA,LMNA,LMNA,LMNA,LMNA,LMNA
chr1	156131136	156131143	NM_001193300_cds_8_0_chr1_156131137_f,NM_001193301_cds_8_0_chr1_156131137_f,NM_001193302_cds_6_0_chr1_156131137_f,NM_022367_cds_8_0_chr1_156131137_f	SEMA4A,SEMA4A,SEMA4A,SEMA4A
chr1	156252397	156252471	NM_001323614_cds_20_0_chr1_156252398_r,NM_001323615_cds_20_0_chr1_156252398_r,NM_015327_cds_21_0_chr1_156252398_r	SMG5,SMG5,SMG5,SMG5,SMG5,TMEM79,TMEM79
chr1	156280348	156280480	NM_001008800_cds_1_0_chr1_156280349_r,NM_005998_cds_1_0_chr1_156280349_r	CCT3,CCT3,CCT3,CCT3,TSACC,TSACC,TSACC,TSACC,TSACC,TSACC,TSACC,TSACC,TSACC,TSACC,TSACC,TSACC
chr1	156308530	156308561	NM_001304826_cds_0_0_chr1_156308531_f	CCT3,CCT3,CCT3,CCT3,TSACC,TSACC,TSACC,TSACC,TSACC,TSACC,TSACC,TSACC,TSACC,TSACC,TSACC,TSACC
chr1	156383204	156383289	NM_001320455_cds_1_0_chr1_156383205_r	C1orf61,C1orf61,C1orf61,C1orf61,C1orf61,C1orf61,C1orf61,C1orf61,C1orf61,C1orf61,C1orf61,C1orf61,C1orf61,MIR9-1
chr1	156391346	156391366	NM_001320454_cds_3_0_chr1_156391347_r,NM_001320455_cds_3_0_chr1_156391347_r	C1orf61,C1orf61,C1orf61,C1orf61,C1orf61,C1orf61,C1orf61,C1orf61,C1orf61,C1orf61,C1orf61,C1orf61,C1orf61,MIR9-1
chr1	156561667	156561678	NM_144772_cds_0_0_chr1_156561597_f	NAXE
chr1	156721205	156721221	NM_004494_cds_5_0_chr1_156721135_r	HDGF,HDGF,HDGF,HDGF,HDGF,HDGF,HDGF
chr1	156926211	156926356	NM_014784_cds_22_0_chr1_156926212_r,NM_198236_cds_22_0_chr1_156926212_r	ARHGEF11,ARHGEF11,MIR765
chr1	157646501	157646558	NM_001320333_cds_0_0_chr1_157646502_r	FCRL3,FCRL3,FCRL3,FCRL3,FCRL3,FCRL3
chr1	157797409	157797414	NM_001347698_cds_0_0_chr1_157797410_r	CD5L,CD5L
chr1	158058240	158058244	NM_001286349_cds_5_0_chr1_158058117_f,NM_018240_cds_7_0_chr1_158058117_f	KIRREL,KIRREL
chr1	158218176	158218201	NM_001320652_cds_0_0_chr1_158218177_f	CD1A,CD1A
chr1	158637837	158637852	NM_003126_cds_37_0_chr1_158637648_r	SPTA1
chr1	158815376	158815517	NM_002432_cds_4_0_chr1_158815377_f	MNDA
chr1	158969760	158970102	NM_001320010_cds_0_0_chr1_158969761_r	POP3
chr1	159015086	159015092	NM_001206567_cds_6_0_chr1_159015087_f	IFI16,IFI16
chr1	159019221	159019227	NM_001206567_cds_7_0_chr1_159019222_f,NM_005531_cds_7_0_chr1_159019222_f	IFI16,IFI16
chr1	159770387	159770403	NM_001284217_cds_0_0_chr1_159770388_f	FCRL6,FCRL6
chr1	159893225	159893260	NM_001277224_cds_4_0_chr1_159893226_r	TAGLN2,TAGLN2,TAGLN2
chr1	160178394	160178455	NM_001297576_cds_2_0_chr1_160178395_f	LOC729867,PEA15,PEA15,PEA15,PEA15,PEA15
chr1	160314379	160314404	NM_001290184_cds_1_0_chr1_160314380_f	COPA,COPA,SUMO1P3,NCSTN,NCSTN,NCSTN
chr1	160340736	160340903	NM_005598_cds_1_0_chr1_160340522_f	NHLH1
chr1	160593292	160593375	NM_001330754_cds_3_0_chr1_160593293_r	SLAMF1,SLAMF1,SLAMF1,SLAMF1,SLAMF1
chr1	161092774	161092826	NM_001330765_cds_1_0_chr1_161092775_r,NM_001039711_cds_1_0_chr1_161092865_r,NM_001039712_cds_1_0_chr1_161092865_r,NM_032998_cds_1_0_chr1_161092865_r	PFDN2,NIT1,NIT1,NIT1,NIT1,DEDD,DEDD,DEDD,DEDD
chr1	161129490	161129556	NM_001319847_cds_0_0_chr1_161129491_f	USP21,USP21,USP21,USP21
chr1	161160739	161160848	NM_001320336_cds_0_0_chr1_161160740_r,NM_005099_cds_0_0_chr1_161160928_r	ADAMTS4,ADAMTS4
chr1	161275473	161275506	NM_001315491_cds_0_0_chr1_161275474_r,NM_000530_cds_0_0_chr1_161275666_r	MPZ,MPZ
chr1	161293446	161293460	NM_001035511_cds_1_0_chr1_161293404_f,NM_001035512_cds_1_0_chr1_161293404_f,NM_001278172_cds_1_0_chr1_161293404_f,NM_003001_cds_1_0_chr1_161293404_f	SDHC,SDHC,SDHC,SDHC,SDHC,SDHC,CFAP126
chr1	161494541	161494663	NM_002155_cds_0_0_chr1_161494449_f	HSPA6
chr1	161495787	161495792	NM_002155_cds_0_0_chr1_161494449_f	HSPA6
chr1	161519659	161519841	NM_001127593_cds_4_0_chr1_161519487_r,NM_001127595_cds_4_0_chr1_161519487_r,NM_001127596_cds_4_0_chr1_161519487_r,NM_001329120_cds_4_0_chr1_161519487_r,NM_000569_cds_4_0_chr1_161519487_r,NM_001127592_cds_4_0_chr1_161519487_r,NM_001329122_cds_3_0_chr1_161519487_r	FCGR3A,FCGR3A,FCGR3A,FCGR3A,FCGR3A,FCGR3A,FCGR3A
chr1	161551227	161551339	NM_201563_cds_0_0_chr1_161551228_f	FCGR2C
chr1	161558211	161558232	NM_201563_cds_1_0_chr1_161558212_f	FCGR2C
chr1	161561943	161562032	NM_201563_cds_4_0_chr1_161561919_f	FCGR2C
chr1	161633031	161633143	NM_001002273_cds_0_0_chr1_161633032_f,NM_001002274_cds_0_0_chr1_161633032_f,NM_001002275_cds_0_0_chr1_161633032_f,NM_001190828_cds_0_0_chr1_161633032_f,NM_004001_cds_0_0_chr1_161633032_f	FCGR2B,FCGR2B,FCGR2B,FCGR2B,FCGR2B
chr1	161640041	161640062	NM_001002273_cds_1_0_chr1_161640042_f,NM_001002274_cds_1_0_chr1_161640042_f,NM_001002275_cds_1_0_chr1_161640042_f,NM_004001_cds_1_0_chr1_161640042_f	FCGR2B,FCGR2B,FCGR2B,FCGR2B,FCGR2B
chr1	161643817	161643863	NM_001002273_cds_4_0_chr1_161643750_f,NM_001002274_cds_4_0_chr1_161643750_f,NM_001002275_cds_4_0_chr1_161643750_f,NM_001190828_cds_3_0_chr1_161643750_f,NM_004001_cds_4_0_chr1_161643750_f	FCGR2B,FCGR2B,FCGR2B,FCGR2B,FCGR2B
chr1	161695610	161695698	NM_001002901_cds_5_0_chr1_161695611_f,NM_001288829_cds_3_0_chr1_161695611_f,NM_001288830_cds_2_0_chr1_161695611_f,NM_001288831_cds_3_0_chr1_161695611_f,NM_001288832_cds_2_0_chr1_161695611_f,NM_001320241_cds_4_0_chr1_161695611_f	FCRLB,FCRLB,FCRLB,FCRLB,FCRLB,FCRLB
chr1	161696696	161696783	NM_001002901_cds_6_0_chr1_161696493_f,NM_001320241_cds_5_0_chr1_161696493_f,NM_001288831_cds_4_0_chr1_161696597_f,NM_001288832_cds_3_0_chr1_161696597_f,NM_001288829_cds_4_0_chr1_161696638_f,NM_001288830_cds_3_0_chr1_161696638_f	FCRLB,FCRLB,FCRLB,FCRLB,FCRLB,FCRLB
chr1	162467040	162467047	NM_001184763_cds_0_0_chr1_162467041_f	UHMK1,UHMK1,UHMK1
chr1	162562521	162562572	NM_001324116_cds_8_0_chr1_162562522_f,NM_001324117_cds_8_0_chr1_162562525_f	UAP1,UAP1,UAP1,UAP1,UAP1,UAP1
chr1	165797091	165797141	NM_012474_cds_0_0_chr1_165797071_f	UCK2,MIR3658
chr1	166029845	166029900	NM_001320302_cds_0_0_chr1_166029846_r	FAM78B,FAM78B,FAM78B,MIR921
chr1	167817598	167817600	NM_001167749_cds_14_0_chr1_167817599_r,NM_001297772_cds_14_0_chr1_167817599_r,NM_018417_cds_14_0_chr1_167817599_r	ADCY10,ADCY10,ADCY10
chr1	168074120	168074132	NM_001267610_cds_4_0_chr1_168073715_r,NM_001349632_cds_4_0_chr1_168073715_r,NM_001349633_cds_4_0_chr1_168073715_r,NM_001349634_cds_4_0_chr1_168073715_r,NM_153832_cds_4_0_chr1_168073715_r,NM_001267609_cds_4_0_chr1_168073715_r,NM_001267611_cds_4_0_chr1_168073715_r	GPR161,GPR161,GPR161,GPR161,GPR161,GPR161,GPR161
chr1	168104143	168104159	NM_001267609_cds_5_0_chr1_168104144_r	GPR161,GPR161,GPR161,GPR161,GPR161,GPR161,GPR161
chr1	168105494	168105634	NM_001267613_cds_4_0_chr1_168105495_r	GPR161,GPR161,GPR161,GPR161,GPR161,GPR161,GPR161
chr1	168106627	168106659	NM_001267611_cds_5_0_chr1_168106628_r,NM_001267614_cds_4_0_chr1_168106628_r	GPR161,GPR161,GPR161,GPR161,GPR161,GPR161,GPR161
chr1	169764243	169764354	NM_001320050_cds_0_0_chr1_169764244_f	METTL18,METTL18,METTL18,C1orf112,C1orf112,C1orf112,C1orf112,C1orf112,SCYL3,SCYL3
chr1	169768059	169768099	NM_001320050_cds_1_0_chr1_169768060_f	METTL18,METTL18,METTL18,C1orf112,C1orf112,C1orf112,C1orf112,C1orf112,SCYL3,SCYL3
chr1	169773387	169773389	NM_001320047_cds_6_0_chr1_169773216_f,NM_018186_cds_5_0_chr1_169773216_f,NM_001320051_cds_5_0_chr1_169773216_f,NM_001320050_cds_5_0_chr1_169773253_f,NM_001320048_cds_4_0_chr1_169773309_f	METTL18,METTL18,METTL18,C1orf112,C1orf112,C1orf112,C1orf112,C1orf112,SCYL3,SCYL3
chr1	170927601	170927639	NM_001163629_cds_3_0_chr1_170927602_f,NM_025063_cds_3_0_chr1_170927602_f	MROH9,MROH9
chr1	171070275	171070347	NM_001319173_cds_2_0_chr1_171070276_f	FMO3,FMO3,FMO3,FMO3,MIR1295A,MIR1295B
chr1	171178113	171178284	NM_001301347_cds_6_0_chr1_171177933_f,NM_001460_cds_8_0_chr1_171177933_f	FMO2,FMO2
chr1	171496929	171496983	NM_015172_cds_10_0_chr1_171496930_f	PRRC2C
chr1	172001639	172001640	NM_001136127_cds_4_0_chr1_172001542_f,NM_001278252_cds_4_0_chr1_172001542_f,NM_001350204_cds_4_0_chr1_172001542_f,NM_001350205_cds_4_0_chr1_172001542_f,NM_001350206_cds_4_0_chr1_172001542_f,NM_015569_cds_4_0_chr1_172001542_f	DNM3,DNM3,DNM3,DNM3-IT1,DNM3OS,DNM3OS,MIR214,MIR3120,MIR199A2
chr1	172062835	172062865	NM_001350204_cds_13_0_chr1_172062836_f,NM_001350205_cds_13_0_chr1_172062836_f,NM_001350206_cds_13_0_chr1_172062836_f	DNM3,DNM3,DNM3,DNM3-IT1,DNM3OS,DNM3OS,MIR214,MIR3120,MIR199A2
chr1	172102028	172102037	NM_001278252_cds_14_0_chr1_172102029_f,NM_001350205_cds_15_0_chr1_172102029_f	DNM3,DNM3,DNM3,DNM3-IT1,DNM3OS,DNM3OS,MIR214,MIR3120,MIR199A2
chr1	172356493	172356499	NM_001136127_cds_17_0_chr1_172356273_f,NM_001350204_cds_18_0_chr1_172356273_f,NM_001350206_cds_18_0_chr1_172356273_f,NM_015569_cds_18_0_chr1_172356273_f	DNM3,DNM3,DNM3,DNM3-IT1,DNM3OS,DNM3OS,MIR214,MIR3120,MIR199A2
chr1	172422161	172422329	NM_001300760_cds_0_0_chr1_172422162_f	C1orf105,PIGC,PIGC,C1orf105
chr1	172501612	172501938	NM_016227_cds_0_0_chr1_172501613_f	SUCO,SUCO,SUCO,SUCO
chr1	172502316	172502470	NM_016227_cds_1_0_chr1_172502317_f,NM_001282750_cds_0_0_chr1_172502576_f,NM_014283_cds_0_0_chr1_172502576_f	SUCO,SUCO,SUCO,SUCO
chr1	173174449	173174452	NM_001297562_cds_2_0_chr1_173174450_r	TNFSF4,TNFSF4
chr1	173478706	173478732	NM_178527_cds_4_0_chr1_173478707_r	SLC9C2
chr1	173490439	173490477	NM_178527_cds_6_0_chr1_173490440_r	SLC9C2
chr1	173775576	173775714	NM_001127181_cds_2_0_chr1_173775577_r	CENPL,CENPL,CENPL
chr1	173795824	173795846	NM_018122_cds_1_0_chr1_173795825_f	DARS2
chr1	176050403	176050423	NM_001001740_cds_9_0_chr1_176050288_r,NM_001286644_cds_9_0_chr1_176050288_r,NM_022457_cds_9_0_chr1_176050288_r	RFWD2,RFWD2,RFWD2,SCARNA3
chr1	176826746	176826786	NM_001286164_cds_0_0_chr1_176826747_r	ASTN1,ASTN1,ASTN1,MIR488
chr1	177133707	177133812	NM_001286164_cds_22_0_chr1_177133530_r,NM_004319_cds_22_0_chr1_177133530_r,NM_207108_cds_21_0_chr1_177133530_r	ASTN1,ASTN1,ASTN1,MIR488
chr1	179051439	179051522	NM_022371_cds_0_0_chr1_179051264_f	TOR3A
chr1	179079939	179079980	NM_001136001_cds_0_0_chr1_179079940_r	ABL2,ABL2,ABL2,ABL2,ABL2,ABL2,ABL2,ABL2
chr1	179089324	179089409	NM_001136000_cds_7_0_chr1_179089325_r,NM_001136001_cds_5_0_chr1_179089325_r,NM_001168236_cds_6_0_chr1_179089325_r,NM_001168237_cds_7_0_chr1_179089325_r,NM_001168238_cds_7_0_chr1_179089325_r,NM_001168239_cds_7_0_chr1_179089325_r,NM_005158_cds_6_0_chr1_179089325_r,NM_007314_cds_6_0_chr1_179089325_r	ABL2,ABL2,ABL2,ABL2,ABL2,ABL2,ABL2,ABL2
chr1	179348585	179348617	NM_144696_cds_5_0_chr1_179348532_f	AXDND1,AXDND1,NPHS2,NPHS2
chr1	179494485	179494582	NM_144696_cds_21_0_chr1_179494469_f	AXDND1,AXDND1,NPHS2,NPHS2
chr1	179876957	179876999	NM_001267578_cds_6_0_chr1_179876958_f,NM_015602_cds_6_0_chr1_179876958_f	TOR1AIP1,TOR1AIP1
chr1	180124042	180124053	NM_001004128_cds_0_0_chr1_180124043_f,NM_002826_cds_0_0_chr1_180124043_f	QSOX1,QSOX1,FLJ23867
chr1	180882379	180882384	NM_020950_cds_0_0_chr1_180882380_f	KIAA1614
chr1	181058418	181058693	NM_016545_cds_0_0_chr1_181058039_f	IER5
chr1	182921071	182921119	NM_001345928_cds_9_0_chr1_182921072_r	SHCBP1L,SHCBP1L
chr1	182921970	182921975	NM_030933_cds_9_0_chr1_182921864_r	SHCBP1L,SHCBP1L
chr1	183205594	183205613	NM_005562_cds_16_0_chr1_183205595_f,NM_018891_cds_16_0_chr1_183205595_f	LAMC2,LAMC2
chr1	183471410	183471526	NM_001331007_cds_1_0_chr1_183471411_f,NM_001350219_cds_2_0_chr1_183471411_f,NM_001350220_cds_2_0_chr1_183471411_f,NM_001350221_cds_2_0_chr1_183471411_f	SMG7,SMG7,SMG7,SMG7,SMG7
chr1	183481971	183481984	NM_001331007_cds_2_0_chr1_183481972_f,NM_001350219_cds_3_0_chr1_183481972_f,NM_001350220_cds_3_0_chr1_183481972_f,NM_001350221_cds_3_0_chr1_183481972_f,NM_173156_cds_1_0_chr1_183481972_f,NM_201568_cds_1_0_chr1_183481972_f,NM_201569_cds_1_0_chr1_183481972_f	SMG7,SMG7,SMG7,SMG7,SMG7
chr1	183774431	183774458	NM_001297671_cds_0_0_chr1_183774432_f,NM_001297672_cds_0_0_chr1_183774432_f	RGL1,RGL1,RGL1,APOBEC4,RGL1,RGL1
chr1	183899362	183899423	NM_001303420_cds_0_0_chr1_183899363_r	COLGALT2,COLGALT2,COLGALT2
chr1	184006236	184006249	NM_001303420_cds_11_0_chr1_184006229_r,NM_015101_cds_11_0_chr1_184006229_r	COLGALT2,COLGALT2,COLGALT2
chr1	184006449	184006455	NM_001303420_cds_11_0_chr1_184006229_r,NM_015101_cds_11_0_chr1_184006229_r	COLGALT2,COLGALT2,COLGALT2
chr1	184670630	184670678	NM_001319960_cds_1_0_chr1_184670631_r	EDEM3,EDEM3,EDEM3
chr1	184680916	184681011	NM_001319960_cds_6_0_chr1_184680857_r,NM_025191_cds_5_0_chr1_184680857_r	EDEM3,EDEM3,EDEM3
chr1	184692970	184692990	NM_001319960_cds_13_0_chr1_184692885_r,NM_025191_cds_12_0_chr1_184692885_r	EDEM3,EDEM3,EDEM3
chr1	184718718	184718726	NM_001319960_cds_19_0_chr1_184718681_r,NM_025191_cds_18_0_chr1_184718681_r	EDEM3,EDEM3,EDEM3
chr1	184943433	184943441	NM_052966_cds_13_0_chr1_184943434_r	FAM129A
chr1	185144230	185144245	NM_001105518_cds_4_0_chr1_185143504_f,NM_017673_cds_4_0_chr1_185143504_f	TRMT1L,TRMT1L,SWT1,SWT1
chr1	186275962	186275977	NM_001127708_cds_5_0_chr1_186275450_f,NM_001127709_cds_4_0_chr1_186275450_f,NM_001127710_cds_3_0_chr1_186275450_f,NM_001303232_cds_5_0_chr1_186275450_f,NM_005807_cds_6_0_chr1_186275450_f	PRG4,PRG4,PRG4,PRG4,PRG4,TPR
chr1	186276218	186276230	NM_001127708_cds_5_0_chr1_186275450_f,NM_001127709_cds_4_0_chr1_186275450_f,NM_001127710_cds_3_0_chr1_186275450_f,NM_001303232_cds_5_0_chr1_186275450_f,NM_005807_cds_6_0_chr1_186275450_f	PRG4,PRG4,PRG4,PRG4,PRG4,TPR
chr1	186276850	186276861	NM_001127708_cds_5_0_chr1_186275450_f,NM_001127709_cds_4_0_chr1_186275450_f,NM_001127710_cds_3_0_chr1_186275450_f,NM_001303232_cds_5_0_chr1_186275450_f,NM_005807_cds_6_0_chr1_186275450_f	PRG4,PRG4,PRG4,PRG4,PRG4,TPR
chr1	196242597	196242618	NM_001287820_cds_3_0_chr1_196242598_r	KCNT2,KCNT2,KCNT2,MIR4735
chr1	196670447	196670461	NM_001014975_cds_9_0_chr1_196670448_f	CFH,CFH
chr1	196759174	196759357	NM_001166624_cds_3_0_chr1_196759175_f,NM_021023_cds_4_0_chr1_196759175_f	CFHR3,CFHR3
chr1	196788974	196788985	NM_002113_cds_0_0_chr1_196788975_f	CFHR1
chr1	196884192	196884194	NM_001201550_cds_8_0_chr1_196884086_f,NM_001201551_cds_8_0_chr1_196884086_f,NM_006684_cds_4_0_chr1_196884086_f	CFHR4,CFHR4,CFHR4
chr1	196913010	196913016	NM_001312672_cds_0_0_chr1_196913011_f,NM_005666_cds_0_0_chr1_196913011_f	CFHR2,CFHR2
chr1	197056093	197056102	NM_001206846_cds_1_0_chr1_197055933_r,NM_018136_cds_1_0_chr1_197055933_r	ASPM,ASPM
chr1	197115270	197115449	NM_001206846_cds_26_0_chr1_197115271_r,NM_018136_cds_27_0_chr1_197115271_r	ASPM,ASPM
chr1	197398103	197398238	NM_001257965_cds_9_0_chr1_197398104_f	CRB1,CRB1,CRB1,CRB1,CRB1,CRB1
chr1	197871848	197871998	NM_001024594_cds_0_0_chr1_197871780_f	C1orf53
chr1	198661475	198661476	NM_001267798_cds_2_0_chr1_198661476_f,NM_002838_cds_2_0_chr1_198661476_f,NM_080921_cds_2_0_chr1_198661476_f	PTPRC,PTPRC,PTPRC,PTPRC
chr1	198663146	198663310	NM_001267798_cds_3_0_chr1_198663147_f	PTPRC,PTPRC,PTPRC,PTPRC
chr1	198691597	198691605	NM_002838_cds_14_0_chr1_198691545_f,NM_080921_cds_11_0_chr1_198691545_f	PTPRC,PTPRC,PTPRC,PTPRC
chr1	198717237	198717260	NM_002838_cds_26_0_chr1_198717238_f,NM_080921_cds_23_0_chr1_198717238_f	PTPRC,PTPRC,PTPRC,PTPRC
chr1	200143090	200143111	NM_001276464_cds_6_0_chr1_200143091_f,NM_003822_cds_6_0_chr1_200143091_f,NM_205860_cds_7_0_chr1_200143091_f	NR5A2,NR5A2,NR5A2
chr1	200610235	200610384	NM_001349802_cds_0_0_chr1_200610236_r,NM_001320181_cds_0_0_chr1_200610277_r	DDX59,DDX59,DDX59,LOC101929224
chr1	200797700	200797733	NM_001297707_cds_4_0_chr1_200797701_f	CAMSAP2,CAMSAP2,CAMSAP2
chr1	200801957	200801960	NM_001297707_cds_6_0_chr1_200801834_f,NM_001297708_cds_5_0_chr1_200801834_f,NM_203459_cds_5_0_chr1_200801834_f	CAMSAP2,CAMSAP2,CAMSAP2
chr1	200881001	200881013	NM_001142569_cds_8_0_chr1_200880581_f,NM_018265_cds_8_0_chr1_200880581_f	C1orf106,C1orf106
chr1	201083879	201084500	NM_001270601_cds_0_0_chr1_201083880_r	ASCL5
chr1	201122910	201122911	NM_001288571_cds_4_0_chr1_201122911_r,NM_001288570_cds_4_0_chr1_201122977_r,NM_001288564_cds_4_0_chr1_201122986_r,NM_001288565_cds_4_0_chr1_201122986_r,NM_001288566_cds_4_0_chr1_201122986_r,NM_001288567_cds_4_0_chr1_201122986_r,NM_001288568_cds_4_0_chr1_201122986_r,NM_001288569_cds_4_0_chr1_201122986_r,NM_016456_cds_4_0_chr1_201122986_r	TMEM9,TMEM9,TMEM9,TMEM9,TMEM9,TMEM9,TMEM9,TMEM9,TMEM9,TMEM9,TMEM9
chr1	201179049	201179326	NM_001164586_cds_11_0_chr1_201175211_f	IGFN1
chr1	201179624	201180108	NM_001164586_cds_11_0_chr1_201175211_f	IGFN1
chr1	201754437	201754468	NM_001167738_cds_5_0_chr1_201754438_f,NM_020443_cds_7_0_chr1_201754438_f	NAV1,IPO9-AS1,MIR5191,NAV1,MIR1231,IPO9,MIR6739
chr1	201952590	201952644	NM_001319182_cds_0_0_chr1_201952591_f	RNPEP,RNPEP,RNPEP,RNPEP,MIR6740
chr1	202302137	202302138	NM_001310326_cds_1_0_chr1_202302138_r,NM_014176_cds_1_0_chr1_202302138_r	UBE2T,UBE2T
chr1	202414173	202414356	NM_001331029_cds_12_0_chr1_202414174_f	PPP1R12B,PPP1R12B,PPP1R12B,PPP1R12B,PPP1R12B,PPP1R12B,PPP1R12B
chr1	202735524	202735632	NM_001314042_cds_22_0_chr1_202735525_r	KDM5B,KDM5B,KDM5B
chr1	202894303	202894335	NM_001303109_cds_8_0_chr1_202894096_r,NM_021633_cds_10_0_chr1_202894096_r,NM_001303051_cds_10_0_chr1_202894096_r	KLHL12,KLHL12,KLHL12
chr1	202897608	202897677	NM_001303051_cds_11_0_chr1_202897609_r	KLHL12,KLHL12,KLHL12
chr1	203008136	203008370	NM_001304331_cds_1_0_chr1_203008137_f,NM_001304332_cds_1_0_chr1_203008137_f	PPFIA4,PPFIA4
chr1	203012524	203012626	NM_001304331_cds_2_0_chr1_203012525_f,NM_001304332_cds_2_0_chr1_203012525_f	PPFIA4,PPFIA4
chr1	203013058	203013223	NM_001304331_cds_3_0_chr1_203013059_f,NM_001304332_cds_3_0_chr1_203013059_f	PPFIA4,PPFIA4
chr1	203013506	203013581	NM_001304331_cds_4_0_chr1_203013507_f,NM_001304332_cds_4_0_chr1_203013507_f	PPFIA4,PPFIA4
chr1	203013823	203013913	NM_001304331_cds_5_0_chr1_203013824_f,NM_001304332_cds_5_0_chr1_203013824_f	PPFIA4,PPFIA4
chr1	203014495	203014687	NM_001304331_cds_6_0_chr1_203014496_f,NM_001304332_cds_6_0_chr1_203014496_f	PPFIA4,PPFIA4
chr1	203014968	203015115	NM_001304331_cds_7_0_chr1_203014969_f,NM_001304332_cds_7_0_chr1_203014969_f	PPFIA4,PPFIA4
chr1	203015375	203015510	NM_001304331_cds_8_0_chr1_203015376_f,NM_001304332_cds_8_0_chr1_203015376_f	PPFIA4,PPFIA4
chr1	203017354	203017438	NM_001304331_cds_9_0_chr1_203017355_f,NM_001304332_cds_9_0_chr1_203017355_f	PPFIA4,PPFIA4
chr1	203017710	203017842	NM_001304331_cds_10_0_chr1_203017711_f,NM_001304332_cds_10_0_chr1_203017711_f	PPFIA4,PPFIA4
chr1	203018045	203018108	NM_001304331_cds_11_0_chr1_203018046_f,NM_001304332_cds_11_0_chr1_203018046_f	PPFIA4,PPFIA4
chr1	203018803	203018895	NM_001304331_cds_12_0_chr1_203018804_f,NM_001304332_cds_12_0_chr1_203018804_f	PPFIA4,PPFIA4
chr1	203831041	203831083	NM_001328638_cds_0_0_chr1_203831042_f,NM_001328637_cds_0_0_chr1_203831050_f	SNRPE,SNRPE,SNRPE,SNRPE,SNRPE
chr1	203832790	203832795	NM_001304464_cds_2_0_chr1_203832791_f,NM_001328637_cds_2_0_chr1_203832791_f,NM_001328638_cds_1_0_chr1_203832791_f,NM_003094_cds_2_0_chr1_203832791_f	SNRPE,SNRPE,SNRPE,SNRPE,SNRPE
chr1	204103796	204103822	NM_001297761_cds_1_0_chr1_204103643_r,NM_001297762_cds_1_0_chr1_204103643_r,NM_018208_cds_1_0_chr1_204103643_r,NM_001297760_cds_1_0_chr1_204103652_r	ETNK2,ETNK2,ETNK2,ETNK2,LOC101929441
chr1	204495487	204495562	NM_001204171_cds_2_0_chr1_204495488_f,NM_001278516_cds_2_0_chr1_204495488_f,NM_001278518_cds_2_0_chr1_204495488_f,NM_001278519_cds_2_0_chr1_204495488_f,NM_002393_cds_2_0_chr1_204495488_f	MDM4,MDM4,MDM4,MDM4,MDM4,MDM4,MDM4
chr1	205215747	205215819	NM_001297611_cds_0_0_chr1_205215748_f	TMCC2,TMCC2,TMCC2,TMCC2,TMCC2
chr1	205225517	205225544	NM_001297613_cds_0_0_chr1_205225518_f	TMCC2,TMCC2,TMCC2,TMCC2,TMCC2
chr1	205226332	205226494	NM_001331034_cds_0_0_chr1_205226333_f	TMCC2,TMCC2,TMCC2,TMCC2,TMCC2
chr1	205290851	205290888	NM_030952_cds_6_0_chr1_205290526_r	NUAK2
chr1	206137334	206137486	NM_001317901_cds_0_0_chr1_206137335_f	FAM72A,FAM72A,FAM72A
chr1	206139304	206139456	NM_001123168_cds_0_0_chr1_206139305_f,NM_001287385_cds_0_0_chr1_206139305_f	FAM72A,FAM72A,FAM72A
chr1	206145501	206145518	NM_001123168_cds_2_0_chr1_206145454_f,NM_001287385_cds_2_0_chr1_206145454_f,NM_001317901_cds_2_0_chr1_206145454_f	FAM72A,FAM72A,FAM72A
chr1	206566045	206566049	NM_001170637_cds_2_0_chr1_206566046_f,NM_001300952_cds_2_0_chr1_206566046_f,NM_015326_cds_2_0_chr1_206566046_f	SRGAP2,SRGAP2,SRGAP2
chr1	206578607	206578709	NM_001170637_cds_5_0_chr1_206578608_f,NM_001300952_cds_5_0_chr1_206578608_f,NM_015326_cds_5_0_chr1_206578608_f	SRGAP2,SRGAP2,SRGAP2
chr1	206627489	206627502	NM_001300952_cds_17_0_chr1_206627490_f	SRGAP2,SRGAP2,SRGAP2
chr1	206681003	206681024	NM_182663_cds_0_0_chr1_206680936_f,NM_182664_cds_0_0_chr1_206680936_f	RASSF5,RASSF5,RASSF5
chr1	206858574	206858588	NM_004759_cds_0_0_chr1_206858575_f,NM_032960_cds_0_0_chr1_206858575_f	MAPKAPK2,MAPKAPK2
chr1	206858831	206858853	NM_004759_cds_0_0_chr1_206858575_f,NM_032960_cds_0_0_chr1_206858575_f	MAPKAPK2,MAPKAPK2
chr1	207225529	207225580	NM_001276320_cds_2_0_chr1_207225530_r	YOD1,YOD1
chr1	207513735	207513989	NM_001114752_cds_9_0_chr1_207513736_f,NM_001300902_cds_9_0_chr1_207513736_f	CD55,CD55,CD55,CD55,CD55,CD55
chr1	207520791	207520906	NM_001300903_cds_9_0_chr1_207520792_f	CD55,CD55,CD55,CD55,CD55,CD55
chr1	207527351	207527425	NM_001300904_cds_9_0_chr1_207527352_f	CD55,CD55,CD55,CD55,CD55,CD55
chr1	207532890	207532903	NM_000574_cds_9_0_chr1_207532891_f,NM_001114752_cds_10_0_chr1_207532891_f,NM_001300903_cds_10_0_chr1_207532891_f	CD55,CD55,CD55,CD55,CD55,CD55
chr1	207700411	207700468	NM_000573_cds_6_0_chr1_207700366_f,NM_000651_cds_6_0_chr1_207700366_f	CR1,CR1
chr1	207702060	207702146	NM_000573_cds_7_0_chr1_207702061_f,NM_000651_cds_7_0_chr1_207702061_f	CR1,CR1
chr1	207705524	207705743	NM_000651_cds_8_0_chr1_207705525_f	CR1,CR1
chr1	207706753	207706933	NM_000651_cds_9_0_chr1_207706754_f	CR1,CR1
chr1	207707541	207707641	NM_000651_cds_10_0_chr1_207707542_f	CR1,CR1
chr1	207713325	207713411	NM_000651_cds_11_0_chr1_207713326_f	CR1,CR1
chr1	207715526	207715839	NM_000651_cds_12_0_chr1_207715527_f	CR1,CR1
chr1	207718751	207718829	NM_000651_cds_13_0_chr1_207718653_f	CR1,CR1
chr1	207718920	207719023	NM_000651_cds_14_0_chr1_207718921_f	CR1,CR1
chr1	207720615	207720701	NM_000651_cds_15_0_chr1_207720616_f	CR1,CR1
chr1	207724079	207724298	NM_000573_cds_8_0_chr1_207724080_f,NM_000651_cds_16_0_chr1_207724080_f	CR1,CR1
chr1	207725308	207725488	NM_000573_cds_9_0_chr1_207725309_f,NM_000651_cds_17_0_chr1_207725309_f	CR1,CR1
chr1	207731882	207731968	NM_000573_cds_11_0_chr1_207731883_f,NM_000651_cds_19_0_chr1_207731883_f	CR1,CR1
chr1	207734083	207734396	NM_000573_cds_12_0_chr1_207734084_f,NM_000651_cds_20_0_chr1_207734084_f	CR1,CR1
chr1	207737307	207737315	NM_000573_cds_13_0_chr1_207737209_f,NM_000651_cds_21_0_chr1_207737209_f	CR1,CR1
chr1	207742403	207742583	NM_000573_cds_17_0_chr1_207742404_f,NM_000651_cds_25_0_chr1_207742404_f	CR1,CR1
chr1	207743191	207743291	NM_000573_cds_18_0_chr1_207743192_f,NM_000651_cds_26_0_chr1_207743192_f	CR1,CR1
chr1	209905902	209905924	NM_001206741_cds_5_0_chr1_209905781_f,NM_005525_cds_4_0_chr1_209905781_f,NM_181755_cds_5_0_chr1_209905781_f	LOC101930114,LOC101930114,LOC101930114,G0S2,HSD11B1,HSD11B1,HSD11B1
chr1	210139237	210139358	NM_001146261_cds_2_0_chr1_210139238_f,NM_001146264_cds_2_0_chr1_210139238_f	SYT14,SYT14,SYT14,SYT14,SYT14,SYT14
chr1	211441116	211441212	NM_001350069_cds_2_0_chr1_211441117_f	RCOR3,RCOR3,RCOR3,RCOR3
chr1	211545469	211545485	NM_001033910_cds_10_0_chr1_211545470_f,NM_001319207_cds_10_0_chr1_211545470_f,NM_004619_cds_10_0_chr1_211545470_f,NM_145759_cds_10_0_chr1_211545470_f	TRAF5,TRAF5,TRAF5,TRAF5
chr1	211831998	211832054	NM_001204182_cds_0_0_chr1_211831999_r	NEK2,NEK2,NEK2
chr1	211966413	211966464	NM_001320808_cds_5_0_chr1_211966414_r,NM_014873_cds_5_0_chr1_211966414_r	LPGAT1,LPGAT1,LOC102723727,LOC102723727,LOC102723727
chr1	212218001	212218012	NM_001286230_cds_1_0_chr1_212218002_f,NM_016448_cds_2_0_chr1_212218002_f	INTS7,INTS7,INTS7,INTS7,INTS7,DTL,DTL,DTL,RPL21P28,MIR3122
chr1	212606285	212606428	NM_013349_cds_0_0_chr1_212606286_f	NENF,NENF
chr1	212873056	212873104	NM_018664_cds_2_0_chr1_212873015_r	BATF3
chr1	212900483	212900521	NM_001297739_cds_0_0_chr1_212900484_r	NSL1,NSL1,NSL1,NSL1,NSL1
chr1	212939530	212939615	NM_001042549_cds_2_0_chr1_212939531_r	NSL1,NSL1,NSL1,NSL1,NSL1
chr1	213009214	213009225	NM_001024601_cds_1_0_chr1_213009215_r	SPATA45
chr1	213180470	213180480	NM_001300753_cds_5_0_chr1_213180471_r,NM_001300755_cds_5_0_chr1_213180471_r,NM_001300757_cds_5_0_chr1_213180471_r,NM_001300758_cds_5_0_chr1_213180471_r,NM_144567_cds_5_0_chr1_213180471_r	ANGEL2,ANGEL2,ANGEL2,ANGEL2,ANGEL2,ANGEL2
chr1	213184549	213184556	NM_001300753_cds_7_0_chr1_213184550_r,NM_001300755_cds_7_0_chr1_213184550_r	ANGEL2,ANGEL2,ANGEL2,ANGEL2,ANGEL2,ANGEL2
chr1	213244373	213244383	NM_001349646_cds_1_0_chr1_213244348_f,NM_001349647_cds_1_0_chr1_213244348_f,NM_012424_cds_1_0_chr1_213244348_f	RPS6KC1,RPS6KC1,RPS6KC1,RPS6KC1,RPS6KC1,RPS6KC1
chr1	215741028	215741093	NM_001319294_cds_0_0_chr1_215741029_f,NM_016121_cds_0_0_chr1_215741029_f	KCTD3,KCTD3,KCTD3
chr1	217783501	217783534	NM_001297754_cds_0_0_chr1_217783502_r	GPATCH2,GPATCH2
chr1	218610684	218610708	NM_001135599_cds_6_0_chr1_218610685_f,NM_003238_cds_5_0_chr1_218610685_f	TGFB2-AS1,TGFB2,TGFB2,TGFB2,TGFB2,TGFB2-OT1
chr1	220101142	220101160	NM_018713_cds_3_0_chr1_220101143_r	SLC30A10,SLC30A10
chr1	220154719	220154755	NM_004446_cds_8_0_chr1_220154720_r	EPRS
chr1	220197605	220197607	NM_004446_cds_24_0_chr1_220197606_r	EPRS
chr1	220205728	220205775	NM_004446_cds_27_0_chr1_220205729_r	EPRS
chr1	220957260	220957284	NM_001331042_cds_4_0_chr1_220957261_f	MARC2,MARC2,MARC2
chr1	220960286	220960337	NM_022746_cds_0_0_chr1_220960287_f	2001-03-01
chr1	222791452	222791585	NM_001324062_cds_0_0_chr1_222791453_f,NM_001324063_cds_0_0_chr1_222791453_f,NM_198551_cds_0_0_chr1_222791453_f	MIA3,MIA3,MIA3,MIA3,MIA3,MIA3,AIDA
chr1	222817817	222817928	NM_001300867_cds_0_0_chr1_222817818_f,NM_001324065_cds_0_0_chr1_222817818_f	MIA3,MIA3,MIA3,MIA3,MIA3,MIA3,AIDA
chr1	222835799	222835871	NM_001324062_cds_26_0_chr1_222835800_f,NM_001324065_cds_21_0_chr1_222835800_f	MIA3,MIA3,MIA3,MIA3,MIA3,MIA3,AIDA
chr1	223567926	223567946	NM_152610_cds_0_0_chr1_223566818_f	CCDC185
chr1	223889530	223889533	NM_001146068_cds_0_0_chr1_223889531_f	CAPN2,CAPN2
chr1	224033363	224033382	NM_001031685_cds_17_0_chr1_224033356_r	TP53BP2,TP53BP2
chr1	224378017	224378021	NM_001321541_cds_1_0_chr1_224377279_f,NM_003676_cds_1_0_chr1_224377279_f,NM_001321542_cds_1_0_chr1_224377305_f	DEGS1,DEGS1,DEGS1
chr1	224378793	224378835	NM_001321541_cds_2_0_chr1_224378794_f	DEGS1,DEGS1,DEGS1
chr1	224484202	224484212	NM_001243146_cds_12_0_chr1_224484203_r,NM_001243147_cds_12_0_chr1_224484203_r,NM_002533_cds_12_0_chr1_224484203_r,NM_206840_cds_12_0_chr1_224484203_r	LOC101927164,NVL,NVL,NVL,NVL,MIR320B2
chr1	224489415	224489473	NM_001243146_cds_14_0_chr1_224489393_r	LOC101927164,NVL,NVL,NVL,NVL,MIR320B2
chr1	224566770	224566792	NM_001277200_cds_4_0_chr1_224566771_f	CNIH4,CNIH4,CNIH4,CNIH4,CNIH4,CNIH4
chr1	224622790	224622889	NM_001322302_cds_0_0_chr1_224622791_f,NM_001322303_cds_0_0_chr1_224622791_f	CNIH3,CNIH3,CNIH3,CNIH3,CNIH3,CNIH3,CNIH3,CNIH3,CNIH3,CNIH3,CNIH3,CNIH3,CNIH3,CNIH3,CNIH3,CNIH3
chr1	224641979	224642045	NM_001322302_cds_1_0_chr1_224641980_f	CNIH3,CNIH3,CNIH3,CNIH3,CNIH3,CNIH3,CNIH3,CNIH3,CNIH3,CNIH3,CNIH3,CNIH3,CNIH3,CNIH3,CNIH3,CNIH3
chr1	224703559	224703586	NM_001322304_cds_1_0_chr1_224703560_f	CNIH3,CNIH3,CNIH3,CNIH3,CNIH3,CNIH3,CNIH3,CNIH3,CNIH3,CNIH3,CNIH3,CNIH3,CNIH3,CNIH3,CNIH3,CNIH3
chr1	224927030	224927048	NM_001322302_cds_6_0_chr1_224927031_f,NM_001322303_cds_5_0_chr1_224927031_f,NM_001322304_cds_6_0_chr1_224927031_f,NM_001322305_cds_4_0_chr1_224927031_f,NM_152495_cds_5_0_chr1_224927031_f	CNIH3,CNIH3,CNIH3,CNIH3,CNIH3,CNIH3,CNIH3,CNIH3,CNIH3,CNIH3,CNIH3,CNIH3,CNIH3,CNIH3,CNIH3,CNIH3
chr1	225460826	225460827	NM_001373_cds_51_0_chr1_225460657_f	DNAH14,DNAH14,DNAH14
chr1	225600316	225600347	NM_002296_cds_6_0_chr1_225600156_r,NM_194442_cds_6_0_chr1_225600156_r	LBR,LBR
chr1	225707249	225707267	NM_001008493_cds_10_0_chr1_225706900_r,NM_018212_cds_9_0_chr1_225706900_r	ENAH,ENAH
chr1	225840387	225840392	NM_001008493_cds_14_0_chr1_225840388_r,NM_018212_cds_13_0_chr1_225840388_r	ENAH,ENAH
chr1	226075485	226075549	NM_020997_cds_2_0_chr1_226075486_r	LEFTY1
chr1	226127675	226127702	NM_001172425_cds_2_0_chr1_226127456_r,NM_003240_cds_2_0_chr1_226127456_r,NM_001172425_cds_3_0_chr1_226127674_r	LEFTY2,LEFTY2
chr1	226374337	226374376	NM_022735_cds_7_0_chr1_226374091_r	ACBD3
chr1	226411428	226411549	NM_001282402_cds_0_0_chr1_226411383_f,NM_031944_cds_0_0_chr1_226411383_f	MIXL1,MIXL1
chr1	226496836	226496888	NM_001270409_cds_13_0_chr1_226496810_r,NM_173083_cds_14_0_chr1_226496810_r	LIN9,LIN9,LIN9
chr1	226925140	226925147	NM_002221_cds_6_0_chr1_226923228_r	ITPKB,ITPKB-IT1
chr1	227330645	227330661	NM_003607_cds_27_0_chr1_227330646_r,NM_014826_cds_26_0_chr1_227330646_r	CDC42BPA,CDC42BPA
chr1	227770214	227770307	NM_178549_cds_1_0_chr1_227770215_f	ZNF678,ZNF678,ZNF678
chr1	227963489	227963582	NM_001323935_cds_4_0_chr1_227963490_f	SNAP47,SNAP47,SNAP47,SNAP47,JMJD4,JMJD4,SNAP47,SNAP47,SNAP47,SNAP47,SNAP47,SNAP47,SNAP47
chr1	228135493	228135588	NM_003395_cds_3_0_chr1_228135494_r	WNT9A,MIR5008
chr1	228194829	228194847	NM_033131_cds_0_0_chr1_228194830_f	WNT3A
chr1	228345885	228345903	NM_020435_cds_1_0_chr1_228345460_f	GJC2
chr1	228400077	228400092	NM_001098623_cds_1_0_chr1_228399485_f,NM_001271223_cds_1_0_chr1_228399485_f,NM_052843_cds_1_0_chr1_228399485_f	C1orf145,C1orf145,OBSCN,OBSCN,OBSCN
chr1	228407024	228407300	NM_001271223_cds_8_0_chr1_228407025_f	C1orf145,C1orf145,OBSCN,OBSCN,OBSCN
chr1	228447201	228447477	NM_001271223_cds_16_0_chr1_228447202_f	C1orf145,C1orf145,OBSCN,OBSCN,OBSCN
chr1	228459625	228459922	NM_001271223_cds_19_0_chr1_228459626_f	C1orf145,C1orf145,OBSCN,OBSCN,OBSCN
chr1	228460972	228461248	NM_001271223_cds_20_0_chr1_228460973_f	C1orf145,C1orf145,OBSCN,OBSCN,OBSCN
chr1	228465205	228465261	NM_001271223_cds_28_0_chr1_228465206_f	C1orf145,C1orf145,OBSCN,OBSCN,OBSCN
chr1	228486154	228486418	NM_001271223_cds_48_0_chr1_228486155_f	C1orf145,C1orf145,OBSCN,OBSCN,OBSCN
chr1	228486959	228487223	NM_001271223_cds_49_0_chr1_228486960_f	C1orf145,C1orf145,OBSCN,OBSCN,OBSCN
chr1	228487582	228487846	NM_001271223_cds_50_0_chr1_228487583_f	C1orf145,C1orf145,OBSCN,OBSCN,OBSCN
chr1	228491375	228491639	NM_001271223_cds_51_0_chr1_228491376_f	C1orf145,C1orf145,OBSCN,OBSCN,OBSCN
chr1	228492003	228492267	NM_001271223_cds_52_0_chr1_228492004_f	C1orf145,C1orf145,OBSCN,OBSCN,OBSCN
chr1	228492823	228493087	NM_001271223_cds_53_0_chr1_228492824_f	C1orf145,C1orf145,OBSCN,OBSCN,OBSCN
chr1	228566091	228566106	NM_001098623_cds_103_0_chr1_228565972_f,NM_001271223_cds_114_0_chr1_228565972_f	C1orf145,C1orf145,OBSCN,OBSCN,OBSCN
chr1	228675303	228675579	NM_001010858_cds_0_0_chr1_228675190_f	RNF187
chr1	228698059	228698379	NM_001287262_cds_0_0_chr1_228698060_r	BTNL10
chr1	228699351	228699658	NM_001287262_cds_1_0_chr1_228699352_r	BTNL10
chr1	228871489	228871495	NM_021205_cds_0_0_chr1_228871490_f	RHOU,DUSP5P1,RNA5S17,RHOU
chr1	229622117	229622275	NM_018230_cds_15_0_chr1_229622118_r	NUP133
chr1	229693897	229694273	NM_012089_cds_12_0_chr1_229693883_r	ABCB10
chr1	230193813	230193825	NM_001291866_cds_0_0_chr1_230193814_f	GALNT2,GALNT2,GALNT2
chr1	230203027	230203153	NM_004481_cds_0_0_chr1_230203028_f	GALNT2,GALNT2,GALNT2
chr1	230561343	230561674	NM_001258311_cds_6_0_chr1_230561344_r	PGBD5
chr1	231094025	231094045	NM_001122835_cds_18_0_chr1_231093970_r,NM_024525_cds_20_0_chr1_231093970_r	TTC13,TTC13
chr1	231114305	231114414	NM_001122835_cds_20_0_chr1_231114306_r,NM_024525_cds_22_0_chr1_231114306_r	TTC13,TTC13
chr1	231126345	231126444	NM_001346992_cds_3_0_chr1_231126346_f	ARV1,ARV1,ARV1
chr1	231320759	231320982	NM_001256615_cds_0_0_chr1_231320760_r	TRIM67,TRIM67,LOC149373
chr1	231321821	231321919	NM_001256615_cds_1_0_chr1_231321822_r	TRIM67,TRIM67,LOC149373
chr1	231323262	231323313	NM_001256615_cds_2_0_chr1_231323263_r	TRIM67,TRIM67,LOC149373
chr1	231487049	231487050	NM_032018_cds_3_0_chr1_231487050_f,NM_001010984_cds_3_0_chr1_231487050_f,NM_001261462_cds_2_0_chr1_231487050_f	SPRTN,SPRTN,SPRTN
chr1	231557166	231557308	NM_022051_cds_4_0_chr1_231556744_r	EGLN1
chr1	231881149	231881245	NM_001164537_cds_3_0_chr1_231881150_f	TSNAX,TSNAX-DISC1,TSNAX-DISC1,TSNAX-DISC1,TSNAX-DISC1,TSNAX-DISC1,TSNAX-DISC1,TSNAX-DISC1,TSNAX-DISC1,LINC00582,DISC1,DISC1,DISC1,DISC1,DISC1,DISC1,DISC1,DISC1,DISC1,DISC1,DISC1,DISC1,DISC1,DISC1,DISC1,DISC1,DISC1,DISC1,DISC1,DISC1,DISC1,DISC1,DISC1,DISC2,DISC1-IT1
chr1	231990484	231990771	NM_001164539_cds_9_0_chr1_231990485_f	TSNAX,TSNAX-DISC1,TSNAX-DISC1,TSNAX-DISC1,TSNAX-DISC1,TSNAX-DISC1,TSNAX-DISC1,TSNAX-DISC1,TSNAX-DISC1,LINC00582,DISC1,DISC1,DISC1,DISC1,DISC1,DISC1,DISC1,DISC1,DISC1,DISC1,DISC1,DISC1,DISC1,DISC1,DISC1,DISC1,DISC1,DISC1,DISC1,DISC1,DISC1,DISC1,DISC1,DISC2,DISC1-IT1
chr1	232941092	232941388	NM_019090_cds_0_0_chr1_232940770_f	MAP10
chr1	233091302	233091326	NM_001329452_cds_1_0_chr1_233091303_f,NM_001329453_cds_1_0_chr1_233091303_f,NM_032324_cds_1_0_chr1_233091303_f	NTPCR,NTPCR,NTPCR,NTPCR,NTPCR,NTPCR,NTPCR,NTPCR
chr1	233114043	233114174	NM_001329453_cds_3_0_chr1_233113909_f,NM_032324_cds_4_0_chr1_233113909_f,NM_001329452_cds_3_0_chr1_233113909_f	NTPCR,NTPCR,NTPCR,NTPCR,NTPCR,NTPCR,NTPCR,NTPCR
chr1	233137282	233137298	NM_014801_cds_5_0_chr1_233137283_r	PCNX2,PCNX2
chr1	233353914	233353930	NM_014801_cds_23_0_chr1_233353777_r	PCNX2,PCNX2
chr1	233430219	233430249	NM_001328607_cds_0_0_chr1_233430220_r	PCNX2,PCNX2
chr1	233463774	233463860	NM_032435_cds_0_0_chr1_233463775_f	MAP3K21
chr1	233464143	233464311	NM_032435_cds_0_0_chr1_233463775_f	MAP3K21
chr1	233749917	233750073	NM_002245_cds_0_0_chr1_233749918_f	KCNK1,MIR4427
chr1	234350244	234350320	NM_001300845_cds_0_0_chr1_234350245_f	SLC35F3,SLC35F3,MIR4671
chr1	234509212	234509379	NM_001206641_cds_0_0_chr1_234509213_f	LOC101927765,LOC101927765,COA6,COA6,COA6
chr1	234601401	234601454	NM_005646_cds_25_0_chr1_234601402_r	TARBP1
chr1	234614126	234614144	NM_005646_cds_29_0_chr1_234613919_r	TARBP1
chr1	234614359	234614419	NM_005646_cds_29_0_chr1_234613919_r	TARBP1
chr1	234614642	234614648	NM_005646_cds_29_0_chr1_234613919_r	TARBP1
chr1	234744960	234744973	NM_182972_cds_1_0_chr1_234744193_r,NM_001077397_cds_1_0_chr1_234744241_r	IRF2BP2,IRF2BP2
chr1	234745183	234745240	NM_182972_cds_1_0_chr1_234744193_r,NM_001077397_cds_1_0_chr1_234744241_r	IRF2BP2,IRF2BP2
chr1	235335932	235335963	NM_001206794_cds_1_0_chr1_235335933_r,NM_016374_cds_1_0_chr1_235335933_r,NM_031371_cds_1_0_chr1_235335933_r	ARID4B,ARID4B,ARID4B,ARID4B,MIR4753
chr1	235596260	235596413	NM_001287801_cds_7_0_chr1_235596261_f	TBCE,TBCE,TBCE,TBCE,B3GALNT2,B3GALNT2
chr1	235628935	235628940	NM_001277155_cds_0_0_chr1_235628936_r,NM_152490_cds_5_0_chr1_235628953_r	TBCE,TBCE,TBCE,TBCE,B3GALNT2,B3GALNT2
chr1	235659495	235659618	NM_001277155_cds_6_0_chr1_235659496_r	TBCE,TBCE,TBCE,TBCE,B3GALNT2,B3GALNT2
chr1	235667536	235667552	NM_001277155_cds_7_0_chr1_235667441_r,NM_152490_cds_11_0_chr1_235667441_r	TBCE,TBCE,TBCE,TBCE,B3GALNT2,B3GALNT2
chr1	236714263	236714290	NM_018072_cds_0_0_chr1_236714202_r	LGALS8,LGALS8-AS1,LGALS8,LGALS8,LGALS8,HEATR1
chr1	236732295	236732424	NM_018072_cds_16_0_chr1_236732296_r	LGALS8,LGALS8-AS1,LGALS8,LGALS8,LGALS8,HEATR1
chr1	236897732	236897818	NM_001278343_cds_7_0_chr1_236897733_f	ACTN2,ACTN2,ACTN2
chr1	236899857	236899968	NM_001278344_cds_9_0_chr1_236899858_f	ACTN2,ACTN2,ACTN2
chr1	237024424	237024454	NM_000254_cds_19_0_chr1_237024425_f,NM_001291940_cds_18_0_chr1_237024425_f	MTR,MTR,MTR
chr1	237167486	237167672	NM_001276687_cds_0_0_chr1_237167487_r	MT1HL1
chr1	240343468	240343480	NM_001305424_cds_3_0_chr1_240343469_f	FMN2,FMN2,FMN2
chr1	240370897	240371573	NM_001305424_cds_5_0_chr1_240370099_f,NM_020066_cds_4_0_chr1_240370099_f	FMN2,FMN2,FMN2
chr1	240963946	240964021	NM_001282773_cds_1_0_chr1_240963947_r,NM_001282775_cds_1_0_chr1_240963947_r,NM_001350113_cds_1_0_chr1_240963947_r,NM_001350114_cds_1_0_chr1_240963947_r	RGS7,RGS7,RGS7,RGS7,MIR3123
chr1	241803547	241803556	NM_014322_cds_3_0_chr1_241803184_r	KMO,OPN3,CHML
chr1	241953978	241953998	NM_144625_cds_23_0_chr1_241953893_f	WDR64
chr1	242121068	242122364	NM_001290693_cds_0_0_chr1_242121069_f	BECN2
chr1	243328494	243328510	NM_001042404_cds_7_0_chr1_243327586_r,NM_001042405_cds_7_0_chr1_243327586_r,NM_014812_cds_7_0_chr1_243327586_r	CEP170,CEP170,CEP170
chr1	244574588	244574593	NM_001126_cds_1_0_chr1_244574589_r	ADSS
chr1	244595894	244595897	NM_001126_cds_9_0_chr1_244595847_r	ADSS
chr1	244999786	244999822	NM_001312872_cds_1_0_chr1_244999787_f	COX20,COX20,COX20,COX20,COX20,COX20,COX20,COX20
chr1	245026918	245026978	NM_031844_cds_13_0_chr1_245026919_r,NM_004501_cds_13_0_chr1_245026976_r	HNRNPU,HNRNPU,SNORA100
chr1	245165479	245165534	NM_001290327_cds_1_0_chr1_245165480_f	LOC101928068,EFCAB2,EFCAB2,EFCAB2,EFCAB2
chr1	245285221	245285250	NM_001143943_cds_6_0_chr1_245285222_f	LOC101928068,EFCAB2,EFCAB2,EFCAB2,EFCAB2
chr1	245319790	245319914	NM_018012_cds_1_0_chr1_245319584_f	KIF26B
chr1	245852102	245852109	NM_018012_cds_11_0_chr1_245848707_f	KIF26B
chr1	246887732	246887764	NM_016002_cds_0_0_chr1_246887725_f	SCCPDH
chr1	247130996	247131094	NM_001204221_cds_1_0_chr1_247130997_r	ZNF695,ZNF695,ZNF670-ZNF695,ZNF695,ZNF670,ZNF670
chr1	247287169	247287173	NM_001243740_cds_0_0_chr1_247287170_r	ZNF124,ZNF124,ZNF124,ZNF124,ZNF124
chr1	247302043	247302059	NM_001297567_cds_0_0_chr1_247302044_r	ZNF124,ZNF124,ZNF124,ZNF124,ZNF124
chr1	247320573	247320705	NM_003431_cds_0_0_chr1_247319868_r,NM_001297568_cds_0_0_chr1_247319868_r,NM_001297569_cds_0_0_chr1_247320446_r	ZNF124,ZNF124,ZNF124,ZNF124,ZNF124
chr1	247335149	247335179	NM_001243740_cds_3_0_chr1_247335150_r,NM_001297567_cds_3_0_chr1_247335150_r,NM_001297568_cds_3_0_chr1_247335150_r,NM_001297569_cds_3_0_chr1_247335150_r,NM_003431_cds_3_0_chr1_247335150_r	ZNF124,ZNF124,ZNF124,ZNF124,ZNF124
chr1	247471174	247471329	NM_001329733_cds_0_0_chr1_247471175_r	ZNF496,ZNF496
chr1	247729232	247729246	NM_001281834_cds_5_0_chr1_247729233_f,NM_001281835_cds_4_0_chr1_247729233_f,NM_001281836_cds_4_0_chr1_247729233_f,NM_001281837_cds_4_0_chr1_247729233_f,NM_001281838_cds_3_0_chr1_247729233_f,NM_001281853_cds_5_0_chr1_247729233_f,NM_145278_cds_3_0_chr1_247729233_f	GCSAML,GCSAML,GCSAML,GCSAML,GCSAML,GCSAML,GCSAML-AS1,OR2C3,GCSAML
chr1	248020862	248020968	NM_015431_cds_0_0_chr1_248020549_f	TRIM58
chr1	248185249	248186188	NM_001258284_cds_0_0_chr1_248185250_f	OR2L13,OR2L13,OR2L8,OR2AK2,OR2L1P,OR2L5,OR2L2,OR2L3
chr1	248436930	248436947	NM_001004695_cds_0_0_chr1_248436154_r	OR2T33
chr1	248458447	248458561	NM_001004692_cds_0_0_chr1_248457918_r	OR2T12
chr1	248616185	248616191	NM_001004136_cds_0_0_chr1_248616099_f	OR2T2
chr1	248616442	248616927	NM_001004136_cds_0_0_chr1_248616099_f	OR2T2
chr1	248636975	248636978	NM_001005495_cds_0_0_chr1_248636652_f	OR2T3
chr1	248652197	248652837	NM_001004697_cds_0_0_chr1_248651890_f	OR2T5
chr1	248721844	248722541	NM_001004694_cds_0_0_chr1_248721845_r	OR2T29
chr1	248737101	248737166	NM_001001821_cds_0_0_chr1_248737102_r	OR2T34
chr1	248737431	248737438	NM_001001821_cds_0_0_chr1_248737102_r	OR2T34
chr1	248737676	248737817	NM_001001821_cds_0_0_chr1_248737102_r	OR2T34
chr1	248801909	248801918	NM_001001827_cds_0_0_chr1_248801588_r	OR2T35
chr1	248802163	248802219	NM_001001827_cds_0_0_chr1_248801588_r	OR2T35
chr1	248802464	248802471	NM_001001827_cds_0_0_chr1_248801588_r	OR2T35
chr1	248813542	248813567	NM_001001824_cds_0_0_chr1_248813232_r	OR2T27
chr1	248813798	248813858	NM_001001824_cds_0_0_chr1_248813232_r	OR2T27
chr1	249107387	249107397	NM_001322462_cds_1_0_chr1_249107188_r,NM_001322463_cds_1_0_chr1_249107188_r,NM_030645_cds_1_0_chr1_249107188_r,NM_001322464_cds_1_0_chr1_249107188_r	SH3BP5L,SH3BP5L,SH3BP5L,SH3BP5L
chr1	249108909	249108927	NM_001322462_cds_3_0_chr1_249108910_r,NM_001322463_cds_3_0_chr1_249108910_r	SH3BP5L,SH3BP5L,SH3BP5L,SH3BP5L
chr10	94801	94852	NM_177987_cds_2_0_chr10_94744_r	TUBB8
chr10	243880	243945	NM_001330057_cds_2_0_chr10_243881_f	ZMYND11,ZMYND11,ZMYND11,ZMYND11,ZMYND11,ZMYND11,ZMYND11,ZMYND11
chr10	430485	430579	NM_014974_cds_22_0_chr10_430486_r	DIP2C,MIR5699,PRR26,PRR26
chr10	735433	735518	NM_014974_cds_36_0_chr10_735434_r	DIP2C,MIR5699,PRR26,PRR26
chr10	1094203	1094258	NM_001317957_cds_3_0_chr10_1094204_r	IDI2,IDI2-AS1,IDI2-AS1,IDI2-AS1,IDI2-AS1,IDI1,IDI1,IDI1,IDI1,IDI1,IDI1
chr10	1405629	1405631	NM_018702_cds_7_0_chr10_1405223_r	ADARB2,ADARB2-AS1
chr10	3110181	3110212	NM_001323067_cds_0_0_chr10_3110182_f	PFKP,PFKP,PFKP,PFKP,PFKP,PFKP,PFKP,PFKP,PFKP,PFKP,PFKP,SNORD142
chr10	3214373	3214405	NM_001347729_cds_26_0_chr10_3214374_r,NM_001347730_cds_24_0_chr10_3214374_r	PITRM1,PITRM1,PITRM1,PITRM1,PITRM1,PITRM1,PITRM1,PITRM1,PITRM1,PITRM1,PITRM1,PITRM1,PITRM1,PITRM1-AS1
chr10	5018042	5018125	NM_001353_cds_7_0_chr10_5018043_f	AKR1C1
chr10	5034022	5034105	NM_001321027_cds_1_0_chr10_5034023_r,NM_001354_cds_1_0_chr10_5034023_r,NM_205845_cds_1_0_chr10_5034023_r	AKR1C2,AKR1C2,AKR1C2,AKR1C2
chr10	5037572	5037582	NM_001321027_cds_2_0_chr10_5037511_r,NM_001354_cds_2_0_chr10_5037511_r,NM_205845_cds_2_0_chr10_5037511_r	AKR1C2,AKR1C2,AKR1C2,AKR1C2
chr10	5454673	5454783	NM_001047160_cds_0_0_chr10_5454656_f	NET1,NET1,NET1
chr10	5931092	5931207	NM_001009941_cds_6_0_chr10_5931004_r,NM_001009943_cds_5_0_chr10_5931004_r,NM_019046_cds_7_0_chr10_5931004_r	ANKRD16,ANKRD16,ANKRD16,FBXO18,FBXO18,FBXO18,FBXO18
chr10	5932308	5932309	NM_178150_cds_0_0_chr10_5932309_f	ANKRD16,ANKRD16,ANKRD16,FBXO18,FBXO18,FBXO18,FBXO18
chr10	5966713	5966764	NM_001258452_cds_17_0_chr10_5966714_f	ANKRD16,ANKRD16,ANKRD16,FBXO18,FBXO18,FBXO18,FBXO18
chr10	6010738	6010891	NM_001256765_cds_6_0_chr10_6010739_r	IL15RA,IL15RA,IL15RA,IL15RA,IL15RA
chr10	6019367	6019560	NM_002189_cds_6_0_chr10_6019368_r,NM_172200_cds_5_0_chr10_6019368_r,NM_001256765_cds_7_0_chr10_6019368_r	IL15RA,IL15RA,IL15RA,IL15RA,IL15RA
chr10	6188341	6188459	NM_001282630_cds_0_0_chr10_6188342_f	PFKFB3,PFKFB3,PFKFB3,PFKFB3,MIR3155A,MIR3155B,PFKFB3,PFKFB3,PFKFB3
chr10	6245296	6245299	NM_001314063_cds_0_0_chr10_6245224_f,NM_004566_cds_0_0_chr10_6245224_f	PFKFB3,PFKFB3,PFKFB3,PFKFB3,MIR3155A,MIR3155B,PFKFB3,PFKFB3,PFKFB3
chr10	6270158	6270181	NM_001314063_cds_14_0_chr10_6270159_f,NM_001323016_cds_14_0_chr10_6270159_f	PFKFB3,PFKFB3,PFKFB3,PFKFB3,MIR3155A,MIR3155B,PFKFB3,PFKFB3,PFKFB3
chr10	6436344	6436371	NM_001323267_cds_0_0_chr10_6436345_r	PRKCQ,PRKCQ,PRKCQ,PRKCQ,PRKCQ,PRKCQ,PRKCQ,PRKCQ-AS1,PRKCQ-AS1
chr10	7661543	7661553	NM_032817_cds_10_0_chr10_7661544_r	ITIH5,ITIH5,ITIH5
chr10	8051269	8051293	NM_031923_cds_4_0_chr10_8051041_f	TAF3
chr10	8115701	8115718	NM_001002295_cds_5_0_chr10_8115702_f,NM_002051_cds_5_0_chr10_8115702_f	GATA3,GATA3
chr10	10838850	10838866	NM_001326325_cds_0_0_chr10_10838851_f	CELF2,CELF2,CELF2,CELF2,CELF2,CELF2,SFTA1P,CELF2,CELF2,CELF2,CELF2,CELF2,LINC00710,LINC00710,LINC00710,CELF2,CELF2,CELF2,CELF2,CELF2,CELF2,CELF2,CELF2,CELF2,CELF2,CELF2,CELF2,CELF2,CELF2,CELF2,CELF2,CELF2,CELF2,CELF2,CELF2-AS2,CELF2,CELF2,CELF2,CELF2,CELF2,CELF2,CELF2-AS1
chr10	10840727	10840780	NM_001326326_cds_0_0_chr10_10840728_f,NM_001326327_cds_0_0_chr10_10840728_f	CELF2,CELF2,CELF2,CELF2,CELF2,CELF2,SFTA1P,CELF2,CELF2,CELF2,CELF2,CELF2,LINC00710,LINC00710,LINC00710,CELF2,CELF2,CELF2,CELF2,CELF2,CELF2,CELF2,CELF2,CELF2,CELF2,CELF2,CELF2,CELF2,CELF2,CELF2,CELF2,CELF2,CELF2,CELF2,CELF2-AS2,CELF2,CELF2,CELF2,CELF2,CELF2,CELF2,CELF2-AS1
chr10	10888025	10888119	NM_001326325_cds_1_0_chr10_10888026_f	CELF2,CELF2,CELF2,CELF2,CELF2,CELF2,SFTA1P,CELF2,CELF2,CELF2,CELF2,CELF2,LINC00710,LINC00710,LINC00710,CELF2,CELF2,CELF2,CELF2,CELF2,CELF2,CELF2,CELF2,CELF2,CELF2,CELF2,CELF2,CELF2,CELF2,CELF2,CELF2,CELF2,CELF2,CELF2,CELF2-AS2,CELF2,CELF2,CELF2,CELF2,CELF2,CELF2,CELF2-AS1
chr10	10961926	10961962	NM_001326325_cds_2_0_chr10_10961927_f,NM_001326326_cds_1_0_chr10_10961927_f,NM_001326327_cds_1_0_chr10_10961927_f	CELF2,CELF2,CELF2,CELF2,CELF2,CELF2,SFTA1P,CELF2,CELF2,CELF2,CELF2,CELF2,LINC00710,LINC00710,LINC00710,CELF2,CELF2,CELF2,CELF2,CELF2,CELF2,CELF2,CELF2,CELF2,CELF2,CELF2,CELF2,CELF2,CELF2,CELF2,CELF2,CELF2,CELF2,CELF2,CELF2-AS2,CELF2,CELF2,CELF2,CELF2,CELF2,CELF2,CELF2-AS1
chr10	11060118	11060120	NM_001326340_cds_0_0_chr10_11060053_f,NM_001326341_cds_0_0_chr10_11060053_f,NM_001326342_cds_0_0_chr10_11060053_f,NM_001326343_cds_0_0_chr10_11060053_f,NM_006561_cds_0_0_chr10_11060053_f	CELF2,CELF2,CELF2,CELF2,CELF2,CELF2,SFTA1P,CELF2,CELF2,CELF2,CELF2,CELF2,LINC00710,LINC00710,LINC00710,CELF2,CELF2,CELF2,CELF2,CELF2,CELF2,CELF2,CELF2,CELF2,CELF2,CELF2,CELF2,CELF2,CELF2,CELF2,CELF2,CELF2,CELF2,CELF2,CELF2-AS2,CELF2,CELF2,CELF2,CELF2,CELF2,CELF2,CELF2-AS1
chr10	11207277	11207282	NM_001326347_cds_0_0_chr10_11207278_f	CELF2,CELF2,CELF2,CELF2,CELF2,CELF2,SFTA1P,CELF2,CELF2,CELF2,CELF2,CELF2,LINC00710,LINC00710,LINC00710,CELF2,CELF2,CELF2,CELF2,CELF2,CELF2,CELF2,CELF2,CELF2,CELF2,CELF2,CELF2,CELF2,CELF2,CELF2,CELF2,CELF2,CELF2,CELF2,CELF2-AS2,CELF2,CELF2,CELF2,CELF2,CELF2,CELF2,CELF2-AS1
chr10	11362819	11362861	NM_001326319_cds_13_0_chr10_11362820_f,NM_001326321_cds_12_0_chr10_11362820_f,NM_001326323_cds_13_0_chr10_11362820_f,NM_001326336_cds_10_0_chr10_11362820_f,NM_001326340_cds_10_0_chr10_11362820_f,NM_001326343_cds_10_0_chr10_11362820_f	CELF2,CELF2,CELF2,CELF2,CELF2,CELF2,SFTA1P,CELF2,CELF2,CELF2,CELF2,CELF2,LINC00710,LINC00710,LINC00710,CELF2,CELF2,CELF2,CELF2,CELF2,CELF2,CELF2,CELF2,CELF2,CELF2,CELF2,CELF2,CELF2,CELF2,CELF2,CELF2,CELF2,CELF2,CELF2,CELF2-AS2,CELF2,CELF2,CELF2,CELF2,CELF2,CELF2,CELF2-AS1
chr10	11784608	11784745	NM_024693_cds_0_0_chr10_11784576_f	ECHDC3
chr10	11911948	11911966	NM_153256_cds_3_0_chr10_11911489_f	PROSER2,PROSER2-AS1
chr10	11912159	11912175	NM_153256_cds_3_0_chr10_11911489_f	PROSER2,PROSER2-AS1
chr10	12142176	12142261	NM_018706_cds_8_0_chr10_12142177_f	DHTKD1
chr10	12171786	12171793	NM_001142627_cds_0_0_chr10_12171787_f,NM_001142628_cds_0_0_chr10_12171787_f,NM_018144_cds_0_0_chr10_12171787_f	SEC61A2,SEC61A2,SEC61A2,SEC61A2,SEC61A2,MIR548AK,NUDT5,NUDT5,NUDT5,CDC123
chr10	13043441	13043570	NM_031455_cds_2_0_chr10_13043197_r	CCDC3,CCDC3
chr10	13342005	13342042	NM_001323082_cds_8_0_chr10_13341968_r,NM_001323083_cds_6_0_chr10_13341968_r,NM_006214_cds_8_0_chr10_13341968_r	PHYH,PHYH,PHYH,PHYH,PHYH,PHYH
chr10	14013655	14013799	NM_001318337_cds_23_0_chr10_14013656_r	FRMD4A,FRMD4A,FRMD4A,FRMD4A,LOC101928453,FRMD4A
chr10	14050058	14050151	NM_001318336_cds_23_0_chr10_14050059_r	FRMD4A,FRMD4A,FRMD4A,FRMD4A,LOC101928453,FRMD4A
chr10	14574585	14574646	NM_001320741_cds_3_0_chr10_14574586_r	FAM107B,FAM107B,FAM107B,FAM107B,FAM107B,FAM107B,FAM107B,FAM107B,FAM107B,FAM107B,FAM107B,FAM107B,FAM107B,FAM107B,FAM107B,FAM107B,FAM107B
chr10	14885369	14885580	NM_001278205_cds_3_0_chr10_14885370_f	HSPA14,HSPA14,HSPA14
chr10	14976378	14976380	NM_001033855_cds_6_0_chr10_14976379_r,NM_001033857_cds_6_0_chr10_14976379_r,NM_001033858_cds_6_0_chr10_14976379_r,NM_001289076_cds_6_0_chr10_14976379_r,NM_001289077_cds_6_0_chr10_14976379_r,NM_001289078_cds_6_0_chr10_14976379_r,NM_001289079_cds_6_0_chr10_14976379_r,NM_022487_cds_6_0_chr10_14976379_r	DCLRE1C,DCLRE1C,DCLRE1C,DCLRE1C,DCLRE1C,DCLRE1C,DCLRE1C,DCLRE1C,DCLRE1C
chr10	14978536	14978592	NM_001033857_cds_9_0_chr10_14978537_r,NM_001033858_cds_9_0_chr10_14978537_r,NM_001289077_cds_9_0_chr10_14978537_r,NM_001289079_cds_9_0_chr10_14978537_r,NM_001033855_cds_9_0_chr10_14978537_r	DCLRE1C,DCLRE1C,DCLRE1C,DCLRE1C,DCLRE1C,DCLRE1C,DCLRE1C,DCLRE1C,DCLRE1C
chr10	15098822	15098981	NM_018324_cds_3_0_chr10_15098823_f	DCLRE1CP1,ACBD7-DCLRE1CP1,OLAH,OLAH,ACBD7
chr10	15113861	15113876	NM_001039702_cds_6_0_chr10_15113794_f,NM_018324_cds_7_0_chr10_15113794_f	DCLRE1CP1,ACBD7-DCLRE1CP1,OLAH,OLAH,ACBD7
chr10	15130715	15130727	NM_001039844_cds_3_0_chr10_15130716_r	DCLRE1CP1,ACBD7-DCLRE1CP1,OLAH,OLAH,ACBD7
chr10	15182985	15183028	NM_001308295_cds_10_0_chr10_15182986_r	NMT2,NMT2,PPIAP30
chr10	15210559	15210611	NM_001308295_cds_12_0_chr10_15210502_r,NM_004808_cds_11_0_chr10_15210502_r	NMT2,NMT2,PPIAP30
chr10	15412954	15413051	NM_001010924_cds_7_0_chr10_15412955_r	FAM171A1
chr10	16562901	16562916	NM_001010908_cds_1_0_chr10_16562477_r	PTER,PTER,PTER,PTER,PTER,C1QL3
chr10	17164793	17164817	NM_001081_cds_61_0_chr10_17164794_r	CUBN
chr10	17496153	17496254	NM_001004470_cds_7_0_chr10_17496154_r	ST8SIA6,ST8SIA6,ST8SIA6,ST8SIA6-AS1
chr10	17659239	17659338	NM_014241_cds_6_0_chr10_17659082_r	HACD1
chr10	17732173	17732233	NM_001324288_cds_5_0_chr10_17732174_f,NM_001324289_cds_4_0_chr10_17732174_f	STAM,STAM,STAM,STAM,STAM,STAM,STAM,STAM,STAM
chr10	17794294	17794551	NM_001098844_cds_0_0_chr10_17794295_f	TMEM236
chr10	17818027	17818169	NM_001098844_cds_2_0_chr10_17818028_f	TMEM236
chr10	17837919	17838503	NM_001098844_cds_3_0_chr10_17837920_f	TMEM236
chr10	18134244	18134364	NM_002438_cds_5_0_chr10_18134218_f	MRC1,MIR511
chr10	18141895	18142053	NM_002438_cds_7_0_chr10_18141896_f	MRC1,MIR511
chr10	18150315	18150431	NM_002438_cds_9_0_chr10_18150316_f	MRC1,MIR511
chr10	18155659	18155690	NM_002438_cds_11_0_chr10_18155491_f	MRC1,MIR511
chr10	18159174	18159302	NM_002438_cds_12_0_chr10_18159175_f	MRC1,MIR511
chr10	18159776	18159864	NM_002438_cds_13_0_chr10_18159777_f	MRC1,MIR511
chr10	18160910	18161055	NM_002438_cds_14_0_chr10_18160911_f	MRC1,MIR511
chr10	18162712	18162754	NM_002438_cds_15_0_chr10_18162713_f	MRC1,MIR511
chr10	18164018	18164182	NM_002438_cds_16_0_chr10_18164019_f	MRC1,MIR511
chr10	18166828	18166896	NM_002438_cds_17_0_chr10_18166829_f	MRC1,MIR511
chr10	18169453	18169458	NM_002438_cds_19_0_chr10_18169454_f	MRC1,MIR511
chr10	18169995	18170110	NM_002438_cds_20_0_chr10_18169996_f	MRC1,MIR511
chr10	18174197	18174227	NM_002438_cds_21_0_chr10_18174198_f	MRC1,MIR511
chr10	18183138	18183241	NM_002438_cds_22_0_chr10_18183139_f	MRC1,MIR511
chr10	18186962	18187195	NM_002438_cds_23_0_chr10_18186963_f	MRC1,MIR511
chr10	18189716	18189882	NM_002438_cds_24_0_chr10_18189717_f	MRC1,MIR511
chr10	18190901	18191051	NM_002438_cds_25_0_chr10_18190902_f	MRC1,MIR511
chr10	18195814	18195928	NM_002438_cds_26_0_chr10_18195815_f	MRC1,MIR511
chr10	18199143	18199394	NM_002438_cds_29_0_chr10_18199144_f	MRC1,MIR511
chr10	18280079	18280094	NM_001145195_cds_7_0_chr10_18280080_f,NM_001282733_cds_7_0_chr10_18280080_f,NM_001282734_cds_6_0_chr10_18280080_f,NM_152725_cds_7_0_chr10_18280080_f	SLC39A12,SLC39A12,SLC39A12,SLC39A12,SLC39A12-AS1
chr10	18439811	18439860	NM_001167945_cds_1_0_chr10_18439812_f,NM_201571_cds_1_0_chr10_18439812_f,NM_201572_cds_1_0_chr10_18439812_f,NM_201593_cds_1_0_chr10_18439812_f,NM_201596_cds_1_0_chr10_18439812_f,NM_201597_cds_1_0_chr10_18439812_f	CACNB2,CACNB2,CACNB2,CACNB2,CACNB2,CACNB2,CACNB2,CACNB2,CACNB2,CACNB2
chr10	18828636	18828653	NM_000724_cds_12_0_chr10_18828159_f,NM_001167945_cds_13_0_chr10_18828159_f,NM_001330060_cds_12_0_chr10_18828159_f,NM_201570_cds_12_0_chr10_18828159_f,NM_201571_cds_13_0_chr10_18828159_f,NM_201572_cds_13_0_chr10_18828159_f,NM_201590_cds_12_0_chr10_18828159_f,NM_201593_cds_13_0_chr10_18828159_f,NM_201596_cds_13_0_chr10_18828159_f,NM_201597_cds_13_0_chr10_18828159_f	CACNB2,CACNB2,CACNB2,CACNB2,CACNB2,CACNB2,CACNB2,CACNB2,CACNB2,CACNB2
chr10	19337867	19338066	NM_001142308_cds_0_0_chr10_19337868_f	MALRD1,LOC101928834
chr10	19355647	19355788	NM_001142308_cds_1_0_chr10_19355648_f	MALRD1,LOC101928834
chr10	19376768	19376863	NM_001142308_cds_2_0_chr10_19376769_f	MALRD1,LOC101928834
chr10	19376952	19377114	NM_001142308_cds_3_0_chr10_19376953_f	MALRD1,LOC101928834
chr10	19392907	19393004	NM_001142308_cds_4_0_chr10_19392908_f	MALRD1,LOC101928834
chr10	19412420	19412522	NM_001142308_cds_5_0_chr10_19412421_f	MALRD1,LOC101928834
chr10	19413452	19413599	NM_001142308_cds_6_0_chr10_19413453_f	MALRD1,LOC101928834
chr10	19417149	19417316	NM_001142308_cds_7_0_chr10_19417150_f	MALRD1,LOC101928834
chr10	19422784	19422877	NM_001142308_cds_8_0_chr10_19422785_f	MALRD1,LOC101928834
chr10	19425502	19425710	NM_001142308_cds_9_0_chr10_19425503_f	MALRD1,LOC101928834
chr10	19435126	19435273	NM_001142308_cds_10_0_chr10_19435127_f	MALRD1,LOC101928834
chr10	19444003	19444101	NM_001142308_cds_11_0_chr10_19444004_f	MALRD1,LOC101928834
chr10	19454565	19454739	NM_001142308_cds_12_0_chr10_19454566_f	MALRD1,LOC101928834
chr10	19464136	19464257	NM_001142308_cds_13_0_chr10_19464137_f	MALRD1,LOC101928834
chr10	19492656	19492809	NM_001142308_cds_14_0_chr10_19492657_f	MALRD1,LOC101928834
chr10	19493236	19493342	NM_001142308_cds_15_0_chr10_19493237_f	MALRD1,LOC101928834
chr10	19493826	19494194	NM_001142308_cds_16_0_chr10_19493827_f	MALRD1,LOC101928834
chr10	19498196	19498609	NM_001142308_cds_17_0_chr10_19498197_f	MALRD1,LOC101928834
chr10	19546612	19546700	NM_001142308_cds_18_0_chr10_19546613_f	MALRD1,LOC101928834
chr10	19568975	19569152	NM_001142308_cds_19_0_chr10_19568976_f	MALRD1,LOC101928834
chr10	19571947	19572110	NM_001142308_cds_20_0_chr10_19571948_f	MALRD1,LOC101928834
chr10	19612877	19613034	NM_001142308_cds_21_0_chr10_19612878_f	MALRD1,LOC101928834
chr10	19616491	19616602	NM_001142308_cds_22_0_chr10_19616492_f	MALRD1,LOC101928834
chr10	19620297	19620511	NM_001142308_cds_23_0_chr10_19620298_f	MALRD1,LOC101928834
chr10	19636699	19636947	NM_001142308_cds_24_0_chr10_19636700_f	MALRD1,LOC101928834
chr10	19640934	19641226	NM_001142308_cds_25_0_chr10_19640935_f	MALRD1,LOC101928834
chr10	19676456	19676702	NM_001142308_cds_26_0_chr10_19676457_f	MALRD1,LOC101928834
chr10	19678380	19678538	NM_001142308_cds_27_0_chr10_19678381_f	MALRD1,LOC101928834
chr10	19739235	19739419	NM_001142308_cds_28_0_chr10_19739236_f	MALRD1,LOC101928834
chr10	19780445	19780574	NM_001142308_cds_29_0_chr10_19780446_f	MALRD1,LOC101928834
chr10	19787413	19787575	NM_001142308_cds_30_0_chr10_19787414_f	MALRD1,LOC101928834
chr10	19820122	19820280	NM_001142308_cds_31_0_chr10_19820123_f	MALRD1,LOC101928834
chr10	19856430	19856632	NM_001142308_cds_32_0_chr10_19856431_f	MALRD1,LOC101928834
chr10	19884122	19884386	NM_001142308_cds_33_0_chr10_19884123_f	MALRD1,LOC101928834
chr10	19896705	19896831	NM_001142308_cds_34_0_chr10_19896706_f	MALRD1,LOC101928834
chr10	19904785	19904852	NM_001142308_cds_35_0_chr10_19904786_f	MALRD1,LOC101928834
chr10	19981210	19981290	NM_001142308_cds_36_0_chr10_19981211_f	MALRD1,LOC101928834
chr10	19981386	19981483	NM_001142308_cds_37_0_chr10_19981387_f	MALRD1,LOC101928834
chr10	20019634	20019710	NM_001142308_cds_38_0_chr10_20019635_f	MALRD1,LOC101928834
chr10	20023085	20023166	NM_001142308_cds_39_0_chr10_20023086_f	MALRD1,LOC101928834
chr10	20506502	20506505	NM_001282736_cds_9_0_chr10_20506355_f,NM_032812_cds_10_0_chr10_20506355_f	PLXDC2,PLXDC2
chr10	21806209	21806252	NM_207371_cds_0_0_chr10_21804025_r	SKIDA1
chr10	21957921	21957981	NM_001324297_cds_10_0_chr10_21957922_f	MLLT10,MLLT10,MLLT10,MLLT10,MLLT10,MLLT10,MLLT10,MLLT10
chr10	21962278	21962298	NM_001195626_cds_9_0_chr10_21962279_f,NM_001324297_cds_12_0_chr10_21962279_f,NM_004641_cds_10_0_chr10_21962279_f	MLLT10,MLLT10,MLLT10,MLLT10,MLLT10,MLLT10,MLLT10,MLLT10
chr10	23257325	23257418	NM_001282745_cds_7_0_chr10_23257235_f,NM_001282746_cds_7_0_chr10_23257235_f,NM_173081_cds_7_0_chr10_23257235_f,NM_001282747_cds_4_0_chr10_23257292_f	ARMC3,ARMC3,ARMC3,ARMC3
chr10	23303028	23303050	NM_001282746_cds_16_0_chr10_23303029_f	ARMC3,ARMC3,ARMC3,ARMC3
chr10	23384537	23384559	NM_012228_cds_0_0_chr10_23384538_f	MSRB2
chr10	23481753	23481771	NM_178161_cds_0_0_chr10_23481460_f	PTF1A
chr10	23728386	23728549	NM_001145373_cds_0_0_chr10_23728387_f	OTUD1
chr10	23728747	23728765	NM_001145373_cds_0_0_chr10_23728387_f	OTUD1
chr10	23728965	23729215	NM_001145373_cds_0_0_chr10_23728387_f	OTUD1
chr10	25273298	25273305	NM_001270383_cds_0_0_chr10_25273299_r,NM_145010_cds_0_0_chr10_25273299_r	ENKUR,ENKUR,ENKUR,ENKUR,THNSL1
chr10	25350040	25350077	NM_001270383_cds_4_0_chr10_25350041_r	ENKUR,ENKUR,ENKUR,ENKUR,THNSL1
chr10	26825128	26825146	NM_019043_cds_9_0_chr10_26825003_f	APBB1IP
chr10	26856105	26856117	NM_019043_cds_14_0_chr10_26855890_f	APBB1IP
chr10	26991090	26991123	NM_001321978_cds_1_0_chr10_26991091_f,NM_014317_cds_1_0_chr10_26991091_f	PDSS1,PDSS1,PDSS1,ABI1,ABI1,ABI1,ABI1,ABI1,ABI1,ABI1,ABI1,ABI1,ABI1,ABI1,ABI1,ABI1,ABI1,ABI1,ABI1,ABI1,ABI1,ABI1
chr10	26994301	26994323	NM_001321978_cds_3_0_chr10_26994215_f,NM_014317_cds_3_0_chr10_26994215_f	PDSS1,PDSS1,PDSS1,ABI1,ABI1,ABI1,ABI1,ABI1,ABI1,ABI1,ABI1,ABI1,ABI1,ABI1,ABI1,ABI1,ABI1,ABI1,ABI1,ABI1,ABI1,ABI1
chr10	27350142	27350171	NM_001256053_cds_21_0_chr10_27350073_r,NM_014915_cds_21_0_chr10_27350073_r	ANKRD26,ANKRD26
chr10	27405247	27405274	NM_001253866_cds_3_0_chr10_27405148_r,NM_014263_cds_3_0_chr10_27405148_r,NM_139312_cds_3_0_chr10_27405148_r	YME1L1,YME1L1,YME1L1
chr10	27450098	27450111	NM_001172303_cds_3_0_chr10_27450023_f,NM_001172304_cds_3_0_chr10_27450023_f,NM_001320756_cds_3_0_chr10_27450023_f,NM_001320757_cds_3_0_chr10_27450023_f,NM_032844_cds_3_0_chr10_27450023_f	MASTL,MASTL,MASTL,MASTL,MASTL,MASTL
chr10	27466729	27466744	NM_001320756_cds_9_0_chr10_27466730_f,NM_001320757_cds_9_0_chr10_27466730_f	MASTL,MASTL,MASTL,MASTL,MASTL,MASTL
chr10	27469881	27469995	NM_001172303_cds_9_0_chr10_27469882_f,NM_001320756_cds_10_0_chr10_27469882_f,NM_001320757_cds_10_0_chr10_27469882_f,NM_032844_cds_9_0_chr10_27469882_f	MASTL,MASTL,MASTL,MASTL,MASTL,MASTL
chr10	27494126	27494142	NM_001042473_cds_2_0_chr10_27494127_r,NM_001271512_cds_2_0_chr10_27494127_r,NM_001301251_cds_2_0_chr10_27494127_r,NM_001301252_cds_2_0_chr10_27494127_r,NM_001301253_cds_2_0_chr10_27494127_r,NM_001301254_cds_2_0_chr10_27494127_r,NM_145698_cds_2_0_chr10_27494127_r	ACBD5,ACBD5,ACBD5,ACBD5,ACBD5,ACBD5,ACBD5
chr10	27499742	27499869	NM_001042473_cds_4_0_chr10_27499743_r,NM_001271512_cds_4_0_chr10_27499743_r,NM_001301251_cds_4_0_chr10_27499743_r,NM_001301252_cds_4_0_chr10_27499743_r,NM_001301253_cds_4_0_chr10_27499743_r,NM_001301254_cds_4_0_chr10_27499743_r,NM_145698_cds_4_0_chr10_27499743_r	ACBD5,ACBD5,ACBD5,ACBD5,ACBD5,ACBD5,ACBD5
chr10	28142170	28142292	NM_001290021_cds_1_0_chr10_28142171_r	ARMC4,ARMC4,ARMC4,ARMC4
chr10	28822541	28822549	NM_016628_cds_0_0_chr10_28822509_f,NM_100486_cds_0_0_chr10_28822509_f	WAC,WAC,WAC
chr10	29136169	29136192	NM_001278522_cds_1_0_chr10_29136170_f	C10orf126
chr10	29137144	29137295	NM_001278522_cds_2_0_chr10_29137145_f	C10orf126
chr10	29162184	29162220	NM_001278522_cds_3_0_chr10_29162185_f	C10orf126
chr10	29169066	29169375	NM_001278522_cds_4_0_chr10_29169067_f	C10orf126
chr10	30629350	30629379	NM_018109_cds_6_0_chr10_30629155_r	MTPAP
chr10	30638192	30638204	NM_018109_cds_8_0_chr10_30638048_r	MTPAP
chr10	31610764	31610780	NM_001323675_cds_0_0_chr10_31610765_f,NM_001323676_cds_0_0_chr10_31610765_f,NM_001323677_cds_0_0_chr10_31610765_f	ZEB1-AS1,ZEB1,ZEB1,ZEB1,ZEB1,ZEB1,ZEB1,ZEB1,ZEB1,ZEB1,ZEB1,ZEB1,ZEB1,ZEB1,ZEB1,ZEB1,ZEB1,ZEB1,ZEB1,ZEB1,ZEB1,ZEB1,ZEB1,ZEB1,ZEB1,ZEB1,ZEB1,ZEB1,ZEB1,ZEB1,ZEB1,ZEB1,ZEB1,ZEB1,ZEB1,ZEB1,ZEB1,ZEB1,ZEB1,ZEB1,ZEB1,ZEB1
chr10	32667418	32667421	NM_001282391_cds_13_0_chr10_32667419_r	EPC1,EPC1,EPC1,EPC1,EPC1,EPC1,LOC102031319
chr10	32871961	32872235	NM_001321115_cds_17_0_chr10_32871962_f	CCDC7,CCDC7,CCDC7,CCDC7,CCDC7
chr10	32873159	32873174	NM_001321115_cds_18_0_chr10_32873160_f	CCDC7,CCDC7,CCDC7,CCDC7,CCDC7
chr10	32923181	32923292	NM_001321115_cds_19_0_chr10_32923182_f	CCDC7,CCDC7,CCDC7,CCDC7,CCDC7
chr10	32923984	32924086	NM_001321115_cds_20_0_chr10_32923985_f	CCDC7,CCDC7,CCDC7,CCDC7,CCDC7
chr10	32952981	32953089	NM_001321115_cds_21_0_chr10_32952982_f	CCDC7,CCDC7,CCDC7,CCDC7,CCDC7
chr10	33067904	33068012	NM_001321115_cds_29_0_chr10_33067905_f	CCDC7,CCDC7,CCDC7,CCDC7,CCDC7
chr10	33134170	33134254	NM_001321115_cds_34_0_chr10_33134171_f	CCDC7,CCDC7,CCDC7,CCDC7,CCDC7
chr10	35103803	35103923	NM_001184785_cds_24_0_chr10_35103804_r,NM_001184786_cds_23_0_chr10_35103804_r,NM_001184787_cds_23_0_chr10_35103804_r,NM_001184788_cds_23_0_chr10_35103804_r,NM_001184789_cds_22_0_chr10_35103804_r,NM_001184790_cds_22_0_chr10_35103804_r,NM_001184791_cds_20_0_chr10_35103804_r,NM_001184792_cds_20_0_chr10_35103804_r,NM_001184793_cds_20_0_chr10_35103804_r,NM_001184794_cds_19_0_chr10_35103804_r,NM_019619…	PARD3,PARD3,PARD3,PARD3,PARD3,PARD3,PARD3,PARD3,PARD3,PARD3,PARD3
chr10	35314096	35314126	NM_001198777_cds_4_0_chr10_35314060_r,NM_001198778_cds_4_0_chr10_35314060_r,NM_001198779_cds_4_0_chr10_35314060_r,NM_001324375_cds_4_0_chr10_35314060_r,NM_001324376_cds_4_0_chr10_35314060_r,NM_003591_cds_4_0_chr10_35314060_r	CUL2,CUL2,CUL2,CUL2,CUL2,CUL2,MIR3611
chr10	35360248	35360267	NM_001198777_cds_19_0_chr10_35360127_r,NM_001324375_cds_17_0_chr10_35360127_r,NM_003591_cds_19_0_chr10_35360127_r,NM_001198778_cds_19_0_chr10_35360127_r,NM_001198779_cds_19_0_chr10_35360127_r	CUL2,CUL2,CUL2,CUL2,CUL2,CUL2,MIR3611
chr10	35460120	35460242	NM_001267565_cds_1_0_chr10_35460121_f	CREM,CREM,CREM,CREM,CREM,CREM,CREM,CREM,CREM,CREM,CREM,CREM,CREM,CREM,CREM,CREM,CREM,CREM,CREM,CREM,CREM,CREM,CREM,CREM,CREM,CREM,CREM,CREM,CREM,CREM,CREM
chr10	35498239	35498285	NM_001267568_cds_2_0_chr10_35498240_f,NM_001267569_cds_3_0_chr10_35498240_f	CREM,CREM,CREM,CREM,CREM,CREM,CREM,CREM,CREM,CREM,CREM,CREM,CREM,CREM,CREM,CREM,CREM,CREM,CREM,CREM,CREM,CREM,CREM,CREM,CREM,CREM,CREM,CREM,CREM,CREM,CREM
chr10	35929631	35929904	NM_031866_cds_0_0_chr10_35928273_r	FZD8,MIR4683
chr10	37470249	37470278	NM_052997_cds_19_0_chr10_37470250_f	ANKRD30A
chr10	37470371	37470444	NM_052997_cds_20_0_chr10_37470372_f	ANKRD30A
chr10	37474440	37474469	NM_052997_cds_21_0_chr10_37474441_f	ANKRD30A
chr10	37474567	37474640	NM_052997_cds_22_0_chr10_37474568_f	ANKRD30A
chr10	37476885	37476947	NM_052997_cds_23_0_chr10_37476886_f	ANKRD30A
chr10	37478394	37478485	NM_052997_cds_24_0_chr10_37478395_f	ANKRD30A
chr10	38065464	38065503	NM_001267607_cds_0_0_chr10_38065465_r	ZNF248,ZNF33BP1,ZNF248,ZNF248,ZNF248,ZNF248
chr10	38120210	38120240	NM_001267605_cds_0_0_chr10_38120211_r,NM_001267606_cds_0_0_chr10_38120211_r	ZNF248,ZNF33BP1,ZNF248,ZNF248,ZNF248,ZNF248
chr10	38259221	38259248	NM_001329647_cds_4_0_chr10_38259222_r,NM_001329648_cds_4_0_chr10_38259222_r,NM_001329649_cds_4_0_chr10_38259222_r	ZNF25,ZNF25,ZNF25,ZNF25,ZNF25,ZNF25,ZNF25,ZNF25,ZNF25,ZNF25,ZNF25,ZNF25,ZNF25,ZNF25,ZNF25,ZNF25,ZNF25,ZNF25,ZNF25,ZNF25,ZNF25,ZNF25,ZNF25,ZNF25,ZNF25,ZNF25,ZNF25
chr10	38299681	38299711	NM_001278170_cds_0_0_chr10_38299682_f,NM_001324178_cds_0_0_chr10_38299682_f,NM_001278177_cds_0_0_chr10_38299689_f	ZNF33A,ZNF33A,ZNF33A,ZNF33A,ZNF33A,ZNF33A,ZNF33A,ZNF33A,ZNF33A,ZNF33A,ZNF33A,ZNF33A,ZNF33A,ZNF33A,ZNF33A,ZNF33A,ZNF33A
chr10	38304910	38304973	NM_001278173_cds_2_0_chr10_38304911_f	ZNF33A,ZNF33A,ZNF33A,ZNF33A,ZNF33A,ZNF33A,ZNF33A,ZNF33A,ZNF33A,ZNF33A,ZNF33A,ZNF33A,ZNF33A,ZNF33A,ZNF33A,ZNF33A,ZNF33A
chr10	38314323	38314339	NM_001278175_cds_4_0_chr10_38314324_f	ZNF33A,ZNF33A,ZNF33A,ZNF33A,ZNF33A,ZNF33A,ZNF33A,ZNF33A,ZNF33A,ZNF33A,ZNF33A,ZNF33A,ZNF33A,ZNF33A,ZNF33A,ZNF33A,ZNF33A
chr10	38328340	38328420	NM_001278176_cds_4_0_chr10_38328341_f	ZNF33A,ZNF33A,ZNF33A,ZNF33A,ZNF33A,ZNF33A,ZNF33A,ZNF33A,ZNF33A,ZNF33A,ZNF33A,ZNF33A,ZNF33A,ZNF33A,ZNF33A,ZNF33A,ZNF33A
chr10	38404301	38404343	NM_001007094_cds_6_0_chr10_38404123_f,NM_001178101_cds_5_0_chr10_38404123_f,NM_001324245_cds_5_0_chr10_38404123_f,NM_001324246_cds_6_0_chr10_38404123_f,NM_001324247_cds_6_0_chr10_38404123_f,NM_001324248_cds_5_0_chr10_38404123_f,NM_001324249_cds_5_0_chr10_38404123_f,NM_001324250_cds_6_0_chr10_38404123_f,NM_001324251_cds_6_0_chr10_38404123_f,NM_001324256_cds_6_0_chr10_38404123_f,NM_001324257_cds_6_…	ZNF37A,ZNF37A,ZNF37A,ZNF37A,ZNF37A,ZNF37A,ZNF37A,ZNF37A,ZNF37A,ZNF37A,ZNF37A,ZNF37A,ZNF37A,ZNF37A,ZNF37A,ZNF37A,ZNF37A,ZNF37A,ZNF37A,ZNF37A
chr10	38435659	38435748	NM_001324256_cds_7_0_chr10_38435660_f,NM_001324257_cds_7_0_chr10_38435660_f,NM_001324258_cds_6_0_chr10_38435660_f	ZNF37A,ZNF37A,ZNF37A,ZNF37A,ZNF37A,ZNF37A,ZNF37A,ZNF37A,ZNF37A,ZNF37A,ZNF37A,ZNF37A,ZNF37A,ZNF37A,ZNF37A,ZNF37A,ZNF37A,ZNF37A,ZNF37A,ZNF37A
chr10	43133921	43133951	NM_001305033_cds_3_0_chr10_43133922_r	ZNF33B,ZNF33B,ZNF33B,ZNF33B,ZNF33B,ZNF33B,ZNF33B,ZNF33B,ZNF33B,ZNF33B,ZNF33B,ZNF33B
chr10	43572774	43572779	NM_020630_cds_0_0_chr10_43572707_f,NM_020975_cds_0_0_chr10_43572707_f	RET,RET
chr10	43725084	43725102	NM_001282862_cds_12_0_chr10_43725085_r	RASGEF1A,RASGEF1A
chr10	44053533	44053619	NM_001099282_cds_0_0_chr10_44052151_r,NM_001099283_cds_0_0_chr10_44052151_r,NM_001099284_cds_0_0_chr10_44052151_r,NM_001324347_cds_0_0_chr10_44052151_r,NM_001324348_cds_0_0_chr10_44052151_r,NM_001324349_cds_0_0_chr10_44052151_r,NM_001324350_cds_0_0_chr10_44052151_r,NM_001324351_cds_0_0_chr10_44052151_r,NM_005674_cds_0_0_chr10_44052151_r,NM_001324352_cds_0_0_chr10_44052151_r,NM_001324353_cds_0_0_c…	ZNF239,ZNF239,ZNF239,ZNF239,ZNF239,ZNF239,ZNF239,ZNF239,ZNF239,ZNF239,ZNF239
chr10	44063342	44063469	NM_001324352_cds_1_0_chr10_44063343_r,NM_001324353_cds_1_0_chr10_44063347_r	ZNF239,ZNF239,ZNF239,ZNF239,ZNF239,ZNF239,ZNF239,ZNF239,ZNF239,ZNF239,ZNF239
chr10	44065621	44065730	NM_001324353_cds_2_0_chr10_44065622_r	ZNF239,ZNF239,ZNF239,ZNF239,ZNF239,ZNF239,ZNF239,ZNF239,ZNF239,ZNF239,ZNF239
chr10	44069084	44069099	NM_001324353_cds_3_0_chr10_44069085_r	ZNF239,ZNF239,ZNF239,ZNF239,ZNF239,ZNF239,ZNF239,ZNF239,ZNF239,ZNF239,ZNF239
chr10	44141405	44141436	NM_001324164_cds_1_0_chr10_44141406_r,NM_001324165_cds_1_0_chr10_44141406_r	ZNF32-AS3,ZNF32,ZNF32,ZNF32,ZNF32,ZNF32,ZNF32,ZNF32,ZNF32-AS1,ZNF32-AS2
chr10	44788208	44788381	NM_001258000_cds_0_0_chr10_44788209_f	C10orf142
chr10	44788748	44788937	NM_001258000_cds_1_0_chr10_44788749_f	C10orf142
chr10	44789360	44789391	NM_001258000_cds_2_0_chr10_44789361_f	C10orf142
chr10	44868335	44868533	NM_001277990_cds_0_0_chr10_44868336_r	CXCL12,CXCL12,CXCL12,CXCL12,CXCL12
chr10	44880433	44880453	NM_000609_cds_3_0_chr10_44880393_r,NM_001033886_cds_3_0_chr10_44880393_r,NM_001178134_cds_3_0_chr10_44880393_r,NM_001277990_cds_2_0_chr10_44880393_r,NM_199168_cds_2_0_chr10_44880393_r	CXCL12,CXCL12,CXCL12,CXCL12,CXCL12
chr10	45958598	45959444	NM_001282866_cds_3_0_chr10_45958599_r	MARCH8,MARCH8,MARCH8
chr10	46222864	46222970	NM_001169106_cds_1_0_chr10_46222865_f,NM_001169107_cds_1_0_chr10_46222865_f,NM_001330074_cds_1_0_chr10_46222865_f,NM_015262_cds_1_0_chr10_46222865_f	WASHC2C,WASHC2C,WASHC2C,WASHC2C
chr10	46235520	46235634	NM_001169106_cds_4_0_chr10_46235521_f,NM_001169107_cds_4_0_chr10_46235521_f,NM_001330074_cds_4_0_chr10_46235521_f,NM_015262_cds_4_0_chr10_46235521_f	WASHC2C,WASHC2C,WASHC2C,WASHC2C
chr10	46240268	46240330	NM_001169106_cds_6_0_chr10_46240269_f,NM_001169107_cds_6_0_chr10_46240269_f,NM_001330074_cds_6_0_chr10_46240269_f,NM_015262_cds_6_0_chr10_46240269_f	WASHC2C,WASHC2C,WASHC2C,WASHC2C
chr10	46245596	46245654	NM_001169106_cds_8_0_chr10_46245544_f,NM_001169107_cds_8_0_chr10_46245544_f,NM_001330074_cds_8_0_chr10_46245544_f,NM_015262_cds_8_0_chr10_46245544_f	WASHC2C,WASHC2C,WASHC2C,WASHC2C
chr10	46248120	46248128	NM_001169106_cds_11_0_chr10_46248036_f,NM_001169107_cds_10_0_chr10_46248036_f,NM_001330074_cds_11_0_chr10_46248036_f,NM_015262_cds_11_0_chr10_46248036_f	WASHC2C,WASHC2C,WASHC2C,WASHC2C
chr10	46254762	46254777	NM_001169106_cds_16_0_chr10_46254763_f,NM_001169107_cds_15_0_chr10_46254763_f,NM_001330074_cds_16_0_chr10_46254763_f,NM_015262_cds_16_0_chr10_46254763_f	WASHC2C,WASHC2C,WASHC2C,WASHC2C
chr10	46268703	46268762	NM_001169106_cds_20_0_chr10_46268704_f,NM_001169107_cds_19_0_chr10_46268704_f,NM_001330074_cds_20_0_chr10_46268704_f,NM_015262_cds_20_0_chr10_46268704_f	WASHC2C,WASHC2C,WASHC2C,WASHC2C
chr10	46272720	46272873	NM_001169106_cds_21_0_chr10_46272721_f,NM_001330074_cds_21_0_chr10_46272721_f,NM_015262_cds_21_0_chr10_46272721_f	WASHC2C,WASHC2C,WASHC2C,WASHC2C
chr10	46280012	46280027	NM_001169106_cds_23_0_chr10_46280013_f,NM_001169107_cds_21_0_chr10_46280013_f,NM_001330074_cds_23_0_chr10_46280013_f,NM_015262_cds_23_0_chr10_46280013_f	WASHC2C,WASHC2C,WASHC2C,WASHC2C
chr10	46282059	46282122	NM_001330074_cds_26_0_chr10_46282060_f	WASHC2C,WASHC2C,WASHC2C,WASHC2C
chr10	46284318	46284939	NM_001169106_cds_26_0_chr10_46284319_f,NM_001169107_cds_25_0_chr10_46284319_f,NM_001330074_cds_28_0_chr10_46284319_f,NM_015262_cds_27_0_chr10_46284319_f	WASHC2C,WASHC2C,WASHC2C,WASHC2C
chr10	46285803	46285981	NM_001169106_cds_27_0_chr10_46285804_f,NM_001169107_cds_26_0_chr10_46285804_f,NM_001330074_cds_29_0_chr10_46285804_f,NM_015262_cds_28_0_chr10_46285804_f	WASHC2C,WASHC2C,WASHC2C,WASHC2C
chr10	46287708	46287848	NM_001169106_cds_28_0_chr10_46287709_f,NM_001169107_cds_27_0_chr10_46287709_f,NM_001330074_cds_30_0_chr10_46287709_f,NM_015262_cds_29_0_chr10_46287709_f	WASHC2C,WASHC2C,WASHC2C,WASHC2C
chr10	46321362	46321376	NM_001276343_cds_0_0_chr10_46321363_r,NM_001291379_cds_0_0_chr10_46321363_r,NM_133446_cds_0_0_chr10_46321363_r	AGAP4,AGAP4,AGAP4
chr10	46321610	46322046	NM_001276343_cds_0_0_chr10_46321363_r,NM_001291379_cds_0_0_chr10_46321363_r,NM_133446_cds_0_0_chr10_46321363_r	AGAP4,AGAP4,AGAP4
chr10	46322352	46322354	NM_001276343_cds_0_0_chr10_46321363_r,NM_001291379_cds_0_0_chr10_46321363_r,NM_133446_cds_0_0_chr10_46321363_r	AGAP4,AGAP4,AGAP4
chr10	46322605	46322838	NM_001276343_cds_0_0_chr10_46321363_r,NM_001291379_cds_0_0_chr10_46321363_r,NM_133446_cds_0_0_chr10_46321363_r	AGAP4,AGAP4,AGAP4
chr10	46323476	46323528	NM_001276343_cds_1_0_chr10_46323477_r,NM_001291379_cds_1_0_chr10_46323477_r,NM_133446_cds_1_0_chr10_46323477_r	AGAP4,AGAP4,AGAP4
chr10	46326841	46326877	NM_001276343_cds_2_0_chr10_46326842_r,NM_001291379_cds_2_0_chr10_46326842_r,NM_133446_cds_2_0_chr10_46326842_r	AGAP4,AGAP4,AGAP4
chr10	46337100	46337135	NM_001276343_cds_4_0_chr10_46337101_r,NM_133446_cds_4_0_chr10_46337101_r	AGAP4,AGAP4,AGAP4
chr10	46339773	46339842	NM_001276343_cds_5_0_chr10_46339774_r,NM_001291379_cds_4_0_chr10_46339774_r	AGAP4,AGAP4,AGAP4
chr10	46342151	46342203	NM_001291379_cds_5_0_chr10_46342135_r,NM_001276343_cds_6_0_chr10_46342135_r,NM_133446_cds_5_0_chr10_46342135_r	AGAP4,AGAP4,AGAP4
chr10	46342572	46342795	NM_001276343_cds_7_0_chr10_46342573_r,NM_133446_cds_6_0_chr10_46342573_r	AGAP4,AGAP4,AGAP4
chr10	46970441	46970448	NM_031912_cds_7_0_chr10_46970442_r,NM_181519_cds_8_0_chr10_46970442_r	LOC102724593,SYT15,SYT15
chr10	47161250	47161373	NM_001040084_cds_1_0_chr10_47161251_r,NM_001271702_cds_1_0_chr10_47161251_r,NM_001271703_cds_1_0_chr10_47161251_r	ANXA8L1,ANXA8L1,ANXA8L1
chr10	47162121	47162180	NM_001040084_cds_2_0_chr10_47162122_r,NM_001271702_cds_2_0_chr10_47162122_r,NM_001271703_cds_2_0_chr10_47162122_r	ANXA8L1,ANXA8L1,ANXA8L1
chr10	47163958	47164054	NM_001040084_cds_3_0_chr10_47163959_r,NM_001271702_cds_3_0_chr10_47163959_r,NM_001271703_cds_3_0_chr10_47163959_r	ANXA8L1,ANXA8L1,ANXA8L1
chr10	47164293	47164387	NM_001040084_cds_4_0_chr10_47164294_r,NM_001271702_cds_4_0_chr10_47164294_r,NM_001271703_cds_4_0_chr10_47164294_r	ANXA8L1,ANXA8L1,ANXA8L1
chr10	47164933	47164993	NM_001040084_cds_5_0_chr10_47164934_r,NM_001271702_cds_5_0_chr10_47164934_r,NM_001271703_cds_5_0_chr10_47164934_r	ANXA8L1,ANXA8L1,ANXA8L1
chr10	47165481	47165561	NM_001040084_cds_6_0_chr10_47165482_r,NM_001271702_cds_6_0_chr10_47165482_r,NM_001271703_cds_6_0_chr10_47165482_r	ANXA8L1,ANXA8L1,ANXA8L1
chr10	47166220	47166311	NM_001040084_cds_7_0_chr10_47166221_r,NM_001271702_cds_7_0_chr10_47166221_r,NM_001271703_cds_7_0_chr10_47166221_r	ANXA8L1,ANXA8L1,ANXA8L1
chr10	47167069	47167183	NM_001040084_cds_8_0_chr10_47167070_r,NM_001271702_cds_8_0_chr10_47167070_r,NM_001271703_cds_8_0_chr10_47167070_r	ANXA8L1,ANXA8L1,ANXA8L1
chr10	47168521	47168730	NM_001040084_cds_9_0_chr10_47168522_r,NM_001271702_cds_9_0_chr10_47168522_r	ANXA8L1,ANXA8L1,ANXA8L1
chr10	47169803	47169809	NM_001040084_cds_10_0_chr10_47169787_r,NM_001271702_cds_10_0_chr10_47169787_r	ANXA8L1,ANXA8L1,ANXA8L1
chr10	47173897	47173918	NM_001040084_cds_11_0_chr10_47173898_r,NM_001271702_cds_11_0_chr10_47173898_r,NM_001271703_cds_9_0_chr10_47173898_r	ANXA8L1,ANXA8L1,ANXA8L1
chr10	47177259	47177393	NM_001137548_cds_0_0_chr10_47177260_r,NM_001137549_cds_0_0_chr10_47177260_r	FAM25BP
chr10	47179573	47179636	NM_001137548_cds_1_0_chr10_47179574_r,NM_001137549_cds_1_0_chr10_47179574_r	FAM25BP
chr10	47181589	47181662	NM_001137548_cds_2_0_chr10_47181590_r,NM_001137549_cds_2_0_chr10_47181590_r	FAM25BP
chr10	47658498	47658746	NM_001278688_cds_0_0_chr10_47658499_f	ANTXRL
chr10	47663293	47663365	NM_001278688_cds_1_0_chr10_47663294_f	ANTXRL
chr10	47665064	47665136	NM_001278688_cds_2_0_chr10_47665065_f	ANTXRL
chr10	47667254	47667336	NM_001278688_cds_3_0_chr10_47667255_f	ANTXRL
chr10	47667454	47667488	NM_001278688_cds_4_0_chr10_47667455_f	ANTXRL
chr10	47668487	47668564	NM_001278688_cds_5_0_chr10_47668488_f	ANTXRL
chr10	47668641	47668710	NM_001278688_cds_6_0_chr10_47668642_f	ANTXRL
chr10	47669066	47669147	NM_001278688_cds_7_0_chr10_47669067_f	ANTXRL
chr10	47669237	47669298	NM_001278688_cds_8_0_chr10_47669238_f	ANTXRL
chr10	47673957	47674056	NM_001278688_cds_9_0_chr10_47673958_f	ANTXRL
chr10	47678038	47678108	NM_001278688_cds_10_0_chr10_47678039_f	ANTXRL
chr10	47678637	47678716	NM_001278688_cds_11_0_chr10_47678638_f	ANTXRL
chr10	47680348	47680438	NM_001278688_cds_12_0_chr10_47680349_f	ANTXRL
chr10	47681696	47681735	NM_001278688_cds_13_0_chr10_47681697_f	ANTXRL
chr10	47682745	47682901	NM_001278688_cds_14_0_chr10_47682746_f	ANTXRL
chr10	47684471	47684552	NM_001278688_cds_15_0_chr10_47684472_f	ANTXRL
chr10	47700834	47701320	NM_001278688_cds_16_0_chr10_47700835_f	ANTXRL
chr10	48215835	48216058	NM_001190810_cds_0_0_chr10_48215836_f	AGAP9
chr10	48216427	48216496	NM_001190810_cds_1_0_chr10_48216428_f	AGAP9
chr10	48218794	48218863	NM_001190810_cds_2_0_chr10_48218795_f	AGAP9
chr10	48221504	48221539	NM_001190810_cds_3_0_chr10_48221505_f	AGAP9
chr10	48229090	48229191	NM_001190810_cds_4_0_chr10_48229091_f	AGAP9
chr10	48231778	48231814	NM_001190810_cds_5_0_chr10_48231779_f	AGAP9
chr10	48235121	48235173	NM_001190810_cds_6_0_chr10_48235122_f	AGAP9
chr10	48235818	48237210	NM_001190810_cds_7_0_chr10_48235819_f	AGAP9
chr10	48247687	48247760	NM_001137548_cds_0_0_chr10_48247688_f,NM_001137549_cds_0_0_chr10_48247688_f	FAM25G
chr10	48249713	48249776	NM_001137548_cds_1_0_chr10_48249714_f,NM_001137549_cds_1_0_chr10_48249714_f	FAM25G
chr10	48251953	48252087	NM_001137548_cds_2_0_chr10_48251954_f,NM_001137549_cds_2_0_chr10_48251954_f	FAM25G
chr10	48255428	48255449	NM_001040084_cds_0_0_chr10_48255429_f,NM_001271702_cds_0_0_chr10_48255429_f,NM_001271703_cds_0_0_chr10_48255429_f	ANXA8,ANXA8,ANXA8
chr10	48259473	48259564	NM_001040084_cds_1_0_chr10_48259474_f,NM_001271702_cds_1_0_chr10_48259474_f	ANXA8,ANXA8,ANXA8
chr10	48260620	48260722	NM_001271702_cds_2_0_chr10_48260621_f,NM_001040084_cds_2_0_chr10_48260735_f	ANXA8,ANXA8,ANXA8
chr10	48262167	48262281	NM_001040084_cds_3_0_chr10_48262168_f,NM_001271702_cds_3_0_chr10_48262168_f,NM_001271703_cds_1_0_chr10_48262168_f	ANXA8,ANXA8,ANXA8
chr10	48263039	48263130	NM_001040084_cds_4_0_chr10_48263040_f,NM_001271702_cds_4_0_chr10_48263040_f,NM_001271703_cds_2_0_chr10_48263040_f	ANXA8,ANXA8,ANXA8
chr10	48263789	48263869	NM_001040084_cds_5_0_chr10_48263790_f,NM_001271702_cds_5_0_chr10_48263790_f,NM_001271703_cds_3_0_chr10_48263790_f	ANXA8,ANXA8,ANXA8
chr10	48264357	48264417	NM_001040084_cds_6_0_chr10_48264358_f,NM_001271702_cds_6_0_chr10_48264358_f,NM_001271703_cds_4_0_chr10_48264358_f	ANXA8,ANXA8,ANXA8
chr10	48264963	48265057	NM_001040084_cds_7_0_chr10_48264964_f,NM_001271702_cds_7_0_chr10_48264964_f,NM_001271703_cds_5_0_chr10_48264964_f	ANXA8,ANXA8,ANXA8
chr10	48265296	48265392	NM_001040084_cds_8_0_chr10_48265297_f,NM_001271702_cds_8_0_chr10_48265297_f,NM_001271703_cds_6_0_chr10_48265297_f	ANXA8,ANXA8,ANXA8
chr10	48267170	48267229	NM_001040084_cds_9_0_chr10_48267171_f,NM_001271702_cds_9_0_chr10_48267171_f,NM_001271703_cds_7_0_chr10_48267171_f	ANXA8,ANXA8,ANXA8
chr10	48267977	48268100	NM_001040084_cds_10_0_chr10_48267978_f,NM_001271702_cds_10_0_chr10_48267978_f,NM_001271703_cds_8_0_chr10_48267978_f	ANXA8,ANXA8,ANXA8
chr10	48270455	48270515	NM_001040084_cds_11_0_chr10_48270456_f,NM_001271702_cds_11_0_chr10_48270456_f,NM_001271703_cds_9_0_chr10_48270456_f	ANXA8,ANXA8,ANXA8
chr10	48416347	48416515	NM_016204_cds_1_0_chr10_48416348_r	GDF2
chr10	48438449	48438560	NM_004962_cds_2_0_chr10_48438392_r	GDF10
chr10	48738620	48738686	NM_001042357_cds_0_0_chr10_48738621_r,NM_001042358_cds_0_0_chr10_48738621_r,NM_001042359_cds_0_0_chr10_48738621_r,NM_001042360_cds_0_0_chr10_48738621_r,NM_001042363_cds_0_0_chr10_48738621_r,NM_001320681_cds_0_0_chr10_48738621_r,NM_001320682_cds_0_0_chr10_48738621_r,NM_001320684_cds_0_0_chr10_48738621_r,NM_001320685_cds_0_0_chr10_48738621_r,NM_001320686_cds_0_0_chr10_48738621_r,NM_001320688_cds_0_…	PTPN20,PTPN20,PTPN20,PTPN20,PTPN20,PTPN20,PTPN20,PTPN20,PTPN20,PTPN20,PTPN20,PTPN20,PTPN20,PTPN20,PTPN20,PTPN20,PTPN20,PTPN20,PTPN20,PTPN20
chr10	48751806	48752022	NM_001042357_cds_2_0_chr10_48751807_r,NM_001042358_cds_2_0_chr10_48751807_r,NM_001042359_cds_2_0_chr10_48751807_r,NM_001042360_cds_2_0_chr10_48751807_r,NM_001042363_cds_2_0_chr10_48751807_r,NM_001320681_cds_2_0_chr10_48751807_r,NM_001320685_cds_2_0_chr10_48751807_r,NM_001320686_cds_2_0_chr10_48751807_r,NM_001320688_cds_2_0_chr10_48751807_r,NM_001320691_cds_2_0_chr10_48751807_r	PTPN20,PTPN20,PTPN20,PTPN20,PTPN20,PTPN20,PTPN20,PTPN20,PTPN20,PTPN20,PTPN20,PTPN20,PTPN20,PTPN20,PTPN20,PTPN20,PTPN20,PTPN20,PTPN20,PTPN20
chr10	48754797	48755132	NM_001320691_cds_3_0_chr10_48754798_r,NM_001042357_cds_3_0_chr10_48754798_r,NM_001042358_cds_3_0_chr10_48754798_r,NM_001042360_cds_3_0_chr10_48754798_r,NM_001042363_cds_3_0_chr10_48754798_r,NM_001320681_cds_3_0_chr10_48754798_r,NM_001320685_cds_3_0_chr10_48754798_r,NM_001320686_cds_3_0_chr10_48754798_r	PTPN20,PTPN20,PTPN20,PTPN20,PTPN20,PTPN20,PTPN20,PTPN20,PTPN20,PTPN20,PTPN20,PTPN20,PTPN20,PTPN20,PTPN20,PTPN20,PTPN20,PTPN20,PTPN20,PTPN20
chr10	48771314	48771338	NM_001042357_cds_4_0_chr10_48771315_r,NM_001042358_cds_4_0_chr10_48771315_r,NM_001042361_cds_2_0_chr10_48771315_r,NM_001042363_cds_4_0_chr10_48771315_r,NM_001042364_cds_2_0_chr10_48771315_r,NM_001320681_cds_4_0_chr10_48771315_r,NM_001320683_cds_2_0_chr10_48771315_r,NM_001320685_cds_4_0_chr10_48771315_r,NM_001320686_cds_4_0_chr10_48771315_r,NM_015605_cds_2_0_chr10_48771315_r	PTPN20,PTPN20,PTPN20,PTPN20,PTPN20,PTPN20,PTPN20,PTPN20,PTPN20,PTPN20,PTPN20,PTPN20,PTPN20,PTPN20,PTPN20,PTPN20,PTPN20,PTPN20,PTPN20,PTPN20
chr10	48774224	48774376	NM_001042357_cds_5_0_chr10_48774225_r,NM_001042358_cds_5_0_chr10_48774225_r,NM_001042359_cds_3_0_chr10_48774225_r,NM_001042361_cds_3_0_chr10_48774225_r,NM_001042363_cds_5_0_chr10_48774225_r,NM_001042364_cds_3_0_chr10_48774225_r,NM_001320681_cds_5_0_chr10_48774225_r,NM_001320683_cds_3_0_chr10_48774225_r,NM_001320684_cds_2_0_chr10_48774225_r,NM_001320685_cds_5_0_chr10_48774225_r,NM_001320686_cds_5_…	PTPN20,PTPN20,PTPN20,PTPN20,PTPN20,PTPN20,PTPN20,PTPN20,PTPN20,PTPN20,PTPN20,PTPN20,PTPN20,PTPN20,PTPN20,PTPN20,PTPN20,PTPN20,PTPN20,PTPN20
chr10	48792686	48792760	NM_001042363_cds_6_0_chr10_48792687_r,NM_001042364_cds_4_0_chr10_48792687_r,NM_001042365_cds_2_0_chr10_48792687_r,NM_001320681_cds_6_0_chr10_48792687_r,NM_001320686_cds_6_0_chr10_48792687_r,NM_001320688_cds_4_0_chr10_48792687_r,NM_001042357_cds_6_0_chr10_48792687_r,NM_001042358_cds_6_0_chr10_48792687_r,NM_001042359_cds_4_0_chr10_48792687_r,NM_001042361_cds_4_0_chr10_48792687_r,NM_001042362_cds_2_…	PTPN20,PTPN20,PTPN20,PTPN20,PTPN20,PTPN20,PTPN20,PTPN20,PTPN20,PTPN20,PTPN20,PTPN20,PTPN20,PTPN20,PTPN20,PTPN20,PTPN20,PTPN20,PTPN20,PTPN20
chr10	48795362	48795444	NM_001320682_cds_3_0_chr10_48795347_r,NM_001320689_cds_3_0_chr10_48795347_r,NM_001320690_cds_3_0_chr10_48795347_r,NM_001042357_cds_7_0_chr10_48795347_r,NM_001042358_cds_7_0_chr10_48795347_r,NM_001042359_cds_5_0_chr10_48795347_r,NM_001042361_cds_5_0_chr10_48795347_r,NM_001042362_cds_3_0_chr10_48795347_r,NM_001320683_cds_5_0_chr10_48795347_r,NM_001320684_cds_4_0_chr10_48795347_r,NM_001320685_cds_7_…	PTPN20,PTPN20,PTPN20,PTPN20,PTPN20,PTPN20,PTPN20,PTPN20,PTPN20,PTPN20,PTPN20,PTPN20,PTPN20,PTPN20,PTPN20,PTPN20,PTPN20,PTPN20,PTPN20,PTPN20
chr10	48806828	48806873	NM_001042357_cds_9_0_chr10_48806829_r,NM_001320683_cds_7_0_chr10_48806829_r,NM_001320684_cds_6_0_chr10_48806829_r,NM_015605_cds_7_0_chr10_48806829_r,NM_001320685_cds_8_0_chr10_48806829_r	PTPN20,PTPN20,PTPN20,PTPN20,PTPN20,PTPN20,PTPN20,PTPN20,PTPN20,PTPN20,PTPN20,PTPN20,PTPN20,PTPN20,PTPN20,PTPN20,PTPN20,PTPN20,PTPN20,PTPN20
chr10	48827519	48827526	NM_001042358_cds_9_0_chr10_48827520_r,NM_001042359_cds_7_0_chr10_48827520_r,NM_001042360_cds_4_0_chr10_48827520_r,NM_001042361_cds_7_0_chr10_48827520_r,NM_001042362_cds_5_0_chr10_48827520_r	PTPN20,PTPN20,PTPN20,PTPN20,PTPN20,PTPN20,PTPN20,PTPN20,PTPN20,PTPN20,PTPN20,PTPN20,PTPN20,PTPN20,PTPN20,PTPN20,PTPN20,PTPN20,PTPN20,PTPN20
chr10	49376637	49376659	NM_001018071_cds_2_0_chr10_49376638_r,NM_001042512_cds_2_0_chr10_49376638_r,NM_001318191_cds_2_0_chr10_49376638_r	FRMPD2,FRMPD2,FRMPD2
chr10	49783691	49783703	NM_001347736_cds_0_0_chr10_49783692_r,NM_001347737_cds_0_0_chr10_49783692_r	ARHGAP22,ARHGAP22,ARHGAP22,ARHGAP22,ARHGAP22,ARHGAP22,ARHGAP22,ARHGAP22,ARHGAP22,ARHGAP22,ARHGAP22,ARHGAP22,ARHGAP22,ARHGAP22
chr10	50294013	50294032	NM_001031746_cds_5_0_chr10_50294000_r	VSTM4,VSTM4
chr10	50323475	50323530	NM_001031746_cds_7_0_chr10_50323476_r,NM_144984_cds_2_0_chr10_50323476_r	VSTM4,VSTM4
chr10	50364194	50364304	NM_001288742_cds_0_0_chr10_50364195_r,NM_001288743_cds_0_0_chr10_50364236_r	C10orf128,C10orf128,C10orf128,C10orf128,C10orf128
chr10	50373249	50373406	NM_001288740_cds_2_0_chr10_50373250_r,NM_001288743_cds_2_0_chr10_50373250_r	C10orf128,C10orf128,C10orf128,C10orf128,C10orf128
chr10	50603452	50603486	NM_001276451_cds_5_0_chr10_50603453_r	DRGX
chr10	50822441	50822457	NM_020549_cds_0_0_chr10_50822236_f	CHAT,SLC18A3,CHAT,CHAT,CHAT,CHAT,CHAT,CHAT
chr10	50916465	50916539	NM_182554_cds_2_0_chr10_50916407_f	C10orf53,C10orf53
chr10	51069644	51069647	NM_001303486_cds_6_0_chr10_51069634_r,NM_001303487_cds_6_0_chr10_51069634_r,NM_001303489_cds_6_0_chr10_51069634_r,NM_001324381_cds_6_0_chr10_51069634_r,NM_003631_cds_6_0_chr10_51069634_r	PARG,PARG,PARG,PARG,PARG,PARG,PARG,PARG,PARG,PARG,PARG,PARG
chr10	51077584	51077601	NM_001303486_cds_8_0_chr10_51077522_r,NM_001303487_cds_8_0_chr10_51077522_r,NM_001303489_cds_8_0_chr10_51077522_r,NM_001324381_cds_8_0_chr10_51077522_r,NM_003631_cds_8_0_chr10_51077522_r	PARG,PARG,PARG,PARG,PARG,PARG,PARG,PARG,PARG,PARG,PARG,PARG
chr10	51361722	51361910	NM_001303486_cds_14_0_chr10_51361723_r,NM_001303487_cds_14_0_chr10_51361723_r,NM_001324381_cds_14_0_chr10_51361723_r,NM_003631_cds_14_0_chr10_51361723_r	PARG,PARG,PARG,PARG,PARG,PARG,PARG,PARG,PARG,PARG,PARG,PARG
chr10	51363009	51363022	NM_001303487_cds_15_0_chr10_51362801_r,NM_001303486_cds_15_0_chr10_51362801_r,NM_001324381_cds_15_0_chr10_51362801_r,NM_003631_cds_15_0_chr10_51362801_r	PARG,PARG,PARG,PARG,PARG,PARG,PARG,PARG,PARG,PARG,PARG,PARG
chr10	51363263	51363787	NM_001303487_cds_15_0_chr10_51362801_r,NM_001303486_cds_15_0_chr10_51362801_r,NM_001324381_cds_15_0_chr10_51362801_r,NM_003631_cds_15_0_chr10_51362801_r	PARG,PARG,PARG,PARG,PARG,PARG,PARG,PARG,PARG,PARG,PARG,PARG
chr10	51364704	51364771	NM_001303486_cds_16_0_chr10_51364705_r,NM_001324381_cds_16_0_chr10_51364705_r,NM_003631_cds_16_0_chr10_51364705_r	PARG,PARG,PARG,PARG,PARG,PARG,PARG,PARG,PARG,PARG,PARG,PARG
chr10	51370853	51371070	NM_001303489_cds_14_0_chr10_51370854_r,NM_003631_cds_17_0_chr10_51370854_r	PARG,PARG,PARG,PARG,PARG,PARG,PARG,PARG,PARG,PARG,PARG,PARG
chr10	51371540	51371646	NM_001290117_cds_0_0_chr10_51371541_f,NM_001290118_cds_0_0_chr10_51371541_f	TIMM23B,TIMM23B,TIMM23B,TIMM23B,AGAP7P,MSMB,MSMB,NCOA4,NCOA4,NCOA4,NCOA4,NCOA4,TIMM23,TIMM23,TIMM23
chr10	51374369	51374428	NM_001290117_cds_1_0_chr10_51374370_f,NM_001290118_cds_1_0_chr10_51374370_f	TIMM23B,TIMM23B,TIMM23B,TIMM23B,AGAP7P,MSMB,MSMB,NCOA4,NCOA4,NCOA4,NCOA4,NCOA4,TIMM23,TIMM23,TIMM23
chr10	51381438	51381532	NM_001290117_cds_2_0_chr10_51381439_f,NM_001290118_cds_2_0_chr10_51381439_f	TIMM23B,TIMM23B,TIMM23B,TIMM23B,AGAP7P,MSMB,MSMB,NCOA4,NCOA4,NCOA4,NCOA4,NCOA4,TIMM23,TIMM23,TIMM23
chr10	51381761	51381846	NM_001290117_cds_3_0_chr10_51381762_f	TIMM23B,TIMM23B,TIMM23B,TIMM23B,AGAP7P,MSMB,MSMB,NCOA4,NCOA4,NCOA4,NCOA4,NCOA4,TIMM23,TIMM23,TIMM23
chr10	51384298	51384357	NM_001290117_cds_4_0_chr10_51384299_f	TIMM23B,TIMM23B,TIMM23B,TIMM23B,AGAP7P,MSMB,MSMB,NCOA4,NCOA4,NCOA4,NCOA4,NCOA4,TIMM23,TIMM23,TIMM23
chr10	51387652	51387763	NM_001290117_cds_5_0_chr10_51387653_f,NM_001290118_cds_3_0_chr10_51387653_f	TIMM23B,TIMM23B,TIMM23B,TIMM23B,AGAP7P,MSMB,MSMB,NCOA4,NCOA4,NCOA4,NCOA4,NCOA4,TIMM23,TIMM23,TIMM23
chr10	51606987	51607098	NM_006327_cds_1_0_chr10_51606988_r	TIMM23B,TIMM23B,TIMM23B,TIMM23B,AGAP7P,MSMB,MSMB,NCOA4,NCOA4,NCOA4,NCOA4,NCOA4,TIMM23,TIMM23,TIMM23
chr10	51610392	51610451	NM_006327_cds_2_0_chr10_51610393_r	TIMM23B,TIMM23B,TIMM23B,TIMM23B,AGAP7P,MSMB,MSMB,NCOA4,NCOA4,NCOA4,NCOA4,NCOA4,TIMM23,TIMM23,TIMM23
chr10	51612903	51612988	NM_006327_cds_3_0_chr10_51612904_r	TIMM23B,TIMM23B,TIMM23B,TIMM23B,AGAP7P,MSMB,MSMB,NCOA4,NCOA4,NCOA4,NCOA4,NCOA4,TIMM23,TIMM23,TIMM23
chr10	51613217	51613311	NM_006327_cds_4_0_chr10_51613218_r	TIMM23B,TIMM23B,TIMM23B,TIMM23B,AGAP7P,MSMB,MSMB,NCOA4,NCOA4,NCOA4,NCOA4,NCOA4,TIMM23,TIMM23,TIMM23
chr10	51732771	51732824	NM_001290117_cds_6_0_chr10_51732772_f,NM_001290118_cds_4_0_chr10_51732772_f	TIMM23B,TIMM23B,TIMM23B,TIMM23B,AGAP7P,MSMB,MSMB,NCOA4,NCOA4,NCOA4,NCOA4,NCOA4,TIMM23,TIMM23,TIMM23
chr10	51764444	51764453	NM_001077665_cds_5_0_chr10_51764445_f	AGAP6
chr10	51769724	51769725	NM_001077665_cds_7_0_chr10_51768471_f	AGAP6
chr10	51827945	51827970	NM_001005751_cds_1_0_chr10_51827865_f,NM_001291398_cds_1_0_chr10_51827865_f,NM_001330102_cds_1_0_chr10_51827865_f	WASHC2A,WASHC2A,WASHC2A
chr10	51840517	51840691	NM_001005751_cds_4_0_chr10_51840518_f,NM_001291398_cds_4_0_chr10_51840518_f,NM_001330102_cds_4_0_chr10_51840518_f	WASHC2A,WASHC2A,WASHC2A
chr10	51845256	51845318	NM_001005751_cds_6_0_chr10_51845257_f,NM_001291398_cds_6_0_chr10_51845257_f,NM_001330102_cds_6_0_chr10_51845257_f	WASHC2A,WASHC2A,WASHC2A
chr10	51850535	51850646	NM_001005751_cds_8_0_chr10_51850536_f,NM_001291398_cds_8_0_chr10_51850536_f,NM_001330102_cds_8_0_chr10_51850536_f	WASHC2A,WASHC2A,WASHC2A
chr10	51851190	51851278	NM_001005751_cds_9_0_chr10_51851191_f,NM_001291398_cds_9_0_chr10_51851191_f,NM_001330102_cds_9_0_chr10_51851191_f	WASHC2A,WASHC2A,WASHC2A
chr10	51851921	51851993	NM_001005751_cds_10_0_chr10_51851922_f,NM_001291398_cds_10_0_chr10_51851922_f,NM_001330102_cds_10_0_chr10_51851922_f	WASHC2A,WASHC2A,WASHC2A
chr10	51853114	51853146	NM_001005751_cds_11_0_chr10_51853028_f,NM_001291398_cds_11_0_chr10_51853028_f,NM_001330102_cds_11_0_chr10_51853028_f	WASHC2A,WASHC2A,WASHC2A
chr10	51857468	51857562	NM_001005751_cds_15_0_chr10_51857435_f,NM_001291398_cds_15_0_chr10_51857435_f,NM_001330102_cds_15_0_chr10_51857435_f	WASHC2A,WASHC2A,WASHC2A
chr10	51859737	51859824	NM_001005751_cds_16_0_chr10_51859738_f,NM_001291398_cds_16_0_chr10_51859738_f,NM_001330102_cds_16_0_chr10_51859738_f	WASHC2A,WASHC2A,WASHC2A
chr10	51866093	51866183	NM_001005751_cds_18_0_chr10_51866094_f,NM_001291398_cds_18_0_chr10_51866094_f,NM_001330102_cds_18_0_chr10_51866094_f	WASHC2A,WASHC2A,WASHC2A
chr10	51869860	51870030	NM_001005751_cds_19_0_chr10_51869861_f,NM_001291398_cds_19_0_chr10_51869861_f,NM_001330102_cds_19_0_chr10_51869861_f	WASHC2A,WASHC2A,WASHC2A
chr10	51873654	51873684	NM_001005751_cds_20_0_chr10_51873655_f,NM_001291398_cds_20_0_chr10_51873655_f,NM_001330102_cds_20_0_chr10_51873655_f	WASHC2A,WASHC2A,WASHC2A
chr10	51879346	51879529	NM_001005751_cds_22_0_chr10_51879347_f,NM_001291398_cds_22_0_chr10_51879347_f,NM_001330102_cds_22_0_chr10_51879347_f	WASHC2A,WASHC2A,WASHC2A
chr10	51884872	51885001	NM_001005751_cds_23_0_chr10_51884873_f,NM_001291398_cds_23_0_chr10_51884873_f,NM_001330102_cds_23_0_chr10_51884873_f	WASHC2A,WASHC2A,WASHC2A
chr10	51885128	51885209	NM_001005751_cds_24_0_chr10_51885129_f,NM_001291398_cds_24_0_chr10_51885129_f,NM_001330102_cds_24_0_chr10_51885129_f	WASHC2A,WASHC2A,WASHC2A
chr10	51885857	51885930	NM_001005751_cds_25_0_chr10_51885817_f,NM_001291398_cds_25_0_chr10_51885817_f	WASHC2A,WASHC2A,WASHC2A
chr10	51886919	51886982	NM_001005751_cds_26_0_chr10_51886920_f	WASHC2A,WASHC2A,WASHC2A
chr10	51887342	51887555	NM_001005751_cds_27_0_chr10_51887343_f,NM_001291398_cds_26_0_chr10_51887343_f,NM_001330102_cds_25_0_chr10_51887343_f	WASHC2A,WASHC2A,WASHC2A
chr10	51889387	51889432	NM_001005751_cds_28_0_chr10_51889179_f,NM_001291398_cds_27_0_chr10_51889179_f,NM_001330102_cds_26_0_chr10_51889179_f	WASHC2A,WASHC2A,WASHC2A
chr10	51889667	51889727	NM_001005751_cds_28_0_chr10_51889179_f,NM_001291398_cds_27_0_chr10_51889179_f,NM_001330102_cds_26_0_chr10_51889179_f	WASHC2A,WASHC2A,WASHC2A
chr10	51947074	51947264	NM_001143974_cds_0_0_chr10_51947075_r,NM_019893_cds_0_0_chr10_51947075_r	ASAH2,ASAH2
chr10	51949258	51949347	NM_001143974_cds_1_0_chr10_51949259_r,NM_019893_cds_1_0_chr10_51949259_r	ASAH2,ASAH2
chr10	51952412	51952472	NM_001143974_cds_2_0_chr10_51952413_r,NM_019893_cds_2_0_chr10_51952413_r	ASAH2,ASAH2
chr10	51956532	51956679	NM_001143974_cds_3_0_chr10_51956533_r,NM_019893_cds_3_0_chr10_51956533_r	ASAH2,ASAH2
chr10	51958810	51958906	NM_001143974_cds_4_0_chr10_51958811_r,NM_019893_cds_4_0_chr10_51958811_r	ASAH2,ASAH2
chr10	51962588	51962684	NM_001143974_cds_5_0_chr10_51962589_r,NM_019893_cds_5_0_chr10_51962589_r	ASAH2,ASAH2
chr10	51963399	51963439	NM_001143974_cds_6_0_chr10_51963400_r,NM_019893_cds_6_0_chr10_51963400_r	ASAH2,ASAH2
chr10	51964620	51964715	NM_001143974_cds_7_0_chr10_51964621_r,NM_019893_cds_7_0_chr10_51964621_r	ASAH2,ASAH2
chr10	51965741	51965763	NM_001143974_cds_8_0_chr10_51965742_r,NM_019893_cds_8_0_chr10_51965742_r	ASAH2,ASAH2
chr10	51970622	51970626	NM_001143974_cds_9_0_chr10_51970583_r,NM_019893_cds_9_0_chr10_51970583_r	ASAH2,ASAH2
chr10	51972731	51972757	NM_001143974_cds_10_0_chr10_51972732_r,NM_019893_cds_11_0_chr10_51972732_r	ASAH2,ASAH2
chr10	51992943	51993021	NM_001143974_cds_13_0_chr10_51992944_r,NM_019893_cds_14_0_chr10_51992944_r	ASAH2,ASAH2
chr10	51995647	51995824	NM_001143974_cds_15_0_chr10_51995648_r,NM_019893_cds_16_0_chr10_51995648_r	ASAH2,ASAH2
chr10	52504890	52505034	NM_001321958_cds_2_0_chr10_52504891_f,NM_001321959_cds_2_0_chr10_52504891_f,NM_001321960_cds_3_0_chr10_52504891_f,NM_001079516_cds_2_0_chr10_52504962_f,NM_001321957_cds_2_0_chr10_52504962_f	ASAH2B,ASAH2B,ASAH2B,ASAH2B,ASAH2B,ASAH2B
chr10	52509102	52509162	NM_001079516_cds_3_0_chr10_52509103_f,NM_001321957_cds_3_0_chr10_52509103_f,NM_001321958_cds_3_0_chr10_52509103_f,NM_001321959_cds_3_0_chr10_52509103_f,NM_001321960_cds_4_0_chr10_52509103_f	ASAH2B,ASAH2B,ASAH2B,ASAH2B,ASAH2B,ASAH2B
chr10	52512227	52512316	NM_001079516_cds_4_0_chr10_52512228_f,NM_001321957_cds_4_0_chr10_52512228_f,NM_001321958_cds_4_0_chr10_52512228_f,NM_001321959_cds_4_0_chr10_52512228_f,NM_001321960_cds_5_0_chr10_52512228_f	ASAH2B,ASAH2B,ASAH2B,ASAH2B,ASAH2B,ASAH2B
chr10	52514310	52514493	NM_001079516_cds_5_0_chr10_52514311_f,NM_001321957_cds_5_0_chr10_52514311_f,NM_001321958_cds_5_0_chr10_52514311_f,NM_001321959_cds_5_0_chr10_52514311_f,NM_001321960_cds_6_0_chr10_52514311_f	ASAH2B,ASAH2B,ASAH2B,ASAH2B,ASAH2B,ASAH2B
chr10	55581943	55582101	NM_001142763_cds_0_0_chr10_55581618_r,NM_001142764_cds_0_0_chr10_55581618_r,NM_001142765_cds_0_0_chr10_55581618_r,NM_001142766_cds_0_0_chr10_55581618_r,NM_001142767_cds_0_0_chr10_55581618_r,NM_001142768_cds_0_0_chr10_55581618_r,NM_001142773_cds_0_0_chr10_55581618_r,NM_033056_cds_0_0_chr10_55581618_r	PCDH15,PCDH15,PCDH15,PCDH15,PCDH15,PCDH15,PCDH15,PCDH15,PCDH15,PCDH15,PCDH15,PCDH15,LOC105378311,MIR548F1
chr10	60272903	60272933	NM_001080512_cds_0_0_chr10_60272904_f	BICC1,FAM133CP
chr10	61011246	61011292	NM_001347846_cds_0_0_chr10_61011247_r,NM_001347849_cds_0_0_chr10_61011247_r,NM_001347851_cds_0_0_chr10_61011247_r,NM_001347852_cds_0_0_chr10_61011247_r,NM_001001971_cds_1_0_chr10_61011335_r,NM_001143773_cds_1_0_chr10_61011335_r,NM_001166698_cds_1_0_chr10_61011335_r,NM_001347840_cds_1_0_chr10_61011335_r,NM_001347842_cds_1_0_chr10_61011335_r,NM_001347843_cds_1_0_chr10_61011335_r,NM_001347844_cds_1_…	PHYHIPL,PHYHIPL,FAM13C,FAM13C,FAM13C,FAM13C,FAM13C,FAM13C,FAM13C,FAM13C,FAM13C,FAM13C,FAM13C,FAM13C,FAM13C,FAM13C,FAM13C,FAM13C
chr10	61087384	61087432	NM_001347843_cds_9_0_chr10_61087385_r,NM_001347848_cds_11_0_chr10_61087385_r,NM_001347850_cds_11_0_chr10_61087385_r	PHYHIPL,PHYHIPL,FAM13C,FAM13C,FAM13C,FAM13C,FAM13C,FAM13C,FAM13C,FAM13C,FAM13C,FAM13C,FAM13C,FAM13C,FAM13C,FAM13C,FAM13C,FAM13C
chr10	61496817	61496958	NM_001304731_cds_0_0_chr10_61496818_r,NM_001304732_cds_0_0_chr10_61496818_r	MRLN,MRLN
chr10	63976988	63977008	NM_145307_cds_3_0_chr10_63976877_r	RTKN2,RTKN2
chr10	64414602	64414690	NM_199452_cds_2_0_chr10_64414603_f	LOC283045,ZNF365,ZNF365,ZNF365,ZNF365
chr10	64416155	64416191	NM_199451_cds_5_0_chr10_64416156_f,NM_199452_cds_4_0_chr10_64416156_f	LOC283045,ZNF365,ZNF365,ZNF365,ZNF365
chr10	64564819	64564838	NM_032804_cds_0_0_chr10_64564820_f	ADO
chr10	65281305	65281331	NM_001001330_cds_0_0_chr10_65281306_f	JMJD1C,JMJD1C,JMJD1C,JMJD1C,JMJD1C,JMJD1C,JMJD1C,JMJD1C,MIR1296,LOC105378330,JMJD1C-AS1,REEP3
chr10	65380572	65380580	NM_001001330_cds_7_0_chr10_65380573_f	JMJD1C,JMJD1C,JMJD1C,JMJD1C,JMJD1C,JMJD1C,JMJD1C,JMJD1C,MIR1296,LOC105378330,JMJD1C-AS1,REEP3
chr10	68280374	68280411	NM_001127384_cds_7_0_chr10_68280375_r,NM_013266_cds_7_0_chr10_68280375_r	CTNNA3,CTNNA3,LOC101928961,LRRTM3,LRRTM3,CTNNA3,MIR7151
chr10	68936658	68936742	NM_001291133_cds_0_0_chr10_68936659_r	CTNNA3,CTNNA3,LOC101928961,LRRTM3,LRRTM3,CTNNA3,MIR7151
chr10	69408497	69408528	NM_001291133_cds_7_0_chr10_69408498_r	CTNNA3,CTNNA3,LOC101928961,LRRTM3,LRRTM3,CTNNA3,MIR7151
chr10	69644593	69644605	NM_012238_cds_0_0_chr10_69644480_f	SIRT1,SIRT1,SIRT1
chr10	69644821	69644909	NM_012238_cds_0_0_chr10_69644480_f	SIRT1,SIRT1,SIRT1
chr10	69666011	69666044	NM_001314049_cds_1_0_chr10_69666012_f	SIRT1,SIRT1,SIRT1
chr10	69751955	69752080	NM_001278185_cds_13_0_chr10_69751956_r,NM_001278186_cds_14_0_chr10_69751956_r,NM_015601_cds_14_0_chr10_69751956_r,NM_022079_cds_15_0_chr10_69751956_r	HERC4,HERC4,HERC4,HERC4,POU5F1P5,HERC4
chr10	69830249	69830356	NM_001278187_cds_0_0_chr10_69830250_r	HERC4,HERC4,HERC4,HERC4,POU5F1P5,HERC4
chr10	69991416	69991434	NM_145178_cds_0_0_chr10_69990976_r	ATOH7
chr10	70209784	70209790	NM_001080449_cds_15_0_chr10_70209785_r	DNA2,DNA2
chr10	70243364	70243373	NM_001324314_cds_0_0_chr10_70243189_r,NM_001324315_cds_0_0_chr10_70243189_r,NM_001324317_cds_0_0_chr10_70243189_r,NM_152707_cds_0_0_chr10_70243189_r,NM_001324312_cds_0_0_chr10_70243268_r	SLC25A16,SLC25A16,SLC25A16,SLC25A16,SLC25A16,SLC25A16,SLC25A16
chr10	70587380	70587690	NM_001130159_cds_0_0_chr10_70587381_f,NM_001130160_cds_0_0_chr10_70587381_f,NM_001130161_cds_0_0_chr10_70587381_f,NM_152709_cds_0_0_chr10_70587381_f	STOX1,STOX1,STOX1,STOX1
chr10	70765487	70765509	NM_015634_cds_3_0_chr10_70765488_f	KIF1BP
chr10	70884033	70884036	NM_001035260_cds_0_0_chr10_70884034_f,NM_004896_cds_0_0_chr10_70884034_f	VPS26A,VPS26A,VPS26A,VPS26A,VPS26A
chr10	70893287	70893393	NM_001318945_cds_2_0_chr10_70893288_f,NM_001318944_cds_2_0_chr10_70893288_f	VPS26A,VPS26A,VPS26A,VPS26A,VPS26A
chr10	70947149	70947222	NM_001323585_cds_4_0_chr10_70947150_f,NM_001323586_cds_3_0_chr10_70947150_f	SUPV3L1,SUPV3L1,SUPV3L1,SUPV3L1,SUPV3L1,SUPV3L1,SUPV3L1,SUPV3L1,SUPV3L1
chr10	71052013	71052106	NM_001322365_cds_4_0_chr10_71052014_f	HK1,HK1,HK1,HK1,HK1,HK1,HK1,HK1,HK1
chr10	71168677	71168757	NM_001057_cds_2_0_chr10_71168678_r	TACR2
chr10	71637794	71637821	NM_001320951_cds_5_0_chr10_71637795_f	COL13A1,COL13A1,COL13A1,COL13A1,COL13A1,COL13A1,COL13A1
chr10	71664688	71664695	NM_001130103_cds_15_0_chr10_71664689_f,NM_001320951_cds_15_0_chr10_71664689_f,NM_080798_cds_11_0_chr10_71664689_f,NM_080800_cds_14_0_chr10_71664689_f,NM_080801_cds_14_0_chr10_71664689_f,NM_080802_cds_14_0_chr10_71664689_f,NM_080805_cds_12_0_chr10_71664689_f	COL13A1,COL13A1,COL13A1,COL13A1,COL13A1,COL13A1,COL13A1
chr10	71851703	71851710	NM_018649_cds_3_0_chr10_71851513_f	H2AFY2,AIFM2,AIFM2
chr10	71880943	71880967	NM_001198696_cds_5_0_chr10_71880848_r,NM_032797_cds_5_0_chr10_71880848_r	H2AFY2,AIFM2,AIFM2
chr10	71905585	71905587	NM_001040273_cds_1_0_chr10_71905177_r,NM_173555_cds_3_0_chr10_71905177_r	TYSND1,TYSND1,TYSND1,TYSND1,TYSND1,TYSND1,TYSND1,TYSND1,TYSND1,TYSND1
chr10	71905859	71905893	NM_001040273_cds_1_0_chr10_71905177_r,NM_173555_cds_3_0_chr10_71905177_r	TYSND1,TYSND1,TYSND1,TYSND1,TYSND1,TYSND1,TYSND1,TYSND1,TYSND1,TYSND1
chr10	71906109	71906118	NM_001040273_cds_1_0_chr10_71905177_r,NM_173555_cds_3_0_chr10_71905177_r	TYSND1,TYSND1,TYSND1,TYSND1,TYSND1,TYSND1,TYSND1,TYSND1,TYSND1,TYSND1
chr10	72288984	72288999	NM_014431_cds_2_0_chr10_72288985_f	PALD1
chr10	72432558	72432571	NM_080722_cds_0_0_chr10_72432559_f,NM_139155_cds_0_0_chr10_72432559_f	ADAMTS14,ADAMTS14
chr10	72642143	72642242	NM_001323004_cds_0_0_chr10_72642144_r	PCBD1,PCBD1,PCBD1
chr10	72648287	72648290	NM_000281_cds_3_0_chr10_72648288_r,NM_001323004_cds_3_0_chr10_72648288_r	PCBD1,PCBD1,PCBD1
chr10	72972742	72972808	NM_001244889_cds_0_0_chr10_72972743_f,NM_170744_cds_0_0_chr10_72972743_f	UNC5B,UNC5B,UNC5B-AS1
chr10	73058868	73059002	NM_001244889_cds_15_0_chr10_73058869_f,NM_170744_cds_16_0_chr10_73058869_f	UNC5B,UNC5B,UNC5B-AS1
chr10	73079066	73079067	NM_001174098_cds_0_0_chr10_73079067_f,NM_018344_cds_0_0_chr10_73079067_f	SLC29A3,SLC29A3,SLC29A3,SLC29A3
chr10	73544647	73544733	NM_022124_cds_40_0_chr10_73544648_f	CDH23,CDH23,CDH23,CDH23,CDH23,CDH23-AS1,C10orf105,C10orf105,VSIR,MIR7152,CDH23,CDH23,CDH23,CDH23
chr10	73862607	73862725	NM_001198799_cds_2_0_chr10_73862608_r	ASCC1,ASCC1,ASCC1,ASCC1,ANAPC16,ANAPC16,ANAPC16,ANAPC16,ANAPC16,ANAPC16
chr10	74451925	74451933	NM_001270679_cds_0_0_chr10_74451910_f,NM_138357_cds_0_0_chr10_74451910_f	MCU,MCU,MCU,MCU,MIR4676
chr10	74452821	74452824	NM_001270680_cds_0_0_chr10_74452822_f	MCU,MCU,MCU,MCU,MIR4676
chr10	74621436	74621534	NM_001270679_cds_4_0_chr10_74621437_f	MCU,MCU,MCU,MCU,MIR4676
chr10	74901144	74901243	NM_001135752_cds_5_0_chr10_74901145_r	ECD,ECD,ECD,ECD
chr10	75160601	75160614	NM_001156_cds_11_0_chr10_75160561_r,NM_004034_cds_12_0_chr10_75160561_r	ANXA7,ANXA7,ANXA7,ANXA7
chr10	75204357	75204418	NM_001289968_cds_0_0_chr10_75204358_r,NM_001289969_cds_0_0_chr10_75204358_r,NM_001142353_cds_2_0_chr10_75204483_r,NM_001142354_cds_1_0_chr10_75204483_r,NM_021132_cds_2_0_chr10_75204483_r	PPP3CB,PPP3CB,PPP3CB,PPP3CB,PPP3CB,PPP3CB-AS1,PPP3CB-AS1,USP54,USP54,USP54,USP54,USP54
chr10	75236915	75236969	NM_001289968_cds_9_0_chr10_75236916_r	PPP3CB,PPP3CB,PPP3CB,PPP3CB,PPP3CB,PPP3CB-AS1,PPP3CB-AS1,USP54,USP54,USP54,USP54,USP54
chr10	75289262	75289311	NM_001320441_cds_0_0_chr10_75289263_r,NM_001320437_cds_9_0_chr10_75289438_r,NM_152586_cds_9_0_chr10_75289438_r	PPP3CB,PPP3CB,PPP3CB,PPP3CB,PPP3CB,PPP3CB-AS1,PPP3CB-AS1,USP54,USP54,USP54,USP54,USP54
chr10	75434495	75434499	NM_001144000_cds_0_0_chr10_75434357_r	AGAP5
chr10	75435582	75435649	NM_001144000_cds_0_0_chr10_75434357_r	AGAP5
chr10	75436476	75436515	NM_001144000_cds_1_0_chr10_75436477_r	AGAP5
chr10	75439855	75439864	NM_001144000_cds_2_0_chr10_75439829_r	AGAP5
chr10	75451800	75451835	NM_001144000_cds_4_0_chr10_75451801_r	AGAP5
chr10	75535176	75535262	NM_001284194_cds_2_0_chr10_75535177_f	FUT11,FUT11
chr10	75555296	75555421	NM_001242487_cds_14_0_chr10_75555297_f,NM_001242488_cds_14_0_chr10_75555297_f,NM_015037_cds_14_0_chr10_75555297_f	ZSWIM8,ZSWIM8,ZSWIM8,ZSWIM8-AS1
chr10	75576466	75576711	NM_001320898_cds_0_0_chr10_75576467_r,NM_001204492_cds_2_0_chr10_75576781_r,NM_001222_cds_2_0_chr10_75576781_r,NM_172169_cds_2_0_chr10_75576781_r,NM_172170_cds_2_0_chr10_75576781_r,NM_172171_cds_2_0_chr10_75576781_r,NM_172173_cds_2_0_chr10_75576781_r	CAMK2G,CAMK2G,CAMK2G,CAMK2G,CAMK2G,CAMK2G,CAMK2G
chr10	76977716	76977749	NM_001324087_cds_5_0_chr10_76977717_f,NM_001324089_cds_5_0_chr10_76977717_f,NM_001324090_cds_5_0_chr10_76977717_f	VDAC2,VDAC2,VDAC2,VDAC2,VDAC2,VDAC2,VDAC2
chr10	77191482	77191512	NM_001305581_cds_0_0_chr10_77191483_f	C10orf11,MIR606,C10orf11,LOC105378367,C10orf11
chr10	77198151	77198252	NM_001305581_cds_1_0_chr10_77198152_f	C10orf11,MIR606,C10orf11,LOC105378367,C10orf11
chr10	78673814	78673895	NM_001271519_cds_4_0_chr10_78673815_r,NM_001322830_cds_5_0_chr10_78673815_r,NM_001322835_cds_5_0_chr10_78673815_r,NM_001322837_cds_4_0_chr10_78673815_r	KCNMA1,KCNMA1,KCNMA1,KCNMA1,KCNMA1,KCNMA1,KCNMA1,KCNMA1,KCNMA1,KCNMA1,KCNMA1,KCNMA1,KCNMA1,KCNMA1-AS1,KCNMA1-AS2,KCNMA1-AS3,KCNMA1,KCNMA1,KCNMA1,KCNMA1
chr10	78734244	78734331	NM_001322838_cds_10_0_chr10_78734245_r	KCNMA1,KCNMA1,KCNMA1,KCNMA1,KCNMA1,KCNMA1,KCNMA1,KCNMA1,KCNMA1,KCNMA1,KCNMA1,KCNMA1,KCNMA1,KCNMA1-AS1,KCNMA1-AS2,KCNMA1-AS3,KCNMA1,KCNMA1,KCNMA1,KCNMA1
chr10	78767942	78767951	NM_001271519_cds_10_0_chr10_78767943_r,NM_001322829_cds_10_0_chr10_78767943_r,NM_001322830_cds_11_0_chr10_78767943_r,NM_001322836_cds_9_0_chr10_78767943_r	KCNMA1,KCNMA1,KCNMA1,KCNMA1,KCNMA1,KCNMA1,KCNMA1,KCNMA1,KCNMA1,KCNMA1,KCNMA1,KCNMA1,KCNMA1,KCNMA1-AS1,KCNMA1-AS2,KCNMA1-AS3,KCNMA1,KCNMA1,KCNMA1,KCNMA1
chr10	78977240	78977302	NM_001322838_cds_26_0_chr10_78977241_r	KCNMA1,KCNMA1,KCNMA1,KCNMA1,KCNMA1,KCNMA1,KCNMA1,KCNMA1,KCNMA1,KCNMA1,KCNMA1,KCNMA1,KCNMA1,KCNMA1-AS1,KCNMA1-AS2,KCNMA1-AS3,KCNMA1,KCNMA1,KCNMA1,KCNMA1
chr10	79396080	79396327	NM_001322839_cds_0_0_chr10_79396081_r,NM_001271522_cds_0_0_chr10_79396145_r,NM_001271521_cds_0_0_chr10_79396319_r	KCNMA1,KCNMA1,KCNMA1,KCNMA1,KCNMA1,KCNMA1,KCNMA1,KCNMA1,KCNMA1,KCNMA1,KCNMA1,KCNMA1,KCNMA1,KCNMA1-AS1,KCNMA1-AS2,KCNMA1-AS3,KCNMA1,KCNMA1,KCNMA1,KCNMA1
chr10	79396500	79396764	NM_001271520_cds_0_0_chr10_79396501_r,NM_001322839_cds_1_0_chr10_79396652_r	KCNMA1,KCNMA1,KCNMA1,KCNMA1,KCNMA1,KCNMA1,KCNMA1,KCNMA1,KCNMA1,KCNMA1,KCNMA1,KCNMA1,KCNMA1,KCNMA1-AS1,KCNMA1-AS2,KCNMA1-AS3,KCNMA1,KCNMA1,KCNMA1,KCNMA1
chr10	79686240	79686278	NM_004747_cds_31_0_chr10_79685975_r	DLG5
chr10	79797719	79797723	NM_001142283_cds_4_0_chr10_79797720_f,NM_001142284_cds_4_0_chr10_79797723_f	RPS24,RPS24,RPS24,RPS24,RPS24,RPS24
chr10	79814763	79814768	NM_001142285_cds_4_0_chr10_79814289_f	RPS24,RPS24,RPS24,RPS24,RPS24,RPS24
chr10	81204968	81204975	NM_153367_cds_3_0_chr10_81204951_r	ZCCHC24
chr10	81205182	81205196	NM_153367_cds_3_0_chr10_81204951_r	ZCCHC24
chr10	81272405	81272427	NM_001099692_cds_0_0_chr10_81272406_f	EIF5AL1
chr10	81317156	81317280	NM_001098668_cds_0_0_chr10_81316965_r,NM_001320813_cds_0_0_chr10_81316965_r,NM_001320814_cds_0_0_chr10_81316965_r	SFTPA2,SFTPA2,SFTPA2
chr10	81319170	81319186	NM_001098668_cds_3_0_chr10_81319068_r,NM_001320813_cds_3_0_chr10_81319068_r,NM_001320814_cds_3_0_chr10_81319068_r	SFTPA2,SFTPA2,SFTPA2
chr10	81319430	81319437	NM_001320814_cds_4_0_chr10_81319431_r	SFTPA2,SFTPA2,SFTPA2
chr10	81371375	81371397	NM_001093770_cds_1_0_chr10_81371376_f,NM_001164645_cds_1_0_chr10_81371376_f	SFTPA1,SFTPA1,SFTPA1,SFTPA1,SFTPA1,SFTPA1
chr10	81371558	81371563	NM_001164645_cds_2_0_chr10_81371559_f,NM_001093770_cds_2_0_chr10_81371559_f,NM_001164646_cds_2_0_chr10_81371582_f,NM_001164644_cds_2_0_chr10_81371582_f,NM_001164647_cds_1_0_chr10_81371582_f,NM_005411_cds_2_0_chr10_81371582_f	SFTPA1,SFTPA1,SFTPA1,SFTPA1,SFTPA1,SFTPA1
chr10	81463365	81463747	NM_001278495_cds_0_0_chr10_81463366_f	NUTM2B-AS1,NUTM2B,NUTM2B-AS1,NUTM2B-AS1,LOC642361
chr10	81465797	81466497	NM_001278495_cds_1_0_chr10_81465798_f	NUTM2B-AS1,NUTM2B,NUTM2B-AS1,NUTM2B-AS1,LOC642361
chr10	81468454	81468583	NM_001278495_cds_2_0_chr10_81468455_f	NUTM2B-AS1,NUTM2B,NUTM2B-AS1,NUTM2B-AS1,LOC642361
chr10	81469555	81469695	NM_001278495_cds_3_0_chr10_81469556_f	NUTM2B-AS1,NUTM2B,NUTM2B-AS1,NUTM2B-AS1,LOC642361
chr10	81470137	81470520	NM_001278495_cds_4_0_chr10_81470138_f	NUTM2B-AS1,NUTM2B,NUTM2B-AS1,NUTM2B-AS1,LOC642361
chr10	81471005	81471122	NM_001278495_cds_5_0_chr10_81471006_f	NUTM2B-AS1,NUTM2B,NUTM2B-AS1,NUTM2B-AS1,LOC642361
chr10	81471455	81472241	NM_001278495_cds_6_0_chr10_81471456_f	NUTM2B-AS1,NUTM2B,NUTM2B-AS1,NUTM2B-AS1,LOC642361
chr10	81838781	81838940	NM_001270367_cds_0_0_chr10_81838782_f,NM_001270368_cds_0_0_chr10_81838782_f,NM_001270369_cds_0_0_chr10_81838782_f	TMEM254-AS1,TMEM254-AS1,TMEM254-AS1,TMEM254-AS1,TMEM254-AS1,TMEM254,TMEM254,TMEM254,TMEM254,TMEM254,TMEM254,TMEM254,TMEM254,TMEM254,TMEM254,TMEM254,TMEM254,TMEM254
chr10	81839436	81839448	NM_001270374_cds_0_0_chr10_81839437_f	TMEM254-AS1,TMEM254-AS1,TMEM254-AS1,TMEM254-AS1,TMEM254-AS1,TMEM254,TMEM254,TMEM254,TMEM254,TMEM254,TMEM254,TMEM254,TMEM254,TMEM254,TMEM254,TMEM254,TMEM254,TMEM254
chr10	81841395	81841490	NM_001270371_cds_1_0_chr10_81841396_f,NM_001270374_cds_1_0_chr10_81841396_f	TMEM254-AS1,TMEM254-AS1,TMEM254-AS1,TMEM254-AS1,TMEM254-AS1,TMEM254,TMEM254,TMEM254,TMEM254,TMEM254,TMEM254,TMEM254,TMEM254,TMEM254,TMEM254,TMEM254,TMEM254,TMEM254
chr10	81845986	81846014	NM_001270370_cds_3_0_chr10_81845987_f	TMEM254-AS1,TMEM254-AS1,TMEM254-AS1,TMEM254-AS1,TMEM254-AS1,TMEM254,TMEM254,TMEM254,TMEM254,TMEM254,TMEM254,TMEM254,TMEM254,TMEM254,TMEM254,TMEM254,TMEM254,TMEM254
chr10	81850135	81850168	NM_001270369_cds_3_0_chr10_81850136_f,NM_001270373_cds_3_0_chr10_81850136_f,NM_001270370_cds_4_0_chr10_81850136_f	TMEM254-AS1,TMEM254-AS1,TMEM254-AS1,TMEM254-AS1,TMEM254-AS1,TMEM254,TMEM254,TMEM254,TMEM254,TMEM254,TMEM254,TMEM254,TMEM254,TMEM254,TMEM254,TMEM254,TMEM254,TMEM254
chr10	81904743	81904757	NM_001012973_cds_3_0_chr10_81904656_f,NM_001331125_cds_2_0_chr10_81904656_f	PLAC9,PLAC9,PLAC9
chr10	82104538	82104571	NM_001270042_cds_0_0_chr10_82104539_f	DYDC1,DYDC1,DYDC2,DYDC2,DYDC2,DYDC2,DYDC2
chr10	83926482	83926582	NM_001165973_cds_1_0_chr10_83926483_f	NRG3,NRG3,NRG3,NRG3-AS1
chr10	85982583	85982613	NM_001284223_cds_1_0_chr10_85982584_r	LRIT2,LRIT2
chr10	86133604	86133661	NM_001284240_cds_2_0_chr10_86133375_f,NM_018999_cds_2_0_chr10_86133375_f,NM_001284241_cds_2_0_chr10_86133375_f	CCSER2,CCSER2,CCSER2,CCSER2,CCSER2
chr10	86273357	86274023	NM_001284243_cds_7_0_chr10_86273205_f,NM_018999_cds_10_0_chr10_86273205_f,NM_001284240_cds_9_0_chr10_86273205_f,NM_001284242_cds_6_0_chr10_86273205_f	CCSER2,CCSER2,CCSER2,CCSER2,CCSER2
chr10	88126070	88126149	NM_017551_cds_15_0_chr10_88126071_r	GRID1-AS1,GRID1,MIR346
chr10	88416951	88416984	NM_001030015_cds_2_0_chr10_88416952_f	OPN4,OPN4
chr10	88835724	88835780	NM_001318900_cds_10_0_chr10_88835725_r,NM_001318901_cds_10_0_chr10_88835725_r,NM_001318902_cds_10_0_chr10_88835725_r,NM_001318904_cds_10_0_chr10_88835725_r,NM_001318905_cds_10_0_chr10_88835725_r,NM_001318906_cds_10_0_chr10_88835725_r,NM_005271_cds_10_0_chr10_88835725_r	GLUD1,GLUD1,GLUD1,GLUD1,GLUD1,GLUD1,GLUD1
chr10	88853689	88853735	NM_001318900_cds_12_0_chr10_88853690_r	GLUD1,GLUD1,GLUD1,GLUD1,GLUD1,GLUD1,GLUD1
chr10	88912043	88912052	NM_001330112_cds_2_0_chr10_88911112_f,NM_019054_cds_2_0_chr10_88911112_f	FAM35A,FAM35A
chr10	88912270	88912277	NM_001330112_cds_2_0_chr10_88911112_f,NM_019054_cds_2_0_chr10_88911112_f	FAM35A,FAM35A
chr10	88935645	88935852	NM_001330112_cds_6_0_chr10_88935646_f	FAM35A,FAM35A
chr10	88988019	88988178	NM_001099338_cds_1_0_chr10_88988020_f	NUTM2A
chr10	88988404	88988606	NM_001099338_cds_1_0_chr10_88988020_f	NUTM2A
chr10	88990676	88990805	NM_001099338_cds_2_0_chr10_88990677_f	NUTM2A
chr10	88991777	88991917	NM_001099338_cds_3_0_chr10_88991778_f	NUTM2A
chr10	88992359	88992742	NM_001099338_cds_4_0_chr10_88992360_f	NUTM2A
chr10	88993229	88993346	NM_001099338_cds_5_0_chr10_88993230_f	NUTM2A
chr10	88993795	88993816	NM_001099338_cds_6_0_chr10_88993680_f	NUTM2A
chr10	88994224	88994243	NM_001099338_cds_6_0_chr10_88993680_f	NUTM2A
chr10	89120237	89120395	NM_001009610_cds_1_0_chr10_89120238_f	NUTM2D
chr10	89120622	89120693	NM_001009610_cds_1_0_chr10_89120238_f	NUTM2D
chr10	89122894	89123023	NM_001009610_cds_2_0_chr10_89122895_f	NUTM2D
chr10	89123995	89124135	NM_001009610_cds_3_0_chr10_89123996_f	NUTM2D
chr10	89124577	89124960	NM_001009610_cds_4_0_chr10_89124578_f	NUTM2D
chr10	89125445	89125562	NM_001009610_cds_5_0_chr10_89125446_f	NUTM2D
chr10	89473044	89473067	NM_001015880_cds_2_0_chr10_89472832_f,NM_004670_cds_2_0_chr10_89472832_f	PAPSS2,PAPSS2
chr10	89548796	89548821	NM_001321969_cds_6_0_chr10_89548797_r	ATAD1,ATAD1,ATAD1,ATAD1,ATAD1
chr10	89623706	89623860	NM_001304717_cds_0_0_chr10_89623707_f	KLLN,PTEN,PTEN,PTEN
chr10	89623861	89624154	NM_001304717_cds_1_0_chr10_89623862_f,NM_000314_cds_0_0_chr10_89624227_f	KLLN,PTEN,PTEN,PTEN
chr10	90362332	90362342	NM_001010939_cds_8_0_chr10_90362333_f	LIPJ
chr10	91152955	91152960	NM_001270927_cds_1_0_chr10_91152956_f	IFIT1,IFIT1,IFIT1,IFIT1,IFIT1
chr10	91486049	91486135	NM_001284259_cds_15_0_chr10_91486050_f,NM_016195_cds_15_0_chr10_91486170_f	KIF20B,KIF20B
chr10	93170195	93170203	NM_001284274_cds_0_0_chr10_93170196_f,NM_173497_cds_0_0_chr10_93170196_f,NM_182765_cds_0_0_chr10_93170196_f	HECTD2-AS1,HECTD2,HECTD2,HECTD2,HECTD2
chr10	93244090	93244102	NM_001284274_cds_8_0_chr10_93244091_f	HECTD2-AS1,HECTD2,HECTD2,HECTD2,HECTD2
chr10	93668072	93668246	NM_152429_cds_0_0_chr10_93667950_r	FGFBP3
chr10	93999451	93999457	NM_001178137_cds_8_0_chr10_93999103_r,NM_014912_cds_8_0_chr10_93999103_r	CPEB3,CPEB3
chr10	94238401	94238546	NM_001322793_cds_10_0_chr10_94238402_r,NM_001322797_cds_10_0_chr10_94238402_r	IDE,IDE,IDE,IDE,IDE,IDE,IDE,IDE
chr10	94591077	94591114	NM_001319194_cds_0_0_chr10_94591078_f	EXOC6,EXOC6,EXOC6,EXOC6,EXOC6
chr10	94608299	94608317	NM_001319195_cds_0_0_chr10_94608291_f,NM_001319200_cds_0_0_chr10_94608291_f,NM_019053_cds_0_0_chr10_94608291_f	EXOC6,EXOC6,EXOC6,EXOC6,EXOC6
chr10	95361422	95361473	NM_001323518_cds_5_0_chr10_95361423_r	RBP4,RBP4,RBP4
chr10	95653843	95653924	NM_001345993_cds_0_0_chr10_95653791_f,NM_001134658_cds_0_0_chr10_95653791_f,NM_153226_cds_0_0_chr10_95653791_f	SLC35G1,SLC35G1,SLC35G1,SLC35G1,SLC35G1,SLC35G1
chr10	96112652	96112746	NM_022451_cds_14_0_chr10_96112653_r	NOC3L
chr10	96163158	96163341	NM_015188_cds_0_0_chr10_96162371_f	TBC1D12
chr10	96343744	96343882	NM_001289067_cds_12_0_chr10_96343745_f	HELLS,HELLS,HELLS,HELLS,HELLS,HELLS,HELLS,HELLS,HELLS,HELLS
chr10	97146747	97146864	NM_001034955_cds_18_0_chr10_97146748_r	SORBS1,SORBS1,SORBS1,SORBS1,SORBS1,SORBS1,SORBS1,SORBS1,SORBS1,SORBS1,SORBS1,SORBS1
chr10	97471713	97471750	NM_001098175_cds_0_0_chr10_97471714_f	ENTPD1,ENTPD1-AS1,ENTPD1,ENTPD1,ENTPD1,ENTPD1,ENTPD1,ENTPD1,ENTPD1,ENTPD1,C10orf131,CC2D2B,CC2D2B,ENTPD1-AS1,ENTPD1-AS1,ENTPD1-AS1,CCNJ,CCNJ,CCNJ,MIR3157
chr10	97636285	97636372	NM_001320916_cds_9_0_chr10_97636286_f	ENTPD1,ENTPD1-AS1,ENTPD1,ENTPD1,ENTPD1,ENTPD1,ENTPD1,ENTPD1,ENTPD1,ENTPD1,C10orf131,CC2D2B,CC2D2B,ENTPD1-AS1,ENTPD1-AS1,ENTPD1-AS1,CCNJ,CCNJ,CCNJ,MIR3157
chr10	97671080	97671116	NM_001349008_cds_1_0_chr10_97671081_f	ENTPD1,ENTPD1-AS1,ENTPD1,ENTPD1,ENTPD1,ENTPD1,ENTPD1,ENTPD1,ENTPD1,ENTPD1,C10orf131,CC2D2B,CC2D2B,ENTPD1-AS1,ENTPD1-AS1,ENTPD1-AS1,CCNJ,CCNJ,CCNJ,MIR3157
chr10	97673182	97673194	NM_001130446_cds_2_0_chr10_97673183_f	ENTPD1,ENTPD1-AS1,ENTPD1,ENTPD1,ENTPD1,ENTPD1,ENTPD1,ENTPD1,ENTPD1,ENTPD1,C10orf131,CC2D2B,CC2D2B,ENTPD1-AS1,ENTPD1-AS1,ENTPD1-AS1,CCNJ,CCNJ,CCNJ,MIR3157
chr10	97698325	97698462	NM_001349008_cds_7_0_chr10_97698326_f	ENTPD1,ENTPD1-AS1,ENTPD1,ENTPD1,ENTPD1,ENTPD1,ENTPD1,ENTPD1,ENTPD1,ENTPD1,C10orf131,CC2D2B,CC2D2B,ENTPD1-AS1,ENTPD1-AS1,ENTPD1-AS1,CCNJ,CCNJ,CCNJ,MIR3157
chr10	97698553	97698682	NM_001349008_cds_8_0_chr10_97698554_f	ENTPD1,ENTPD1-AS1,ENTPD1,ENTPD1,ENTPD1,ENTPD1,ENTPD1,ENTPD1,ENTPD1,ENTPD1,C10orf131,CC2D2B,CC2D2B,ENTPD1-AS1,ENTPD1-AS1,ENTPD1-AS1,CCNJ,CCNJ,CCNJ,MIR3157
chr10	97709652	97709862	NM_001349008_cds_9_0_chr10_97709653_f	ENTPD1,ENTPD1-AS1,ENTPD1,ENTPD1,ENTPD1,ENTPD1,ENTPD1,ENTPD1,ENTPD1,ENTPD1,C10orf131,CC2D2B,CC2D2B,ENTPD1-AS1,ENTPD1-AS1,ENTPD1-AS1,CCNJ,CCNJ,CCNJ,MIR3157
chr10	97715150	97715248	NM_001349008_cds_10_0_chr10_97715151_f	ENTPD1,ENTPD1-AS1,ENTPD1,ENTPD1,ENTPD1,ENTPD1,ENTPD1,ENTPD1,ENTPD1,ENTPD1,C10orf131,CC2D2B,CC2D2B,ENTPD1-AS1,ENTPD1-AS1,ENTPD1-AS1,CCNJ,CCNJ,CCNJ,MIR3157
chr10	97721585	97721726	NM_001349008_cds_11_0_chr10_97721586_f	ENTPD1,ENTPD1-AS1,ENTPD1,ENTPD1,ENTPD1,ENTPD1,ENTPD1,ENTPD1,ENTPD1,ENTPD1,C10orf131,CC2D2B,CC2D2B,ENTPD1-AS1,ENTPD1-AS1,ENTPD1-AS1,CCNJ,CCNJ,CCNJ,MIR3157
chr10	97725652	97725755	NM_001349008_cds_12_0_chr10_97725653_f	ENTPD1,ENTPD1-AS1,ENTPD1,ENTPD1,ENTPD1,ENTPD1,ENTPD1,ENTPD1,ENTPD1,ENTPD1,C10orf131,CC2D2B,CC2D2B,ENTPD1-AS1,ENTPD1-AS1,ENTPD1-AS1,CCNJ,CCNJ,CCNJ,MIR3157
chr10	97725946	97726059	NM_001349008_cds_13_0_chr10_97725947_f	ENTPD1,ENTPD1-AS1,ENTPD1,ENTPD1,ENTPD1,ENTPD1,ENTPD1,ENTPD1,ENTPD1,ENTPD1,C10orf131,CC2D2B,CC2D2B,ENTPD1-AS1,ENTPD1-AS1,ENTPD1-AS1,CCNJ,CCNJ,CCNJ,MIR3157
chr10	97728480	97728658	NM_001349008_cds_14_0_chr10_97728481_f	ENTPD1,ENTPD1-AS1,ENTPD1,ENTPD1,ENTPD1,ENTPD1,ENTPD1,ENTPD1,ENTPD1,ENTPD1,C10orf131,CC2D2B,CC2D2B,ENTPD1-AS1,ENTPD1-AS1,ENTPD1-AS1,CCNJ,CCNJ,CCNJ,MIR3157
chr10	97731822	97731973	NM_001349008_cds_15_0_chr10_97731823_f	ENTPD1,ENTPD1-AS1,ENTPD1,ENTPD1,ENTPD1,ENTPD1,ENTPD1,ENTPD1,ENTPD1,ENTPD1,C10orf131,CC2D2B,CC2D2B,ENTPD1-AS1,ENTPD1-AS1,ENTPD1-AS1,CCNJ,CCNJ,CCNJ,MIR3157
chr10	97733765	97733913	NM_001349008_cds_16_0_chr10_97733766_f	ENTPD1,ENTPD1-AS1,ENTPD1,ENTPD1,ENTPD1,ENTPD1,ENTPD1,ENTPD1,ENTPD1,ENTPD1,C10orf131,CC2D2B,CC2D2B,ENTPD1-AS1,ENTPD1-AS1,ENTPD1-AS1,CCNJ,CCNJ,CCNJ,MIR3157
chr10	97741731	97741870	NM_001349008_cds_17_0_chr10_97741732_f	ENTPD1,ENTPD1-AS1,ENTPD1,ENTPD1,ENTPD1,ENTPD1,ENTPD1,ENTPD1,ENTPD1,ENTPD1,C10orf131,CC2D2B,CC2D2B,ENTPD1-AS1,ENTPD1-AS1,ENTPD1-AS1,CCNJ,CCNJ,CCNJ,MIR3157
chr10	97743362	97743566	NM_001349008_cds_18_0_chr10_97743363_f	ENTPD1,ENTPD1-AS1,ENTPD1,ENTPD1,ENTPD1,ENTPD1,ENTPD1,ENTPD1,ENTPD1,ENTPD1,C10orf131,CC2D2B,CC2D2B,ENTPD1-AS1,ENTPD1-AS1,ENTPD1-AS1,CCNJ,CCNJ,CCNJ,MIR3157
chr10	97748006	97748099	NM_001349008_cds_19_0_chr10_97748007_f	ENTPD1,ENTPD1-AS1,ENTPD1,ENTPD1,ENTPD1,ENTPD1,ENTPD1,ENTPD1,ENTPD1,ENTPD1,C10orf131,CC2D2B,CC2D2B,ENTPD1-AS1,ENTPD1-AS1,ENTPD1-AS1,CCNJ,CCNJ,CCNJ,MIR3157
chr10	97751126	97751218	NM_001349008_cds_20_0_chr10_97751127_f	ENTPD1,ENTPD1-AS1,ENTPD1,ENTPD1,ENTPD1,ENTPD1,ENTPD1,ENTPD1,ENTPD1,ENTPD1,C10orf131,CC2D2B,CC2D2B,ENTPD1-AS1,ENTPD1-AS1,ENTPD1-AS1,CCNJ,CCNJ,CCNJ,MIR3157
chr10	97752283	97752454	NM_001349008_cds_21_0_chr10_97752284_f	ENTPD1,ENTPD1-AS1,ENTPD1,ENTPD1,ENTPD1,ENTPD1,ENTPD1,ENTPD1,ENTPD1,ENTPD1,C10orf131,CC2D2B,CC2D2B,ENTPD1-AS1,ENTPD1-AS1,ENTPD1-AS1,CCNJ,CCNJ,CCNJ,MIR3157
chr10	97755025	97755122	NM_001349008_cds_22_0_chr10_97755026_f	ENTPD1,ENTPD1-AS1,ENTPD1,ENTPD1,ENTPD1,ENTPD1,ENTPD1,ENTPD1,ENTPD1,ENTPD1,C10orf131,CC2D2B,CC2D2B,ENTPD1-AS1,ENTPD1-AS1,ENTPD1-AS1,CCNJ,CCNJ,CCNJ,MIR3157
chr10	97755899	97756009	NM_001349008_cds_23_0_chr10_97755900_f	ENTPD1,ENTPD1-AS1,ENTPD1,ENTPD1,ENTPD1,ENTPD1,ENTPD1,ENTPD1,ENTPD1,ENTPD1,C10orf131,CC2D2B,CC2D2B,ENTPD1-AS1,ENTPD1-AS1,ENTPD1-AS1,CCNJ,CCNJ,CCNJ,MIR3157
chr10	97771941	97772124	NM_001349008_cds_26_0_chr10_97771942_f	ENTPD1,ENTPD1-AS1,ENTPD1,ENTPD1,ENTPD1,ENTPD1,ENTPD1,ENTPD1,ENTPD1,ENTPD1,C10orf131,CC2D2B,CC2D2B,ENTPD1-AS1,ENTPD1-AS1,ENTPD1-AS1,CCNJ,CCNJ,CCNJ,MIR3157
chr10	97959830	97959845	NM_001114094_cds_2_0_chr10_97959831_r,NM_001258440_cds_1_0_chr10_97959831_r,NM_001258441_cds_1_0_chr10_97959831_r,NM_001258442_cds_1_0_chr10_97959831_r,NM_013314_cds_2_0_chr10_97959831_r	ZNF518A,ZNF518A,ZNF518A,ZNF518A,ZNF518A,ZNF518A,ZNF518A,ZNF518A,ZNF518A,ZNF518A,ZNF518A,ZNF518A,BLNK,BLNK,BLNK,BLNK,BLNK,BLNK,BLNK,BLNK,BLNK
chr10	98346490	98346592	NM_020123_cds_14_0_chr10_98346491_r	TM9SF3
chr10	98740549	98741140	NM_001346516_cds_7_0_chr10_98740550_f	LOC102723665,LCOR,LCOR,LCOR,LCOR
chr10	98808711	98808875	NM_003061_cds_23_0_chr10_98808712_r	SLIT1,SLIT1-AS1,ARHGAP19-SLIT1,ARHGAP19,ARHGAP19,ARHGAP19
chr10	99079502	99079607	NM_005479_cds_0_0_chr10_99079211_f	FRAT1
chr10	99094019	99094038	NM_012083_cds_0_0_chr10_99093628_r	FRAT2
chr10	99094248	99094329	NM_012083_cds_0_0_chr10_99093628_r	FRAT2
chr10	99187591	99187685	NM_001317079_cds_0_0_chr10_99187592_f	PGAM1,PGAM1
chr10	99196947	99197032	NM_001318362_cds_1_0_chr10_99196948_r,NM_001318364_cds_1_0_chr10_99196948_r,NM_001318365_cds_1_0_chr10_99196948_r,NM_001318366_cds_1_0_chr10_99196948_r,NM_016046_cds_1_0_chr10_99196948_r	EXOSC1,EXOSC1,EXOSC1,EXOSC1,EXOSC1,EXOSC1,EXOSC1,EXOSC1
chr10	99198419	99198460	NM_001318363_cds_1_0_chr10_99198420_r,NM_001318365_cds_3_0_chr10_99198420_r,NM_001318366_cds_3_0_chr10_99198420_r,NM_001318362_cds_3_0_chr10_99198427_r,NM_016046_cds_3_0_chr10_99198427_r	EXOSC1,EXOSC1,EXOSC1,EXOSC1,EXOSC1,EXOSC1,EXOSC1,EXOSC1
chr10	99215358	99215391	NM_001287804_cds_5_0_chr10_99215359_f,NM_032327_cds_8_0_chr10_99215417_f,NM_198043_cds_7_0_chr10_99215417_f,NM_198044_cds_7_0_chr10_99215417_f,NM_198045_cds_6_0_chr10_99215417_f,NM_198046_cds_9_0_chr10_99215417_f,NM_001287803_cds_9_0_chr10_99215471_f	ZDHHC16,ZDHHC16,ZDHHC16,ZDHHC16,ZDHHC16,ZDHHC16,ZDHHC16,ZDHHC16
chr10	99259029	99259030	NM_024954_cds_0_0_chr10_99258961_f	UBTD1
chr10	99332206	99332428	NM_001291218_cds_0_0_chr10_99332207_f,NM_001129981_cds_0_0_chr10_99332465_f,NM_020349_cds_0_0_chr10_99332465_f,NM_001291219_cds_0_0_chr10_99332546_f,NM_001346793_cds_0_0_chr10_99332546_f,NM_001346797_cds_0_0_chr10_99332546_f	ANKRD2,ANKRD2,ANKRD2,ANKRD2,ANKRD2,ANKRD2
chr10	99473633	99473775	NM_031484_cds_0_0_chr10_99473634_f	MARVELD1
chr10	99531483	99531590	NM_003015_cds_2_0_chr10_99531062_r	SFRP5
chr10	99610060	99610072	NM_001010917_cds_0_0_chr10_99610061_f	GOLGA7B,CRTAC1,CRTAC1
chr10	99923151	99923154	NM_001256621_cds_2_0_chr10_99923152_f	R3HCC1L,R3HCC1L,R3HCC1L,R3HCC1L,R3HCC1L
chr10	99971063	99971105	NM_001256619_cds_5_0_chr10_99971064_f	R3HCC1L,R3HCC1L,R3HCC1L,R3HCC1L,R3HCC1L
chr10	100189221	100189234	NM_001322490_cds_0_0_chr10_100189222_r,NM_001322492_cds_0_0_chr10_100189222_r,NM_001322491_cds_0_0_chr10_100189292_r,NM_182639_cds_0_0_chr10_100189292_r,NM_000195_cds_10_0_chr10_100189330_r,NM_001322476_cds_10_0_chr10_100189330_r,NM_001322477_cds_10_0_chr10_100189330_r,NM_001322478_cds_10_0_chr10_100189330_r,NM_001322479_cds_10_0_chr10_100189330_r,NM_001322480_cds_10_0_chr10_100189330_r,NM_001322…	HPS1,HPS1,HPS1,HPS1,HPS1,HPS1,HPS1,HPS1,HPS1,HPS1,HPS1,HPS1,HPS1,HPS1,HPS1,HPS1,HPS1,HPS1,MIR4685,LOC101927278,LOC101927278,LOC101927278,LOC101927278
chr10	100193696	100193710	NM_001322480_cds_13_0_chr10_100193697_r,NM_001322481_cds_13_0_chr10_100193697_r,NM_001322482_cds_12_0_chr10_100193697_r,NM_001322490_cds_3_0_chr10_100193697_r,NM_001322492_cds_2_0_chr10_100193697_r,NM_000195_cds_14_0_chr10_100193740_r,NM_001322476_cds_14_0_chr10_100193740_r,NM_001322477_cds_14_0_chr10_100193740_r,NM_001322478_cds_13_0_chr10_100193740_r,NM_001322479_cds_13_0_chr10_100193740_r,NM_0…	HPS1,HPS1,HPS1,HPS1,HPS1,HPS1,HPS1,HPS1,HPS1,HPS1,HPS1,HPS1,HPS1,HPS1,HPS1,HPS1,HPS1,HPS1,MIR4685,LOC101927278,LOC101927278,LOC101927278,LOC101927278
chr10	101089685	101089695	NM_001345887_cds_0_0_chr10_101089145_f,NM_001345888_cds_0_0_chr10_101089145_f,NM_001345889_cds_0_0_chr10_101089145_f,NM_020348_cds_0_0_chr10_101089145_f	CNNM1,CNNM1,CNNM1,CNNM1,CNNM1
chr10	101128374	101128437	NM_001345887_cds_6_0_chr10_101128375_f,NM_001345889_cds_6_0_chr10_101128375_f	CNNM1,CNNM1,CNNM1,CNNM1,CNNM1
chr10	101380082	101380092	NM_031212_cds_3_0_chr10_101379802_r	SLC25A28
chr10	101420225	101420239	NM_001349962_cds_2_0_chr10_101420226_f	ENTPD7,COX15,COX15,COX15,COX15,COX15,CUTC
chr10	101456232	101456298	NM_001320974_cds_0_0_chr10_101456233_r	ENTPD7,COX15,COX15,COX15,COX15,COX15,CUTC
chr10	101473170	101473236	NM_004376_cds_0_0_chr10_101473171_r	ENTPD7,COX15,COX15,COX15,COX15,COX15,CUTC
chr10	101673709	101673833	NM_001318327_cds_13_0_chr10_101673710_r	DNMBP,DNMBP,DNMBP,DNMBP-AS1
chr10	101689364	101690520	NM_001318326_cds_13_0_chr10_101689365_r	DNMBP,DNMBP,DNMBP,DNMBP-AS1
chr10	102019974	102019995	NM_001303404_cds_9_0_chr10_102019975_r,NM_018294_cds_10_0_chr10_102019975_r	CWF19L1,CWF19L1,CWF19L1,CWF19L1,CWF19L1,SNORA12
chr10	102042662	102042693	NM_001282436_cds_3_0_chr10_102042663_r	BLOC1S2,BLOC1S2,BLOC1S2,BLOC1S2,BLOC1S2,BLOC1S2
chr10	102283845	102283896	NM_001284367_cds_0_0_chr10_102283846_r	NDUFB8,NDUFB8,NDUFB8
chr10	102495465	102495490	NM_001304569_cds_0_0_chr10_102495466_f	PAX2,PAX2,PAX2,PAX2,PAX2,PAX2
chr10	102739123	102739129	NM_001203244_cds_7_0_chr10_102738859_f,NM_017893_cds_7_0_chr10_102738859_f,NM_176792_cds_0_0_chr10_102739010_r	SEMA4G,SEMA4G,MIR608,MRPL43,MRPL43,MRPL43,MRPL43,MRPL43
chr10	102746299	102746329	NM_001308396_cds_0_0_chr10_102746300_r	SEMA4G,SEMA4G,MIR608,MRPL43,MRPL43,MRPL43,MRPL43,MRPL43
chr10	102777340	102777372	NM_024895_cds_0_0_chr10_102777341_r	LZTS2,LZTS2,LZTS2,LZTS2,PDZD7,PDZD7
chr10	102823962	102823993	NM_001319303_cds_2_0_chr10_102823963_f,NM_030929_cds_2_0_chr10_102824018_f	KAZALD1,KAZALD1,KAZALD1,KAZALD1
chr10	102891595	102891620	NM_001195517_cds_0_0_chr10_102891299_f,NM_005521_cds_0_0_chr10_102891299_f	TLX1NB,TLX1NB,TLX1NB,TLX1,TLX1
chr10	103356349	103356396	NM_001329746_cds_2_0_chr10_103356350_f	DPCD,DPCD,DPCD,DPCD,DPCD,DPCD,MIR3158-1,MIR3158-2
chr10	103364896	103364969	NM_001329744_cds_4_0_chr10_103364897_f,NM_001329745_cds_4_0_chr10_103364897_f	DPCD,DPCD,DPCD,DPCD,DPCD,DPCD,MIR3158-1,MIR3158-2
chr10	103454264	103454276	NM_022039_cds_8_0_chr10_103454138_r	FBXW4,FBXW4,FBXW4
chr10	103535625	103535657	NM_006119_cds_4_0_chr10_103535626_r,NM_033163_cds_5_0_chr10_103535626_r,NM_033164_cds_5_0_chr10_103535626_r,NM_033165_cds_4_0_chr10_103535626_r	FGF8,FGF8,FGF8,FGF8,FGF8
chr10	104210436	104210451	NM_024886_cds_0_0_chr10_104210214_r	RPARP-AS1,RPARP-AS1,C10orf95
chr10	104629349	104629350	NM_020682_cds_0_0_chr10_104629350_f	BORCS7,BORCS7,BORCS7-ASMT,AS3MT
chr10	105037391	105037405	NM_032727_cds_0_0_chr10_105036969_f	INA
chr10	105128013	105128060	NM_006951_cds_0_0_chr10_105127747_f,NM_139052_cds_0_0_chr10_105127747_f	TAF5,TAF5,USMG5,USMG5,USMG5,MIR1307
chr10	105128271	105128278	NM_006951_cds_0_0_chr10_105127747_f,NM_139052_cds_0_0_chr10_105127747_f	TAF5,TAF5,USMG5,USMG5,USMG5,MIR1307
chr10	105752355	105752370	NM_001304743_cds_2_0_chr10_105752356_f,NM_014720_cds_2_0_chr10_105752356_f	SLK,SLK
chr10	108924065	108924122	NM_001013031_cds_26_0_chr10_108923727_r,NM_001206569_cds_25_0_chr10_108923727_r,NM_001206570_cds_25_0_chr10_108923727_r,NM_001206571_cds_24_0_chr10_108923727_r,NM_001206572_cds_26_0_chr10_108923727_r,NM_052918_cds_25_0_chr10_108923727_r	SORCS1,SORCS1,SORCS1,SORCS1,SORCS1,SORCS1
chr10	111627286	111627344	NM_001324133_cds_1_0_chr10_111627287_r	XPNPEP1,XPNPEP1,XPNPEP1,XPNPEP1,XPNPEP1,XPNPEP1,XPNPEP1,XPNPEP1,XPNPEP1
chr10	111682637	111682654	NM_001324136_cds_20_0_chr10_111682638_r	XPNPEP1,XPNPEP1,XPNPEP1,XPNPEP1,XPNPEP1,XPNPEP1,XPNPEP1,XPNPEP1,XPNPEP1
chr10	112257879	112257961	NM_004419_cds_0_0_chr10_112257880_f	DUSP5
chr10	112360291	112360304	NM_005445_cds_21_0_chr10_112360197_f	SMC3
chr10	112583237	112583239	NM_001134363_cds_11_0_chr10_112583238_f	RBM20
chr10	112590818	112590940	NM_001134363_cds_12_0_chr10_112590819_f	RBM20
chr10	112667512	112667534	NM_001195304_cds_2_0_chr10_112667438_r	PDCD4,PDCD4,PDCD4,MIR4680,BBIP1,BBIP1,BBIP1,BBIP1,BBIP1
chr10	112838419	112838473	NM_000681_cds_0_0_chr10_112837755_f	ADRA2A
chr10	112838901	112838921	NM_000681_cds_0_0_chr10_112837755_f	ADRA2A
chr10	114293288	114293309	NM_001318203_cds_4_0_chr10_114293289_f	VTI1A,VTI1A,VTI1A,VTI1A,VTI1A,VTI1A,MIR4295
chr10	114711250	114711302	NM_001146274_cds_2_0_chr10_114711242_f,NM_001146283_cds_2_0_chr10_114711242_f,NM_001146284_cds_2_0_chr10_114711242_f,NM_001146285_cds_2_0_chr10_114711242_f,NM_001146286_cds_2_0_chr10_114711242_f,NM_001198525_cds_2_0_chr10_114711242_f,NM_001198526_cds_2_0_chr10_114711242_f,NM_001198527_cds_2_0_chr10_114711242_f,NM_001198528_cds_2_0_chr10_114711242_f,NM_001198529_cds_2_0_chr10_114711242_f,NM_001198…	TCF7L2,TCF7L2,TCF7L2,TCF7L2,TCF7L2,TCF7L2,TCF7L2,TCF7L2,TCF7L2,TCF7L2,TCF7L2,TCF7L2,TCF7L2,SNORA87
chr10	114886637	114886640	NM_001349871_cds_0_0_chr10_114886638_f	TCF7L2,TCF7L2,TCF7L2,TCF7L2,TCF7L2,TCF7L2,TCF7L2,TCF7L2,TCF7L2,TCF7L2,TCF7L2,TCF7L2,TCF7L2,SNORA87
chr10	114889623	114889746	NM_001349870_cds_0_0_chr10_114889624_f	TCF7L2,TCF7L2,TCF7L2,TCF7L2,TCF7L2,TCF7L2,TCF7L2,TCF7L2,TCF7L2,TCF7L2,TCF7L2,TCF7L2,TCF7L2,SNORA87
chr10	114925313	114925731	NM_001146283_cds_12_0_chr10_114925314_f,NM_001146284_cds_12_0_chr10_114925314_f,NM_001146286_cds_11_0_chr10_114925314_f,NM_001198529_cds_12_0_chr10_114925314_f,NM_001198530_cds_10_0_chr10_114925314_f,NM_001198531_cds_12_0_chr10_114925314_f,NM_001146274_cds_13_0_chr10_114925314_f,NM_001146285_cds_12_0_chr10_114925314_f,NM_001198526_cds_12_0_chr10_114925314_f,NM_030756_cds_13_0_chr10_114925314_f	TCF7L2,TCF7L2,TCF7L2,TCF7L2,TCF7L2,TCF7L2,TCF7L2,TCF7L2,TCF7L2,TCF7L2,TCF7L2,TCF7L2,TCF7L2,SNORA87
chr10	115439513	115439737	NM_001267057_cds_0_0_chr10_115439514_f	CASP7,CASP7,CASP7,CASP7,CASP7,CASP7,CASP7,CASP7
chr10	115451730	115451829	NM_033338_cds_1_0_chr10_115451731_f	CASP7,CASP7,CASP7,CASP7,CASP7,CASP7,CASP7,CASP7
chr10	115469170	115469205	NM_001267058_cds_0_0_chr10_115469171_f	CASP7,CASP7,CASP7,CASP7,CASP7,CASP7,CASP7,CASP7
chr10	115804873	115804973	NM_000684_cds_0_0_chr10_115803892_f	ADRB1
chr10	115805266	115805280	NM_000684_cds_0_0_chr10_115803892_f	ADRB1
chr10	116049998	116050124	NM_001272046_cds_12_0_chr10_116049999_f,NM_001320804_cds_12_0_chr10_116049999_f	VWA2,VWA2
chr10	116050976	116050996	NM_001272046_cds_13_0_chr10_116050977_f,NM_001320804_cds_13_0_chr10_116050977_f	VWA2,VWA2
chr10	116085640	116085799	NM_001287824_cds_15_0_chr10_116085641_r	AFAP1L2,AFAP1L2,AFAP1L2
chr10	116203875	116203893	NM_001003407_cds_5_0_chr10_116203788_r,NM_001003408_cds_5_0_chr10_116203788_r,NM_001322882_cds_5_0_chr10_116203788_r,NM_001322883_cds_5_0_chr10_116203788_r,NM_001322884_cds_5_0_chr10_116203788_r,NM_001322885_cds_5_0_chr10_116203788_r,NM_001322886_cds_5_0_chr10_116203788_r,NM_001322887_cds_5_0_chr10_116203788_r,NM_001322888_cds_5_0_chr10_116203788_r,NM_001322889_cds_5_0_chr10_116203788_r,NM_001322…	ABLIM1,ABLIM1,ABLIM1,ABLIM1,ABLIM1,ABLIM1,ABLIM1,ABLIM1,ABLIM1,ABLIM1,ABLIM1,ABLIM1,ABLIM1,ABLIM1,ABLIM1,ABLIM1,ABLIM1,ABLIM1,ABLIM1,ABLIM1,ABLIM1,ABLIM1,ABLIM1,LOC101927692
chr10	116222803	116222923	NM_001322888_cds_9_0_chr10_116222804_r	ABLIM1,ABLIM1,ABLIM1,ABLIM1,ABLIM1,ABLIM1,ABLIM1,ABLIM1,ABLIM1,ABLIM1,ABLIM1,ABLIM1,ABLIM1,ABLIM1,ABLIM1,ABLIM1,ABLIM1,ABLIM1,ABLIM1,ABLIM1,ABLIM1,ABLIM1,ABLIM1,LOC101927692
chr10	116527819	116527832	NM_001322884_cds_20_0_chr10_116527820_r,NM_001322885_cds_20_0_chr10_116527820_r,NM_001322886_cds_20_0_chr10_116527820_r	ABLIM1,ABLIM1,ABLIM1,ABLIM1,ABLIM1,ABLIM1,ABLIM1,ABLIM1,ABLIM1,ABLIM1,ABLIM1,ABLIM1,ABLIM1,ABLIM1,ABLIM1,ABLIM1,ABLIM1,ABLIM1,ABLIM1,ABLIM1,ABLIM1,ABLIM1,ABLIM1,LOC101927692
chr10	116581837	116581882	NM_001135051_cds_0_0_chr10_116581838_f,NM_020940_cds_0_0_chr10_116581838_f	FAM160B1,FAM160B1
chr10	116602982	116602985	NM_001135051_cds_5_0_chr10_116602692_f,NM_020940_cds_5_0_chr10_116602692_f	FAM160B1,FAM160B1
chr10	116659248	116659273	NM_001135051_cds_16_0_chr10_116659249_f	FAM160B1,FAM160B1
chr10	116853643	116853802	NM_001276282_cds_0_0_chr10_116853510_f,NM_207303_cds_0_0_chr10_116853510_f	ATRNL1,ATRNL1,ATRNL1
chr10	116931079	116931104	NM_207303_cds_7_0_chr10_116930795_f,NM_001276282_cds_7_0_chr10_116930795_f,NM_001276282_cds_8_0_chr10_116931098_f	ATRNL1,ATRNL1,ATRNL1
chr10	118015145	118015215	NM_001348099_cds_6_0_chr10_118015146_r	GFRA1,GFRA1,GFRA1,GFRA1,GFRA1,GFRA1,GFRA1
chr10	118320031	118320036	NM_000936_cds_10_0_chr10_118319928_f	PNLIP
chr10	118423416	118423562	NM_001330142_cds_0_0_chr10_118423417_r	C10orf82,C10orf82
chr10	118423751	118423782	NM_144661_cds_0_0_chr10_118423681_r,NM_001330142_cds_1_0_chr10_118423685_r	C10orf82,C10orf82
chr10	118501940	118501980	NM_025015_cds_11_0_chr10_118501941_r	HSPA12A,HSPA12A,ENO4
chr10	118594445	118594533	NM_001330164_cds_11_0_chr10_118594446_r	HSPA12A,HSPA12A,ENO4
chr10	118620697	118620701	NM_001242699_cds_5_0_chr10_118620570_f	HSPA12A,HSPA12A,ENO4
chr10	118660047	118660051	NM_001258299_cds_0_0_chr10_118660048_r,NM_001258300_cds_0_0_chr10_118660048_r	SHTN1,SHTN1,SHTN1,SHTN1,SHTN1
chr10	118704434	118704442	NM_001127211_cds_9_0_chr10_118704435_r,NM_001258298_cds_9_0_chr10_118704435_r,NM_001258299_cds_9_0_chr10_118704435_r,NM_001258300_cds_9_0_chr10_118704435_r,NM_018330_cds_7_0_chr10_118704435_r	SHTN1,SHTN1,SHTN1,SHTN1,SHTN1
chr10	118893697	118893989	NM_001112704_cds_0_0_chr10_118893519_r	VAX1,VAX1
chr10	119793492	119793552	NM_001330167_cds_2_0_chr10_119793493_r	RAB11FIP2,RAB11FIP2,CASC2,CASC2,CASC2
chr10	120863654	120863709	NM_207009_cds_0_0_chr10_120863655_f	FAM45A,FAM45A,FAM45A,FAM45A,FAM45A
chr10	120864996	120865007	NM_001303111_cds_1_0_chr10_120864997_f	FAM45A,FAM45A,FAM45A,FAM45A,FAM45A
chr10	120867669	120867676	NM_001303111_cds_2_0_chr10_120867460_f,NM_207009_cds_1_0_chr10_120867480_f,NM_001303112_cds_1_0_chr10_120867576_f	FAM45A,FAM45A,FAM45A,FAM45A,FAM45A
chr10	120877167	120877179	NM_001303111_cds_4_0_chr10_120877031_f,NM_001303112_cds_3_0_chr10_120877031_f,NM_207009_cds_3_0_chr10_120877031_f	FAM45A,FAM45A,FAM45A,FAM45A,FAM45A
chr10	121339982	121339984	NM_001323964_cds_7_0_chr10_121339983_r,NM_001323965_cds_7_0_chr10_121339983_r,NM_001323967_cds_7_0_chr10_121339983_r	TIAL1,TIAL1,TIAL1,TIAL1,TIAL1,TIAL1,TIAL1,TIAL1,TIAL1,TIAL1,TIAL1
chr10	121411302	121411367	NM_004281_cds_0_0_chr10_121411188_f	BAG3
chr10	121485774	121485797	NM_001243195_cds_0_0_chr10_121485775_f,NM_014937_cds_0_0_chr10_121485775_f	INPP5F,INPP5F,INPP5F
chr10	121632038	121632096	NM_001256378_cds_15_0_chr10_121632039_r,NM_024834_cds_15_0_chr10_121632039_r	MCMBP,MCMBP,MCMBP
chr10	122648589	122648696	NM_018117_cds_16_0_chr10_122648590_f	WDR11-AS1,WDR11
chr10	123285668	123285708	NM_001320654_cds_12_0_chr10_123285669_r	FGFR2,FGFR2,FGFR2,FGFR2,FGFR2,FGFR2,FGFR2,FGFR2,FGFR2,FGFR2,FGFR2,FGFR2,FGFR2
chr10	123286242	123286266	NM_001320654_cds_13_0_chr10_123286243_r	FGFR2,FGFR2,FGFR2,FGFR2,FGFR2,FGFR2,FGFR2,FGFR2,FGFR2,FGFR2,FGFR2,FGFR2,FGFR2
chr10	123687413	123687464	NM_001001976_cds_11_0_chr10_123687359_r,NM_007041_cds_11_0_chr10_123687359_r	ATE1,ATE1,ATE1,ATE1,ATE1,ATE1,ATE1-AS1
chr10	123687861	123687946	NM_001288736_cds_11_0_chr10_123687862_r	ATE1,ATE1,ATE1,ATE1,ATE1,ATE1,ATE1-AS1
[truncated: 20,184 more rows]

## Sheet: AmpliSeq HCR
Chr Number	Start position	End position	Transcripts	RefSeq Genes
chr1	367658	368597	NM_001005221_cds_0_0_chr1_367659_f,NM_001005224_cds_0_0_chr1_367659_f,NM_001005277_cds_0_0_chr1_367659_f	OR4F29
chr1	621095	622034	NM_001005221_cds_0_0_chr1_621096_r,NM_001005224_cds_0_0_chr1_621096_r,NM_001005277_cds_0_0_chr1_621096_r	OR4F16
chr1	866460	866469	NM_152486_cds_3_0_chr1_866419_f	SAMD11,NOC2L
chr1	877817	877854	NM_152486_cds_9_0_chr1_877790_f	SAMD11,NOC2L
chr1	878065	878080	NM_152486_cds_10_0_chr1_877939_f	SAMD11,NOC2L
chr1	883510	883612	NM_015658_cds_5_0_chr1_883511_r	SAMD11,NOC2L
chr1	883869	883983	NM_015658_cds_6_0_chr1_883870_r	SAMD11,NOC2L
chr1	896073	896180	NM_198317_cds_0_0_chr1_896074_f	KLHL17
chr1	897414	897427	NM_198317_cds_3_0_chr1_897206_f	KLHL17
chr1	899877	899910	NM_198317_cds_10_0_chr1_899729_f	KLHL17
chr1	911551	911649	NM_001291366_cds_0_0_chr1_911552_r,NM_001291367_cds_0_0_chr1_911552_r	PERM1,PERM1
chr1	911878	912004	NM_001291366_cds_1_0_chr1_911879_r,NM_001291367_cds_1_0_chr1_911879_r	PERM1,PERM1
chr1	914260	916409	NM_001291367_cds_2_0_chr1_914261_r,NM_001291366_cds_2_0_chr1_914261_r	PERM1,PERM1
chr1	916516	916553	NM_001291367_cds_3_0_chr1_916517_r	PERM1,PERM1
chr1	917444	917497	NM_001291367_cds_4_0_chr1_917445_r	PERM1,PERM1
chr1	934438	934812	NM_001142467_cds_0_0_chr1_934439_r,NM_021170_cds_0_0_chr1_934439_r	HES4,HES4
chr1	934905	934993	NM_001142467_cds_1_0_chr1_934906_r,NM_021170_cds_1_0_chr1_934906_r	HES4,HES4
chr1	935071	935102	NM_021170_cds_2_0_chr1_935072_r,NM_001142467_cds_2_0_chr1_935072_r,NM_021170_cds_3_0_chr1_935246_r	HES4,HES4
chr1	935158	935335	NM_021170_cds_2_0_chr1_935072_r,NM_001142467_cds_2_0_chr1_935072_r,NM_021170_cds_3_0_chr1_935246_r	HES4,HES4
chr1	955552	955753	NM_001305275_cds_0_0_chr1_955553_f,NM_198576_cds_0_0_chr1_955553_f	AGRN,AGRN
chr1	976192	976260	NM_001305275_cds_3_0_chr1_976045_f,NM_198576_cds_3_0_chr1_976045_f	AGRN,AGRN
chr1	976552	976564	NM_001305275_cds_4_0_chr1_976553_f,NM_198576_cds_4_0_chr1_976553_f	AGRN,AGRN
chr1	983642	983644	NM_001305275_cds_22_0_chr1_983392_f,NM_198576_cds_22_0_chr1_983392_f	AGRN,AGRN
chr1	985395	985417	NM_001305275_cds_26_0_chr1_985283_f,NM_198576_cds_26_0_chr1_985283_f	AGRN,AGRN
chr1	987372	987396	NM_001305275_cds_34_0_chr1_987373_f	AGRN,AGRN
chr1	988840	988873	NM_001305275_cds_35_0_chr1_988841_f	AGRN,AGRN
chr1	1007328	1007457	NM_001205252_cds_0_0_chr1_1007197_r	RNF223
chr1	1019294	1019685	NM_001330306_cds_1_0_chr1_1019295_r,NM_017891_cds_1_0_chr1_1019733_r	C1orf159,C1orf159
chr1	1026255	1026363	NM_001330306_cds_7_0_chr1_1026256_r	C1orf159,C1orf159
chr1	1116198	1116240	NM_001130045_cds_7_0_chr1_1116111_f,NM_153254_cds_3_0_chr1_1116111_f	TTLL10,TTLL10
chr1	1117740	1117826	NM_001130045_cds_9_0_chr1_1117741_f,NM_153254_cds_5_0_chr1_1117741_f	TTLL10,TTLL10
chr1	1120348	1120362	NM_001130045_cds_12_0_chr1_1120349_f,NM_153254_cds_8_0_chr1_1120349_f	TTLL10,TTLL10
chr1	1132901	1133227	NM_001130045_cds_15_0_chr1_1132818_f	TTLL10,TTLL10
chr1	1141764	1141773	NM_004195_cds_4_0_chr1_1141765_r,NM_148901_cds_3_0_chr1_1141765_r,NM_148902_cds_4_0_chr1_1141765_r	TNFRSF18,TNFRSF18,TNFRSF18
chr1	1149362	1149418	NM_003327_cds_6_0_chr1_1149363_r	TNFRSF4
chr1	1167658	1168057	NM_080605_cds_0_0_chr1_1167659_f	B3GALT6
chr1	1179479	1179485	NM_001014980_cds_4_0_chr1_1179334_r	FAM132A
chr1	1179570	1179655	NM_001014980_cds_5_0_chr1_1179571_r	FAM132A
chr1	1179760	1179877	NM_001014980_cds_6_0_chr1_1179761_r	FAM132A
chr1	1181893	1182070	NM_001014980_cds_7_0_chr1_1181894_r	FAM132A
chr1	1200162	1200210	NM_194315_cds_5_0_chr1_1200163_r	UBE2J2,UBE2J2,UBE2J2,UBE2J2
chr1	1219357	1219470	NM_001130413_cds_4_0_chr1_1219358_f	SCNN1D,SCNN1D
chr1	1225650	1225768	NM_001130413_cds_12_0_chr1_1225651_f	SCNN1D,SCNN1D
chr1	1225856	1225935	NM_001130413_cds_13_0_chr1_1225857_f	SCNN1D,SCNN1D
chr1	1226295	1226333	NM_001130413_cds_15_0_chr1_1226275_f	SCNN1D,SCNN1D
chr1	1229060	1229088	NM_030649_cds_0_0_chr1_1228944_r	ACAP3,MIR6726
chr1	1229289	1229313	NM_030649_cds_1_0_chr1_1229203_r	ACAP3,MIR6726
chr1	1229781	1229790	NM_030649_cds_3_0_chr1_1229782_r	ACAP3,MIR6726
chr1	1233201	1233210	NM_030649_cds_10_0_chr1_1233202_r	ACAP3,MIR6726
chr1	1243180	1243195	NM_030649_cds_23_0_chr1_1243149_r	ACAP3,MIR6726
chr1	1246059	1246068	NM_001346116_cds_5_0_chr1_1246014_f,NM_153339_cds_5_0_chr1_1246014_f	PUSL1,PUSL1,PUSL1,INTS11,INTS11,INTS11,INTS11,INTS11,MIR6727
chr1	1246219	1246306	NM_001346116_cds_6_0_chr1_1246220_f,NM_153339_cds_6_0_chr1_1246289_f	PUSL1,PUSL1,PUSL1,INTS11,INTS11,INTS11,INTS11,INTS11,MIR6727
chr1	1246382	1246388	NM_001346116_cds_6_0_chr1_1246220_f,NM_153339_cds_6_0_chr1_1246289_f	PUSL1,PUSL1,PUSL1,INTS11,INTS11,INTS11,INTS11,INTS11,MIR6727
chr1	1247605	1247628	NM_001256456_cds_2_0_chr1_1247606_r,NM_001256460_cds_2_0_chr1_1247606_r,NM_001256462_cds_2_0_chr1_1247606_r,NM_001256463_cds_2_0_chr1_1247606_r,NM_017871_cds_2_0_chr1_1247606_r	PUSL1,PUSL1,PUSL1,INTS11,INTS11,INTS11,INTS11,INTS11,MIR6727
chr1	1258568	1258667	NM_001256462_cds_13_0_chr1_1258557_r	PUSL1,PUSL1,PUSL1,INTS11,INTS11,INTS11,INTS11,INTS11,MIR6727
chr1	1259960	1259988	NM_001256462_cds_14_0_chr1_1259961_r,NM_001256463_cds_14_0_chr1_1259961_r,NM_017871_cds_16_0_chr1_1259961_r	PUSL1,PUSL1,PUSL1,INTS11,INTS11,INTS11,INTS11,INTS11,MIR6727
chr1	1271637	1271640	NM_001330311_cds_0_0_chr1_1271522_r,NM_004421_cds_0_0_chr1_1271522_r	TAS1R3,DVL1,DVL1,MIR6808
chr1	1271666	1271692	NM_001330311_cds_0_0_chr1_1271522_r,NM_004421_cds_0_0_chr1_1271522_r	TAS1R3,DVL1,DVL1,MIR6808
chr1	1273648	1273664	NM_001330311_cds_2_0_chr1_1273649_r,NM_004421_cds_2_0_chr1_1273649_r	TAS1R3,DVL1,DVL1,MIR6808
chr1	1274666	1274819	NM_001330311_cds_4_0_chr1_1274667_r,NM_004421_cds_4_0_chr1_1274742_r	TAS1R3,DVL1,DVL1,MIR6808
chr1	1274961	1275029	NM_001330311_cds_5_0_chr1_1274962_r,NM_004421_cds_5_0_chr1_1274962_r	TAS1R3,DVL1,DVL1,MIR6808
chr1	1275115	1275192	NM_001330311_cds_6_0_chr1_1275116_r,NM_004421_cds_6_0_chr1_1275116_r	TAS1R3,DVL1,DVL1,MIR6808
chr1	1275417	1275557	NM_001330311_cds_7_0_chr1_1275418_r,NM_004421_cds_7_0_chr1_1275418_r	TAS1R3,DVL1,DVL1,MIR6808
chr1	1275626	1275696	NM_001330311_cds_8_0_chr1_1275627_r,NM_004421_cds_8_0_chr1_1275627_r	TAS1R3,DVL1,DVL1,MIR6808
chr1	1275789	1275883	NM_001330311_cds_9_0_chr1_1275790_r,NM_004421_cds_9_0_chr1_1275790_r	TAS1R3,DVL1,DVL1,MIR6808
chr1	1284345	1284445	NM_001330311_cds_14_0_chr1_1284276_r,NM_004421_cds_14_0_chr1_1284276_r	TAS1R3,DVL1,DVL1,MIR6808
chr1	1288680	1288712	NM_001282585_cds_0_0_chr1_1288681_r	MXRA8,MXRA8,MXRA8,MXRA8,MXRA8
chr1	1291108	1291132	NM_001282582_cds_7_0_chr1_1290830_r,NM_001282583_cds_7_0_chr1_1290830_r,NM_001282585_cds_7_0_chr1_1290830_r,NM_032348_cds_7_0_chr1_1290830_r	MXRA8,MXRA8,MXRA8,MXRA8,MXRA8
chr1	1296621	1296643	NM_001282583_cds_9_0_chr1_1296622_r	MXRA8,MXRA8,MXRA8,MXRA8,MXRA8
chr1	1334486	1334518	NM_001039577_cds_5_0_chr1_1334399_r,NM_030937_cds_10_0_chr1_1334399_r	CCNL2,CCNL2,CCNL2,CCNL2,CCNL2
chr1	1337948	1337981	NM_001318485_cds_0_0_chr1_1337949_r	LOC148413,MRPL20,MRPL20
chr1	1355431	1355972	NM_001145210_cds_1_0_chr1_1355432_r	ANKRD65,ANKRD65,ANKRD65
chr1	1361603	1361621	NM_001146685_cds_0_0_chr1_1361508_f	TMEM88B
chr1	1362933	1363167	NM_001146685_cds_1_0_chr1_1362934_f	TMEM88B
chr1	1371128	1371201	NM_022834_cds_0_0_chr1_1371129_f,NM_199121_cds_0_0_chr1_1371129_f	VWA1,VWA1
chr1	1374918	1374936	NM_022834_cds_2_0_chr1_1374461_f	VWA1,VWA1
chr1	1375150	1375167	NM_022834_cds_2_0_chr1_1374461_f	VWA1,VWA1
chr1	1391604	1391729	NM_001039211_cds_6_0_chr1_1391605_f	ATAD3C
chr1	1394540	1394611	NM_001039211_cds_8_0_chr1_1394541_f	ATAD3C
chr1	1396129	1396297	NM_001039211_cds_9_0_chr1_1396130_f	ATAD3C
chr1	1397979	1398088	NM_001039211_cds_10_0_chr1_1397980_f	ATAD3C
chr1	1407273	1407469	NM_031921_cds_0_0_chr1_1407265_f	ATAD3B,ATAD3B
chr1	1412653	1412730	NM_031921_cds_1_0_chr1_1412654_f	ATAD3B,ATAD3B
chr1	1413879	1414125	NM_001317238_cds_0_0_chr1_1413880_f,NM_031921_cds_2_0_chr1_1414024_f	ATAD3B,ATAD3B
chr1	1447659	1447853	NM_001170535_cds_0_0_chr1_1447649_f,NM_018188_cds_0_0_chr1_1447649_f	ATAD3A,ATAD3A,ATAD3A
chr1	1452791	1452792	NM_018188_cds_2_0_chr1_1452547_f,NM_001170535_cds_2_0_chr1_1452691_f,NM_001170536_cds_2_0_chr1_1452691_f	ATAD3A,ATAD3A,ATAD3A
chr1	1475669	1475726	NM_001114748_cds_3_0_chr1_1475670_r	TMEM240
chr1	1500152	1500296	NM_014188_cds_3_0_chr1_1500153_r	SSU72
chr1	1534984	1535053	NM_001242659_cds_0_0_chr1_1534715_r	FNDC10
chr1	1535268	1535395	NM_001242659_cds_0_0_chr1_1534715_r	FNDC10
chr1	1562796	1562824	NM_001170686_cds_11_0_chr1_1562676_f,NM_001170687_cds_11_0_chr1_1562676_f,NM_001170688_cds_10_0_chr1_1562676_f,NM_001170689_cds_10_0_chr1_1562676_f,NM_080875_cds_11_0_chr1_1562676_f	MIB2,MIB2,MIB2,MIB2,MIB2,MIB2
chr1	1563052	1563172	NM_001170686_cds_12_0_chr1_1563053_f,NM_001170687_cds_12_0_chr1_1563053_f,NM_001170688_cds_11_0_chr1_1563053_f,NM_001170689_cds_11_0_chr1_1563053_f,NM_080875_cds_12_0_chr1_1563053_f	MIB2,MIB2,MIB2,MIB2,MIB2,MIB2
chr1	1565671	1565713	NM_001170689_cds_17_0_chr1_1565672_f,NM_001170686_cds_19_0_chr1_1565672_f,NM_001170687_cds_19_0_chr1_1565672_f,NM_001170688_cds_18_0_chr1_1565672_f,NM_080875_cds_19_0_chr1_1565672_f	MIB2,MIB2,MIB2,MIB2,MIB2,MIB2
chr1	1567597	1567753	NM_006983_cds_0_0_chr1_1567598_f	MMP23B
chr1	1568161	1568292	NM_006983_cds_1_0_chr1_1568162_f	MMP23B
chr1	1568359	1568499	NM_006983_cds_2_0_chr1_1568360_f	MMP23B
chr1	1568566	1568734	NM_006983_cds_3_0_chr1_1568567_f	MMP23B
chr1	1569126	1569291	NM_006983_cds_4_0_chr1_1569127_f	MMP23B
chr1	1569367	1569478	NM_006983_cds_5_0_chr1_1569368_f	MMP23B
chr1	1569580	1569707	NM_006983_cds_6_0_chr1_1569581_f	MMP23B
chr1	1569826	1569834	NM_006983_cds_7_0_chr1_1569827_f	MMP23B
chr1	1569988	1570001	NM_006983_cds_7_0_chr1_1569827_f	MMP23B
chr1	1571125	1571218	NM_001291345_cds_0_0_chr1_1571126_r,NM_001787_cds_0_0_chr1_1571126_r,NM_033486_cds_0_0_chr1_1571126_r,NM_033487_cds_0_0_chr1_1571126_r,NM_033489_cds_0_0_chr1_1571126_r,NM_033490_cds_0_0_chr1_1571126_r	CDK11B,CDK11B,CDK11B,CDK11B,CDK11B,CDK11B
chr1	1571298	1571488	NM_001291345_cds_1_0_chr1_1571299_r,NM_001787_cds_1_0_chr1_1571299_r,NM_033486_cds_1_0_chr1_1571299_r,NM_033487_cds_1_0_chr1_1571299_r,NM_033489_cds_1_0_chr1_1571299_r,NM_033490_cds_1_0_chr1_1571299_r	CDK11B,CDK11B,CDK11B,CDK11B,CDK11B,CDK11B
chr1	1575637	1575813	NM_001291345_cds_9_0_chr1_1575638_r,NM_001787_cds_9_0_chr1_1575638_r,NM_033486_cds_9_0_chr1_1575638_r,NM_033487_cds_9_0_chr1_1575638_r,NM_033489_cds_9_0_chr1_1575638_r,NM_033490_cds_9_0_chr1_1575638_r	CDK11B,CDK11B,CDK11B,CDK11B,CDK11B,CDK11B
chr1	1576408	1576474	NM_001291345_cds_10_0_chr1_1576409_r,NM_001787_cds_10_0_chr1_1576409_r,NM_033486_cds_10_0_chr1_1576409_r,NM_033487_cds_10_0_chr1_1576409_r,NM_033489_cds_10_0_chr1_1576409_r,NM_033490_cds_10_0_chr1_1576409_r	CDK11B,CDK11B,CDK11B,CDK11B,CDK11B,CDK11B
chr1	1577022	1577181	NM_001291345_cds_11_0_chr1_1577023_r,NM_001787_cds_11_0_chr1_1577023_r,NM_033486_cds_11_0_chr1_1577023_r,NM_033487_cds_11_0_chr1_1577023_r,NM_033489_cds_11_0_chr1_1577023_r,NM_033490_cds_11_0_chr1_1577023_r	CDK11B,CDK11B,CDK11B,CDK11B,CDK11B,CDK11B
chr1	1577266	1577362	NM_033487_cds_12_0_chr1_1577267_r,NM_001291345_cds_12_0_chr1_1577267_r,NM_001787_cds_12_0_chr1_1577267_r,NM_033486_cds_12_0_chr1_1577267_r,NM_033489_cds_12_0_chr1_1577267_r,NM_033490_cds_12_0_chr1_1577267_r	CDK11B,CDK11B,CDK11B,CDK11B,CDK11B,CDK11B
chr1	1577707	1577869	NM_001787_cds_13_0_chr1_1577708_r,NM_033490_cds_13_0_chr1_1577747_r,NM_001291345_cds_13_0_chr1_1577747_r,NM_033486_cds_13_0_chr1_1577747_r,NM_033489_cds_13_0_chr1_1577747_r	CDK11B,CDK11B,CDK11B,CDK11B,CDK11B,CDK11B
chr1	1597220	1597458	NM_001110781_cds_0_0_chr1_1597221_r,NM_001290264_cds_0_0_chr1_1597221_r	SLC35E2B,SLC35E2B
chr1	1599765	1599911	NM_001110781_cds_1_0_chr1_1599766_r,NM_001290264_cds_1_0_chr1_1599766_r	SLC35E2B,SLC35E2B
chr1	1601102	1601175	NM_001110781_cds_2_0_chr1_1601103_r,NM_001290264_cds_2_0_chr1_1601103_r	SLC35E2B,SLC35E2B
chr1	1601536	1601590	NM_001110781_cds_3_0_chr1_1601537_r,NM_001290264_cds_3_0_chr1_1601537_r	SLC35E2B,SLC35E2B
chr1	1602947	1603068	NM_001110781_cds_4_0_chr1_1602948_r,NM_001290264_cds_4_0_chr1_1602948_r	SLC35E2B,SLC35E2B
chr1	1606901	1607029	NM_001110781_cds_5_0_chr1_1606902_r,NM_001290264_cds_5_0_chr1_1606902_r	SLC35E2B,SLC35E2B
chr1	1607502	1607638	NM_001110781_cds_6_0_chr1_1607503_r,NM_001290264_cds_6_0_chr1_1607503_r	SLC35E2B,SLC35E2B
chr1	1607816	1608138	NM_001110781_cds_7_0_chr1_1607817_r,NM_001290264_cds_7_0_chr1_1607817_r	SLC35E2B,SLC35E2B
chr1	1634345	1634438	NM_001313896_cds_0_0_chr1_1634346_r,NM_001313982_cds_0_0_chr1_1634346_r,NM_024011_cds_0_0_chr1_1634346_r,NM_033529_cds_0_0_chr1_1634346_r	CDK11A,CDK11A,CDK11A,CDK11A,CDK11A,CDK11A
chr1	1634518	1634708	NM_001313896_cds_1_0_chr1_1634519_r,NM_001313982_cds_1_0_chr1_1634519_r,NM_024011_cds_1_0_chr1_1634519_r,NM_033529_cds_1_0_chr1_1634519_r	CDK11A,CDK11A,CDK11A,CDK11A,CDK11A,CDK11A
chr1	1634914	1635063	NM_001313896_cds_2_0_chr1_1634915_r,NM_001313982_cds_2_0_chr1_1634915_r,NM_024011_cds_2_0_chr1_1634915_r,NM_033529_cds_2_0_chr1_1634915_r	CDK11A,CDK11A,CDK11A,CDK11A,CDK11A,CDK11A
chr1	1635262	1635379	NM_001313896_cds_3_0_chr1_1635263_r,NM_001313982_cds_3_0_chr1_1635263_r,NM_024011_cds_3_0_chr1_1635263_r,NM_033529_cds_3_0_chr1_1635263_r	CDK11A,CDK11A,CDK11A,CDK11A,CDK11A,CDK11A
chr1	1635477	1635585	NM_001313896_cds_4_0_chr1_1635478_r,NM_001313982_cds_4_0_chr1_1635478_r,NM_024011_cds_4_0_chr1_1635478_r,NM_033529_cds_4_0_chr1_1635478_r	CDK11A,CDK11A,CDK11A,CDK11A,CDK11A,CDK11A
chr1	1635661	1635783	NM_001313896_cds_5_0_chr1_1635662_r,NM_001313982_cds_5_0_chr1_1635662_r,NM_024011_cds_5_0_chr1_1635662_r,NM_033529_cds_5_0_chr1_1635662_r	CDK11A,CDK11A,CDK11A,CDK11A,CDK11A,CDK11A
chr1	1635988	1636094	NM_001313896_cds_6_0_chr1_1635989_r,NM_001313982_cds_6_0_chr1_1635989_r,NM_024011_cds_6_0_chr1_1635989_r,NM_033529_cds_6_0_chr1_1635989_r	CDK11A,CDK11A,CDK11A,CDK11A,CDK11A,CDK11A
chr1	1636342	1636464	NM_001313896_cds_7_0_chr1_1636343_r,NM_001313982_cds_7_0_chr1_1636343_r,NM_024011_cds_7_0_chr1_1636343_r,NM_033529_cds_7_0_chr1_1636343_r	CDK11A,CDK11A,CDK11A,CDK11A,CDK11A,CDK11A
chr1	1637080	1637171	NM_001313896_cds_8_0_chr1_1637081_r,NM_001313982_cds_8_0_chr1_1637081_r,NM_024011_cds_8_0_chr1_1637081_r,NM_033529_cds_8_0_chr1_1637081_r	CDK11A,CDK11A,CDK11A,CDK11A,CDK11A,CDK11A
chr1	1638995	1639023	NM_001313896_cds_9_0_chr1_1638848_r,NM_001313982_cds_9_0_chr1_1638848_r,NM_024011_cds_9_0_chr1_1638848_r,NM_033529_cds_9_0_chr1_1638848_r	CDK11A,CDK11A,CDK11A,CDK11A,CDK11A,CDK11A
chr1	1640232	1640391	NM_001313896_cds_11_0_chr1_1640233_r,NM_001313982_cds_11_0_chr1_1640233_r,NM_024011_cds_11_0_chr1_1640233_r,NM_033529_cds_11_0_chr1_1640233_r	CDK11A,CDK11A,CDK11A,CDK11A,CDK11A,CDK11A
chr1	1640917	1641079	NM_001313896_cds_13_0_chr1_1640918_r,NM_001313982_cds_13_0_chr1_1640957_r,NM_024011_cds_13_0_chr1_1640957_r,NM_033529_cds_13_0_chr1_1640957_r	CDK11A,CDK11A,CDK11A,CDK11A,CDK11A,CDK11A
chr1	1643702	1643710	NM_001291345_cds_14_0_chr1_1643703_r,NM_001313896_cds_14_0_chr1_1643703_r,NM_001787_cds_14_0_chr1_1643703_r,NM_024011_cds_14_0_chr1_1643703_r,NM_033486_cds_14_0_chr1_1643703_r,NM_033489_cds_14_0_chr1_1643703_r,NM_033529_cds_14_0_chr1_1643703_r,NM_001313982_cds_14_0_chr1_1643703_r	CDK11A,CDK11A,CDK11A,CDK11A,CDK11A,CDK11A
chr1	1643859	1643866	NM_001291345_cds_14_0_chr1_1643703_r,NM_001313896_cds_14_0_chr1_1643703_r,NM_001787_cds_14_0_chr1_1643703_r,NM_024011_cds_14_0_chr1_1643703_r,NM_033486_cds_14_0_chr1_1643703_r,NM_033489_cds_14_0_chr1_1643703_r,NM_033529_cds_14_0_chr1_1643703_r,NM_001313982_cds_14_0_chr1_1643703_r	CDK11A,CDK11A,CDK11A,CDK11A,CDK11A,CDK11A
chr1	1647784	1647917	NM_001291345_cds_15_0_chr1_1647785_r,NM_001787_cds_15_0_chr1_1647785_r,NM_033486_cds_15_0_chr1_1647785_r,NM_033489_cds_15_0_chr1_1647785_r,NM_001313896_cds_15_0_chr1_1647785_r,NM_001313982_cds_15_0_chr1_1647785_r,NM_024011_cds_15_0_chr1_1647785_r,NM_033529_cds_15_0_chr1_1647785_r,NM_001291345_cds_16_0_chr1_1647890_r,NM_001787_cds_16_0_chr1_1647890_r,NM_033486_cds_16_0_chr1_1647890_r,NM_033489_cds…	CDK11A,CDK11A,CDK11A,CDK11A,CDK11A,CDK11A
chr1	1654026	1654035	NM_033489_cds_19_0_chr1_1654027_r	CDK11A,CDK11A,CDK11A,CDK11A,CDK11A,CDK11A
chr1	1654146	1654155	NM_001291345_cds_19_0_chr1_1654147_r,NM_001313896_cds_18_0_chr1_1654147_r,NM_001313982_cds_18_0_chr1_1654147_r,NM_001787_cds_19_0_chr1_1654147_r,NM_024011_cds_18_0_chr1_1654147_r,NM_033486_cds_19_0_chr1_1654147_r,NM_033529_cds_18_0_chr1_1654147_r	CDK11A,CDK11A,CDK11A,CDK11A,CDK11A,CDK11A
chr1	1654222	1654257	NM_001291345_cds_19_0_chr1_1654147_r,NM_001313896_cds_18_0_chr1_1654147_r,NM_001313982_cds_18_0_chr1_1654147_r,NM_001787_cds_19_0_chr1_1654147_r,NM_024011_cds_18_0_chr1_1654147_r,NM_033486_cds_19_0_chr1_1654147_r,NM_033529_cds_18_0_chr1_1654147_r	CDK11A,CDK11A,CDK11A,CDK11A,CDK11A,CDK11A
chr1	1666200	1666274	NM_001199787_cds_1_0_chr1_1666129_r,NM_182838_cds_1_0_chr1_1666129_r	SLC35E2,SLC35E2
chr1	1669759	1669887	NM_001199787_cds_2_0_chr1_1669760_r,NM_182838_cds_2_0_chr1_1669760_r	SLC35E2,SLC35E2
chr1	1670820	1670883	NM_001199787_cds_4_0_chr1_1670675_r,NM_182838_cds_4_0_chr1_1670675_r	SLC35E2,SLC35E2
chr1	1670907	1670996	NM_001199787_cds_4_0_chr1_1670675_r,NM_182838_cds_4_0_chr1_1670675_r	SLC35E2,SLC35E2
chr1	1850647	1850674	NM_178545_cds_4_0_chr1_1850621_r	TMEM52
chr1	1853725	1853827	NM_001304360_cds_0_0_chr1_1853726_r	CFAP74
chr1	1854027	1854162	NM_001304360_cds_1_0_chr1_1854028_r	CFAP74
chr1	1854423	1854584	NM_001304360_cds_2_0_chr1_1854424_r	CFAP74
chr1	1854805	1854938	NM_001304360_cds_3_0_chr1_1854806_r	CFAP74
chr1	1855213	1855368	NM_001304360_cds_4_0_chr1_1855214_r	CFAP74
chr1	1855829	1855959	NM_001304360_cds_5_0_chr1_1855830_r	CFAP74
chr1	1857221	1857377	NM_001304360_cds_6_0_chr1_1857222_r	CFAP74
chr1	1857666	1857786	NM_001304360_cds_7_0_chr1_1857667_r	CFAP74
chr1	1857895	1857951	NM_001304360_cds_8_0_chr1_1857896_r	CFAP74
chr1	1858090	1858200	NM_001304360_cds_9_0_chr1_1858091_r	CFAP74
chr1	1858332	1858467	NM_001304360_cds_10_0_chr1_1858333_r	CFAP74
chr1	1859045	1859185	NM_001304360_cds_11_0_chr1_1859046_r	CFAP74
chr1	1860222	1860321	NM_001304360_cds_12_0_chr1_1860223_r	CFAP74
chr1	1861498	1861775	NM_001304360_cds_13_0_chr1_1861499_r	CFAP74
chr1	1870293	1870427	NM_001304360_cds_14_0_chr1_1870294_r	CFAP74
chr1	1871032	1871206	NM_001304360_cds_15_0_chr1_1871033_r	CFAP74
chr1	1871754	1871842	NM_001304360_cds_16_0_chr1_1871755_r	CFAP74
chr1	1873466	1873595	NM_001304360_cds_17_0_chr1_1873467_r	CFAP74
chr1	1875769	1875891	NM_001304360_cds_18_0_chr1_1875770_r	CFAP74
chr1	1877755	1877878	NM_001304360_cds_19_0_chr1_1877756_r	CFAP74
chr1	1878428	1878493	NM_001304360_cds_20_0_chr1_1878429_r	CFAP74
chr1	1887129	1887141	NM_001304360_cds_21_0_chr1_1887130_r	CFAP74
chr1	1896326	1896351	NM_001304360_cds_26_0_chr1_1896327_r	CFAP74
chr1	1900251	1900272	NM_001304360_cds_28_0_chr1_1900074_r	CFAP74
chr1	1920327	1920337	NM_001304360_cds_36_0_chr1_1920328_r	CFAP74
chr1	1920383	1920412	NM_001304360_cds_36_0_chr1_1920328_r	CFAP74
chr1	1950862	1950930	NM_000815_cds_0_0_chr1_1950863_f	GABRD
chr1	1982069	1982140	NM_002744_cds_0_0_chr1_1982070_f	PRKCZ,PRKCZ,PRKCZ,PRKCZ,FAAP20,FAAP20,FAAP20,FAAP20,FAAP20,FAAP20,FAAP20,FAAP20,FAAP20,FAAP20
chr1	2100956	2101043	NM_001033581_cds_7_0_chr1_2100957_f,NM_001033582_cds_7_0_chr1_2100957_f,NM_001242874_cds_7_0_chr1_2100957_f,NM_002744_cds_10_0_chr1_2100957_f	PRKCZ,PRKCZ,PRKCZ,PRKCZ,FAAP20,FAAP20,FAAP20,FAAP20,FAAP20,FAAP20,FAAP20,FAAP20,FAAP20,FAAP20
chr1	2117442	2117650	NM_001282671_cds_1_0_chr1_2117443_r,NM_001282672_cds_1_0_chr1_2117443_r	PRKCZ,PRKCZ,PRKCZ,PRKCZ,FAAP20,FAAP20,FAAP20,FAAP20,FAAP20,FAAP20,FAAP20,FAAP20,FAAP20,FAAP20
chr1	2124296	2124414	NM_001256946_cds_0_0_chr1_2124297_r	PRKCZ,PRKCZ,PRKCZ,PRKCZ,FAAP20,FAAP20,FAAP20,FAAP20,FAAP20,FAAP20,FAAP20,FAAP20,FAAP20,FAAP20
chr1	2126126	2126188	NM_001256945_cds_2_0_chr1_2126127_r,NM_001256946_cds_3_0_chr1_2126127_r,NM_001256947_cds_2_0_chr1_2126127_r,NM_001282673_cds_3_0_chr1_2126127_r,NM_182533_cds_3_0_chr1_2126127_r	PRKCZ,PRKCZ,PRKCZ,PRKCZ,FAAP20,FAAP20,FAAP20,FAAP20,FAAP20,FAAP20,FAAP20,FAAP20,FAAP20,FAAP20
chr1	2130192	2130427	NM_001282670_cds_4_0_chr1_2130193_r	PRKCZ,PRKCZ,PRKCZ,PRKCZ,FAAP20,FAAP20,FAAP20,FAAP20,FAAP20,FAAP20,FAAP20,FAAP20,FAAP20,FAAP20
chr1	2160205	2160277	NM_003036_cds_0_0_chr1_2160206_f	SKI
chr1	2286886	2286903	NM_001301060_cds_0_0_chr1_2286887_r	MORN1,LOC100129534,MORN1,MORN1
chr1	2332295	2332374	NM_007033_cds_4_0_chr1_2332296_f	RER1,PEX10,PEX10
chr1	2333645	2333704	NM_007033_cds_5_0_chr1_2333646_f	RER1,PEX10,PEX10
chr1	2340149	2340250	NM_002617_cds_3_0_chr1_2339891_r,NM_153818_cds_3_0_chr1_2339891_r	RER1,PEX10,PEX10
chr1	2399058	2399101	NM_001303012_cds_0_0_chr1_2399059_f	PLCH2,PLCH2,PLCH2
chr1	2408959	2409143	NM_001303013_cds_0_0_chr1_2408960_f	PLCH2,PLCH2,PLCH2
chr1	2433873	2434349	NM_001303013_cds_20_0_chr1_2433551_f,NM_014638_cds_20_0_chr1_2433551_f,NM_001303012_cds_20_0_chr1_2433551_f	PLCH2,PLCH2,PLCH2
chr1	2435055	2435066	NM_001303012_cds_21_0_chr1_2435056_f	PLCH2,PLCH2,PLCH2
chr1	2436347	2436354	NM_014638_cds_21_0_chr1_2435361_f,NM_001303013_cds_21_0_chr1_2435384_f	PLCH2,PLCH2,PLCH2
chr1	2436573	2436578	NM_014638_cds_21_0_chr1_2435361_f,NM_001303013_cds_21_0_chr1_2435384_f	PLCH2,PLCH2,PLCH2
chr1	2453208	2453239	NM_018216_cds_17_0_chr1_2453157_r	PANK4
chr1	2461063	2461071	NM_001010926_cds_0_0_chr1_2460908_r	HES5
chr1	2518234	2518242	NM_001195736_cds_0_0_chr1_2518235_f,NM_001195737_cds_0_0_chr1_2518235_f,NM_001195738_cds_0_0_chr1_2518235_f,NM_001195740_cds_0_0_chr1_2518235_f,NM_001195741_cds_0_0_chr1_2518235_f,NM_152371_cds_0_0_chr1_2518235_f	FAM213B,FAM213B,FAM213B,FAM213B,FAM213B,FAM213B,FAM213B,FAM213B,MMEL1
chr1	2524093	2524103	NM_033467_cds_3_0_chr1_2524094_r	FAM213B,FAM213B,FAM213B,FAM213B,FAM213B,FAM213B,FAM213B,FAM213B,MMEL1
chr1	2537686	2537695	NM_033467_cds_16_0_chr1_2537687_r	FAM213B,FAM213B,FAM213B,FAM213B,FAM213B,FAM213B,FAM213B,FAM213B,MMEL1
chr1	2560783	2560899	NM_033467_cds_22_0_chr1_2560770_r	FAM213B,FAM213B,FAM213B,FAM213B,FAM213B,FAM213B,FAM213B,FAM213B,MMEL1
chr1	2985854	2985860	NM_022114_cds_0_0_chr1_2985824_f,NM_199454_cds_0_0_chr1_2985824_f	PRDM16,PRDM16,MIR4251
chr1	3102688	3102737	NM_022114_cds_1_0_chr1_3102689_f,NM_199454_cds_1_0_chr1_3102689_f	PRDM16,PRDM16,MIR4251
chr1	3319500	3319562	NM_022114_cds_5_0_chr1_3319355_f,NM_199454_cds_5_0_chr1_3319355_f	PRDM16,PRDM16,MIR4251
chr1	3391292	3391346	NM_014448_cds_8_0_chr1_3391272_f	ARHGEF16
chr1	3392533	3392626	NM_014448_cds_9_0_chr1_3392534_f	ARHGEF16
chr1	3394438	3394590	NM_014448_cds_10_0_chr1_3394439_f	ARHGEF16
chr1	3417560	3417658	NM_001409_cds_17_0_chr1_3417530_r	MEGF6,MIR551A
chr1	3417740	3417872	NM_001409_cds_18_0_chr1_3417741_r	MEGF6,MIR551A
chr1	3418359	3418485	NM_001409_cds_19_0_chr1_3418360_r	MEGF6,MIR551A
chr1	3426433	3426556	NM_001409_cds_26_0_chr1_3426434_r	MEGF6,MIR551A
chr1	3427346	3427466	NM_001409_cds_27_0_chr1_3427347_r	MEGF6,MIR551A
chr1	3428113	3428137	NM_001409_cds_28_0_chr1_3428114_r	MEGF6,MIR551A
chr1	3541636	3541775	NM_182752_cds_0_0_chr1_3541637_f	TPRG1L
chr1	3712718	3712730	NM_020710_cds_6_0_chr1_3712426_r	LRRC47
chr1	3753058	3753082	NM_014704_cds_12_0_chr1_3753059_r	CEP104
chr1	3775417	3775430	NM_004402_cds_1_0_chr1_3775282_f,NM_001282669_cds_1_0_chr1_3775282_f	DFFB,DFFB,DFFB,DFFB,DFFB,DFFB,DFFB,DFFB
chr1	3784537	3784617	NM_001282669_cds_3_0_chr1_3784538_f,NM_001320132_cds_3_0_chr1_3784538_f,NM_001320136_cds_3_0_chr1_3784538_f,NM_004402_cds_3_0_chr1_3784538_f	DFFB,DFFB,DFFB,DFFB,DFFB,DFFB,DFFB,DFFB
chr1	3786168	3786230	NM_001282669_cds_4_0_chr1_3786169_f,NM_001320132_cds_4_0_chr1_3786169_f,NM_001320136_cds_4_0_chr1_3786169_f,NM_004402_cds_4_0_chr1_3786169_f	DFFB,DFFB,DFFB,DFFB,DFFB,DFFB,DFFB,DFFB
chr1	4715485	4715514	NM_001042478_cds_0_0_chr1_4715486_f,NM_018836_cds_0_0_chr1_4715486_f	AJAP1,AJAP1
chr1	4772124	4772228	NM_001042478_cds_1_0_chr1_4771960_f,NM_018836_cds_1_0_chr1_4771960_f	AJAP1,AJAP1
chr1	5933311	5933395	NM_001291593_cds_7_0_chr1_5933312_r,NM_001291594_cds_7_0_chr1_5933312_r,NM_015102_cds_7_0_chr1_5933312_r	NPHP4,NPHP4,NPHP4,NPHP4,KCNAB2,KCNAB2,KCNAB2,KCNAB2,KCNAB2,KCNAB2
chr1	5934530	5934717	NM_001291593_cds_8_0_chr1_5934531_r,NM_001291594_cds_8_0_chr1_5934531_r,NM_015102_cds_8_0_chr1_5934531_r	NPHP4,NPHP4,NPHP4,NPHP4,KCNAB2,KCNAB2,KCNAB2,KCNAB2,KCNAB2,KCNAB2
chr1	5934933	5935160	NM_001291593_cds_9_0_chr1_5934934_r,NM_001291594_cds_9_0_chr1_5934934_r,NM_015102_cds_9_0_chr1_5934934_r	NPHP4,NPHP4,NPHP4,NPHP4,KCNAB2,KCNAB2,KCNAB2,KCNAB2,KCNAB2,KCNAB2
chr1	6038329	6038473	NM_015102_cds_27_0_chr1_6038330_r	NPHP4,NPHP4,NPHP4,NPHP4,KCNAB2,KCNAB2,KCNAB2,KCNAB2,KCNAB2,KCNAB2
chr1	6166567	6166569	NM_015557_cds_2_0_chr1_6166455_r	CHD5
chr1	6166675	6166839	NM_015557_cds_3_0_chr1_6166676_r	CHD5
chr1	6184718	6184721	NM_015557_cds_12_0_chr1_6184577_r	CHD5
chr1	6208913	6208924	NM_015557_cds_33_0_chr1_6208914_r	CHD5
chr1	6209001	6209037	NM_015557_cds_33_0_chr1_6208914_r	CHD5
chr1	6219395	6219575	NM_015557_cds_39_0_chr1_6219396_r	CHD5
chr1	6240027	6240083	NM_015557_cds_41_0_chr1_6240005_r	CHD5
chr1	6268962	6268969	NM_207396_cds_3_0_chr1_6268941_f	RNF207,ICMT
chr1	6270282	6270285	NM_207396_cds_8_0_chr1_6270283_f	RNF207,ICMT
chr1	6291961	6291968	NM_012405_cds_1_0_chr1_6291962_r	RNF207,ICMT
chr1	6295792	6295971	NM_012405_cds_4_0_chr1_6295777_r	RNF207,ICMT
chr1	6305252	6305369	NM_001024598_cds_3_0_chr1_6305170_f	HES3
chr1	6309397	6309834	NM_207370_cds_0_0_chr1_6309398_r	GPR153
chr1	6453316	6453445	NM_007274_cds_8_0_chr1_6453317_r	ACOT7,ACOT7,ACOT7,ACOT7
chr1	6479092	6479104	NM_019089_cds_0_0_chr1_6478933_r	HES2
chr1	6479705	6479756	NM_019089_cds_2_0_chr1_6479667_r	HES2
chr1	6485154	6485172	NM_031475_cds_0_0_chr1_6485016_f	ESPN,MIR4252
chr1	6488285	6488479	NM_031475_cds_1_0_chr1_6488286_f	ESPN,MIR4252
chr1	6500313	6500500	NM_031475_cds_2_0_chr1_6500314_f	ESPN,MIR4252
chr1	6500685	6500868	NM_031475_cds_3_0_chr1_6500686_f	ESPN,MIR4252
chr1	6500993	6501125	NM_031475_cds_4_0_chr1_6500994_f	ESPN,MIR4252
chr1	6504540	6504742	NM_031475_cds_5_0_chr1_6504541_f	ESPN,MIR4252
chr1	6505723	6505995	NM_031475_cds_6_0_chr1_6505724_f	ESPN,MIR4252
chr1	6508700	6509151	NM_031475_cds_7_0_chr1_6508701_f	ESPN,MIR4252
chr1	6511662	6511808	NM_031475_cds_8_0_chr1_6511663_f	ESPN,MIR4252
chr1	6511892	6512156	NM_031475_cds_9_0_chr1_6511893_f	ESPN,MIR4252
chr1	6517243	6517323	NM_031475_cds_10_0_chr1_6517244_f	ESPN,MIR4252
chr1	6517420	6517432	NM_031475_cds_11_0_chr1_6517421_f	ESPN,MIR4252
chr1	6545383	6545503	NM_001265593_cds_20_0_chr1_6545384_r	TNFRSF25,TNFRSF25,TNFRSF25,TNFRSF25,TNFRSF25,TNFRSF25,PLEKHG5,PLEKHG5,PLEKHG5,PLEKHG5,PLEKHG5,PLEKHG5,PLEKHG5,PLEKHG5
chr1	6557018	6557091	NM_001265592_cds_21_0_chr1_6557019_r	TNFRSF25,TNFRSF25,TNFRSF25,TNFRSF25,TNFRSF25,TNFRSF25,PLEKHG5,PLEKHG5,PLEKHG5,PLEKHG5,PLEKHG5,PLEKHG5,PLEKHG5,PLEKHG5
chr1	6557379	6557383	NM_001042663_cds_21_0_chr1_6557380_r	TNFRSF25,TNFRSF25,TNFRSF25,TNFRSF25,TNFRSF25,TNFRSF25,PLEKHG5,PLEKHG5,PLEKHG5,PLEKHG5,PLEKHG5,PLEKHG5,PLEKHG5,PLEKHG5
chr1	6654167	6654170	NM_001324309_cds_0_0_chr1_6654168_r	KLHL21,KLHL21
chr1	6700080	6700117	NM_018198_cds_5_0_chr1_6699962_r	THAP3,THAP3,THAP3,DNAJC11
chr1	6761788	6761841	NM_018198_cds_15_0_chr1_6761789_r	THAP3,THAP3,THAP3,DNAJC11
chr1	6867042	6867148	NM_001349627_cds_1_0_chr1_6867043_f	CAMTA1,CAMTA1,CAMTA1,CAMTA1
chr1	6946299	6946317	NM_001349628_cds_3_0_chr1_6946300_f	CAMTA1,CAMTA1,CAMTA1,CAMTA1
chr1	7740232	7740275	NM_001349613_cds_0_0_chr1_7740233_f	CAMTA1,CAMTA1,CAMTA1,CAMTA1
chr1	7809830	7809851	NM_001349609_cds_19_0_chr1_7809831_f,NM_001349610_cds_19_0_chr1_7809831_f,NM_001349612_cds_18_0_chr1_7809831_f,NM_001349614_cds_11_0_chr1_7809831_f,NM_001349615_cds_9_0_chr1_7809831_f,NM_001349616_cds_9_0_chr1_7809831_f,NM_001349619_cds_9_0_chr1_7809831_f,NM_001349620_cds_11_0_chr1_7809831_f,NM_001349621_cds_11_0_chr1_7809831_f,NM_001349622_cds_9_0_chr1_7809831_f	CAMTA1,CAMTA1,CAMTA1,CAMTA1
chr1	7831443	7831445	NM_004781_cds_0_0_chr1_7831444_f	VAMP3
chr1	7889893	7890221	NM_001289862_cds_18_0_chr1_7889894_f,NM_001289861_cds_18_0_chr1_7889897_f,NM_001289863_cds_18_0_chr1_7889897_f,NM_001289864_cds_18_0_chr1_7889897_f,NM_016831_cds_18_0_chr1_7889897_f,NM_001289861_cds_19_0_chr1_7890066_f,NM_001289863_cds_19_0_chr1_7890066_f	PER3,PER3,PER3,PER3,PER3
chr1	8022845	8022862	NM_001123377_cds_1_0_chr1_8022846_f,NM_007262_cds_1_0_chr1_8022846_f	PARK7,PARK7
chr1	8037786	8037798	NM_001123377_cds_5_0_chr1_8037712_f,NM_007262_cds_5_0_chr1_8037712_f	PARK7,PARK7
chr1	8378168	8378246	NM_001080397_cds_0_0_chr1_8378169_f	SLC45A1
chr1	8390333	8390996	NM_001080397_cds_4_0_chr1_8390269_f	SLC45A1
chr1	8403952	8404073	NM_001080397_cds_8_0_chr1_8403807_f	SLC45A1
chr1	8420248	8420254	NM_001042681_cds_5_0_chr1_8420172_r,NM_001042682_cds_5_0_chr1_8420172_r,NM_012102_cds_5_0_chr1_8420172_r	RERE,RERE,RERE,LOC102724552,SNORD128
chr1	8420511	8420532	NM_001042681_cds_5_0_chr1_8420172_r,NM_001042682_cds_5_0_chr1_8420172_r,NM_012102_cds_5_0_chr1_8420172_r	RERE,RERE,RERE,LOC102724552,SNORD128
chr1	8420558	8420659	NM_001042681_cds_5_0_chr1_8420172_r,NM_001042682_cds_5_0_chr1_8420172_r,NM_012102_cds_5_0_chr1_8420172_r	RERE,RERE,RERE,LOC102724552,SNORD128
chr1	8674742	8674745	NM_001042681_cds_19_0_chr1_8674620_r,NM_012102_cds_19_0_chr1_8674620_r	RERE,RERE,RERE,LOC102724552,SNORD128
chr1	8684368	8684407	NM_001042681_cds_20_0_chr1_8684369_r,NM_012102_cds_20_0_chr1_8684369_r	RERE,RERE,RERE,LOC102724552,SNORD128
chr1	8927226	8927247	NM_001201483_cds_6_0_chr1_8927176_r,NM_001428_cds_6_0_chr1_8927176_r	ENO1,ENO1,MIR6728,ENO1-AS1
chr1	9017318	9017344	NM_001215_cds_2_0_chr1_9017196_f,NM_001270500_cds_2_0_chr1_9017196_f,NM_001270501_cds_1_0_chr1_9017196_f	CA6,CA6,CA6,CA6
chr1	9034405	9034503	NM_001270500_cds_7_0_chr1_9034406_f	CA6,CA6,CA6,CA6
chr1	9074881	9074927	NM_207420_cds_5_0_chr1_9074740_r	SLC2A7
chr1	9188703	9189086	NM_024980_cds_3_0_chr1_9188704_r	GPR157
chr1	9300054	9300077	NM_001282587_cds_0_0_chr1_9300055_f	H6PD,H6PD
chr1	9599750	9599789	NM_032315_cds_0_0_chr1_9599751_f	SLC25A33
chr1	9648988	9649101	NM_001010866_cds_0_0_chr1_9648989_f,NM_001130924_cds_0_0_chr1_9648989_f	TMEM201,TMEM201
chr1	9780692	9780719	NM_005026_cds_11_0_chr1_9780669_f	PIK3CD,PIK3CD-AS1,PIK3CD-AS2,PIK3CD-AS2,PIK3CD-AS2,CLSTN1,CLSTN1,CLSTN1
chr1	9883700	9883791	NM_001009566_cds_18_0_chr1_9883701_r,NM_001302883_cds_17_0_chr1_9883701_r,NM_014944_cds_17_0_chr1_9883701_r	PIK3CD,PIK3CD-AS1,PIK3CD-AS2,PIK3CD-AS2,PIK3CD-AS2,CLSTN1,CLSTN1,CLSTN1
chr1	9982312	9982416	NM_001316975_cds_0_0_chr1_9982313_r	LZIC,LZIC,LZIC,LZIC,LZIC,NMNAT1,NMNAT1,NMNAT1,MIR5697
chr1	10002738	10002793	NM_001316974_cds_6_0_chr1_10002739_r	LZIC,LZIC,LZIC,LZIC,LZIC,NMNAT1,NMNAT1,NMNAT1,MIR5697
chr1	10041313	10041357	NM_001297779_cds_4_0_chr1_10041314_f	LZIC,LZIC,LZIC,LZIC,LZIC,NMNAT1,NMNAT1,NMNAT1,MIR5697
chr1	10067627	10067806	NM_052960_cds_1_0_chr1_10067628_f	RBP7,RBP7
chr1	10357231	10357247	NM_015074_cds_19_0_chr1_10357232_f,NM_183416_cds_19_0_chr1_10357232_f	KIF1B,KIF1B,MIR1273D
chr1	10478882	10478949	NM_001304451_cds_9_0_chr1_10478883_f,NM_001304452_cds_10_0_chr1_10478883_f,NM_002631_cds_10_0_chr1_10478883_f	PGD,PGD,PGD
chr1	10698998	10699206	NM_001079843_cds_0_0_chr1_10698999_r	CASZ1,CASZ1
chr1	10699425	10699441	NM_001079843_cds_0_0_chr1_10698999_r	CASZ1,CASZ1
chr1	11030103	11030146	NM_001170754_cds_10_0_chr1_11030027_r	C1orf127
chr1	11119986	11119988	NM_003132_cds_7_0_chr1_11119834_r	SRM
chr1	11119995	11120000	NM_003132_cds_7_0_chr1_11119834_r	SRM
chr1	11133990	11134006	NM_001001998_cds_6_0_chr1_11133991_r	EXOSC10,EXOSC10,LOC105376736,LOC105376736,LOC105376736
chr1	11139767	11139879	NM_001001998_cds_11_0_chr1_11139768_r,NM_002685_cds_10_0_chr1_11139768_r	EXOSC10,EXOSC10,LOC105376736,LOC105376736,LOC105376736
chr1	11140570	11140606	NM_001001998_cds_12_0_chr1_11140556_r,NM_002685_cds_11_0_chr1_11140556_r	EXOSC10,EXOSC10,LOC105376736,LOC105376736,LOC105376736
chr1	11155814	11155822	NM_001001998_cds_22_0_chr1_11155815_r,NM_002685_cds_21_0_chr1_11155815_r	EXOSC10,EXOSC10,LOC105376736,LOC105376736,LOC105376736
chr1	11354929	11354947	NM_001330350_cds_1_0_chr1_11354930_f,NM_001330349_cds_2_0_chr1_11354930_f	UBIAD1,UBIAD1,UBIAD1
chr1	11824457	11824527	NM_001010881_cds_1_0_chr1_11824458_f	C1orf167,LOC102724659,MTHFR,MTHFR,CLCN6,CLCN6,CLCN6,NPPA-AS1,NPPA
chr1	11825913	11827142	NM_001010881_cds_2_0_chr1_11825914_f	C1orf167,LOC102724659,MTHFR,MTHFR,CLCN6,CLCN6,CLCN6,NPPA-AS1,NPPA
chr1	11827277	11827321	NM_001010881_cds_3_0_chr1_11827278_f	C1orf167,LOC102724659,MTHFR,MTHFR,CLCN6,CLCN6,CLCN6,NPPA-AS1,NPPA
chr1	11828133	11828332	NM_001010881_cds_4_0_chr1_11828134_f	C1orf167,LOC102724659,MTHFR,MTHFR,CLCN6,CLCN6,CLCN6,NPPA-AS1,NPPA
chr1	11829029	11829184	NM_001010881_cds_5_0_chr1_11829030_f	C1orf167,LOC102724659,MTHFR,MTHFR,CLCN6,CLCN6,CLCN6,NPPA-AS1,NPPA
chr1	11831580	11831693	NM_001010881_cds_6_0_chr1_11831581_f	C1orf167,LOC102724659,MTHFR,MTHFR,CLCN6,CLCN6,CLCN6,NPPA-AS1,NPPA
chr1	11832138	11832316	NM_001010881_cds_7_0_chr1_11832139_f	C1orf167,LOC102724659,MTHFR,MTHFR,CLCN6,CLCN6,CLCN6,NPPA-AS1,NPPA
chr1	11835491	11835667	NM_001010881_cds_8_0_chr1_11835492_f	C1orf167,LOC102724659,MTHFR,MTHFR,CLCN6,CLCN6,CLCN6,NPPA-AS1,NPPA
chr1	11836520	11836695	NM_001010881_cds_9_0_chr1_11836521_f	C1orf167,LOC102724659,MTHFR,MTHFR,CLCN6,CLCN6,CLCN6,NPPA-AS1,NPPA
chr1	11838716	11838873	NM_001010881_cds_10_0_chr1_11838717_f	C1orf167,LOC102724659,MTHFR,MTHFR,CLCN6,CLCN6,CLCN6,NPPA-AS1,NPPA
chr1	11838982	11839137	NM_001010881_cds_11_0_chr1_11838983_f	C1orf167,LOC102724659,MTHFR,MTHFR,CLCN6,CLCN6,CLCN6,NPPA-AS1,NPPA
chr1	11839858	11840067	NM_001010881_cds_12_0_chr1_11839859_f	C1orf167,LOC102724659,MTHFR,MTHFR,CLCN6,CLCN6,CLCN6,NPPA-AS1,NPPA
chr1	11842245	11842390	NM_001010881_cds_13_0_chr1_11842246_f	C1orf167,LOC102724659,MTHFR,MTHFR,CLCN6,CLCN6,CLCN6,NPPA-AS1,NPPA
chr1	11844230	11844650	NM_001010881_cds_14_0_chr1_11844231_f	C1orf167,LOC102724659,MTHFR,MTHFR,CLCN6,CLCN6,CLCN6,NPPA-AS1,NPPA
chr1	11845204	11845346	NM_001010881_cds_15_0_chr1_11845205_f	C1orf167,LOC102724659,MTHFR,MTHFR,CLCN6,CLCN6,CLCN6,NPPA-AS1,NPPA
chr1	11847444	11847550	NM_001010881_cds_16_0_chr1_11847445_f	C1orf167,LOC102724659,MTHFR,MTHFR,CLCN6,CLCN6,CLCN6,NPPA-AS1,NPPA
chr1	11847929	11848104	NM_001010881_cds_17_0_chr1_11847930_f	C1orf167,LOC102724659,MTHFR,MTHFR,CLCN6,CLCN6,CLCN6,NPPA-AS1,NPPA
chr1	11848205	11848435	NM_001010881_cds_18_0_chr1_11848206_f	C1orf167,LOC102724659,MTHFR,MTHFR,CLCN6,CLCN6,CLCN6,NPPA-AS1,NPPA
chr1	11848708	11848803	NM_001010881_cds_19_0_chr1_11848709_f	C1orf167,LOC102724659,MTHFR,MTHFR,CLCN6,CLCN6,CLCN6,NPPA-AS1,NPPA
chr1	11849326	11849503	NM_001010881_cds_20_0_chr1_11849327_f	C1orf167,LOC102724659,MTHFR,MTHFR,CLCN6,CLCN6,CLCN6,NPPA-AS1,NPPA
chr1	11863461	11863571	NM_001330358_cds_11_0_chr1_11863462_r	C1orf167,LOC102724659,MTHFR,MTHFR,CLCN6,CLCN6,CLCN6,NPPA-AS1,NPPA
chr1	11985720	11985723	NM_138346_cds_2_0_chr1_11985262_r	KIAA2013
chr1	11985807	11985908	NM_138346_cds_2_0_chr1_11985262_r	KIAA2013
chr1	11985916	11986054	NM_138346_cds_2_0_chr1_11985262_r	KIAA2013
chr1	11986246	11986259	NM_138346_cds_2_0_chr1_11985262_r	KIAA2013
chr1	12004578	12004719	NM_001316320_cds_1_0_chr1_12004579_f	PLOD1,PLOD1
chr1	12081783	12081897	NM_021933_cds_1_0_chr1_12081784_f	MIIP,MIR6729
chr1	12321979	12322137	NM_015378_cds_12_0_chr1_12321958_f,NM_018156_cds_12_0_chr1_12321958_f	VPS13D,VPS13D,SNORA59A
chr1	12368588	12368698	NM_015378_cds_26_0_chr1_12368488_f,NM_018156_cds_26_0_chr1_12368488_f	VPS13D,VPS13D,SNORA59A
chr1	12639429	12639440	NM_001319225_cds_3_0_chr1_12639321_r,NM_001324370_cds_3_0_chr1_12639321_r,NM_004753_cds_3_0_chr1_12639321_r	DHRS3,DHRS3,DHRS3,MIR6730
chr1	12776179	12776191	NM_001103170_cds_0_0_chr1_12776180_f	AADACL3,AADACL3
chr1	12853376	12853663	NM_023013_cds_1_0_chr1_12853377_f	PRAMEF1,PRAMEF1
chr1	12854063	12854642	NM_023013_cds_2_0_chr1_12854064_f	PRAMEF1,PRAMEF1
chr1	12854987	12855118	NM_001294139_cds_0_0_chr1_12854988_f	PRAMEF1,PRAMEF1
chr1	12855586	12856145	NM_001294139_cds_1_0_chr1_12855587_f,NM_023013_cds_3_0_chr1_12855587_f	PRAMEF1,PRAMEF1
chr1	12884799	12885361	NM_001146344_cds_0_0_chr1_12884800_r	PRAMEF11
chr1	12887107	12887689	NM_001146344_cds_1_0_chr1_12887108_r	PRAMEF11
chr1	12888356	12888648	NM_001146344_cds_2_0_chr1_12888357_r	PRAMEF11
chr1	12907260	12908142	NM_001013631_cds_0_0_chr1_12907261_r,NM_001146181_cds_0_0_chr1_12907261_r,NM_001302551_cds_0_0_chr1_12907261_r	HNRNPCL1
chr1	12918864	12919151	NM_023014_cds_1_0_chr1_12918865_f	PRAMEF2
chr1	12919547	12920126	NM_023014_cds_2_0_chr1_12919548_f	PRAMEF2
chr1	12921075	12921634	NM_023014_cds_3_0_chr1_12921076_f	PRAMEF2
chr1	12939364	12939926	NM_001009611_cds_0_0_chr1_12939365_r	PRAMEF4
chr1	12941674	12942256	NM_001009611_cds_1_0_chr1_12941675_r	PRAMEF4
chr1	12942922	12943215	NM_001009611_cds_2_0_chr1_12942923_r	PRAMEF4
chr1	12977512	12977799	NM_001012276_cds_1_0_chr1_12977513_f,NM_001012277_cds_1_0_chr1_12977513_f	PRAMEF7
chr1	12978181	12978757	NM_001012276_cds_2_0_chr1_12978182_f,NM_001012277_cds_2_0_chr1_12978182_f	PRAMEF7
chr1	12979671	12980233	NM_001012276_cds_3_0_chr1_12979672_f,NM_001012277_cds_3_0_chr1_12979672_f	PRAMEF7
chr1	12998504	12999066	NM_001010889_cds_0_0_chr1_12998505_r,NM_001010890_cds_0_0_chr1_12998505_r,NM_001300891_cds_0_0_chr1_12998505_r	PRAMEF6
chr1	13000813	13001395	NM_001010889_cds_1_0_chr1_13000814_r,NM_001010890_cds_1_0_chr1_13000814_r,NM_001300891_cds_1_0_chr1_13000814_r	PRAMEF6
chr1	13002061	13002353	NM_001010889_cds_2_0_chr1_13002062_r,NM_001010890_cds_2_0_chr1_13002062_r,NM_001300891_cds_2_0_chr1_13002062_r	PRAMEF6
chr1	13035542	13035835	NM_001100631_cds_0_0_chr1_13035543_f,NM_001099850_cds_0_0_chr1_13035549_f	PRAMEF18
chr1	13036221	13036800	NM_001099850_cds_1_0_chr1_13036222_f,NM_001100631_cds_1_0_chr1_13036222_f	PRAMEF18
chr1	13037807	13038381	NM_001099850_cds_2_0_chr1_13037808_f,NM_001100631_cds_2_0_chr1_13037808_f	PRAMEF18
chr1	13182990	13183872	NM_001136561_cds_0_0_chr1_13182991_r	HNRNPCL2
chr1	13364885	13365177	NM_001300891_cds_0_0_chr1_13364886_f,NM_001010889_cds_1_0_chr1_13364891_f,NM_001013407_cds_1_0_chr1_13364891_f	PRAMEF5
chr1	13365843	13366425	NM_001010889_cds_2_0_chr1_13365844_f,NM_001013407_cds_2_0_chr1_13365844_f,NM_001300891_cds_1_0_chr1_13365844_f	PRAMEF5
chr1	13368171	13368733	NM_001010889_cds_3_0_chr1_13368172_f,NM_001013407_cds_3_0_chr1_13368172_f,NM_001300891_cds_2_0_chr1_13368172_f	PRAMEF5
chr1	13411550	13411837	NM_001039361_cds_1_0_chr1_13411551_f,NM_001291381_cds_1_0_chr1_13411551_f	PRAMEF33P
chr1	13412233	13412812	NM_001039361_cds_2_0_chr1_13412234_f,NM_001291381_cds_2_0_chr1_13412234_f	PRAMEF33P
chr1	13413923	13414482	NM_001039361_cds_3_0_chr1_13413924_f,NM_001291381_cds_3_0_chr1_13413924_f	PRAMEF33P
chr1	13448049	13448608	NM_001024661_cds_0_0_chr1_13448050_r,NM_001291380_cds_0_0_chr1_13448050_r	PRAMEF13
chr1	13449559	13450138	NM_001024661_cds_1_0_chr1_13449560_r,NM_001291380_cds_1_0_chr1_13449560_r	PRAMEF13
chr1	13450549	13450836	NM_001024661_cds_2_0_chr1_13450550_r,NM_001291380_cds_2_0_chr1_13450550_r	PRAMEF13
chr1	13607766	13608328	NM_001012276_cds_0_0_chr1_13607767_r,NM_001012277_cds_0_0_chr1_13607767_r	PRAMEF8
chr1	13609242	13609818	NM_001012276_cds_1_0_chr1_13609243_r,NM_001012277_cds_1_0_chr1_13609243_r	PRAMEF8
chr1	13610200	13610487	NM_001012276_cds_2_0_chr1_13610201_r,NM_001012277_cds_2_0_chr1_13610201_r	PRAMEF8
chr1	13644799	13645092	NM_001098376_cds_1_0_chr1_13644800_f,NM_001300891_cds_0_0_chr1_13644800_f	PRAMEF15
chr1	13645763	13646345	NM_001098376_cds_2_0_chr1_13645764_f,NM_001300891_cds_1_0_chr1_13645764_f	PRAMEF15
chr1	13648094	13648656	NM_001098376_cds_3_0_chr1_13648095_f,NM_001300891_cds_2_0_chr1_13648095_f	PRAMEF15
chr1	13668904	13669463	NM_001024661_cds_0_0_chr1_13668905_r,NM_001291380_cds_0_0_chr1_13668905_r	PRAMEF14
chr1	13670414	13670993	NM_001024661_cds_1_0_chr1_13670415_r,NM_001291380_cds_1_0_chr1_13670415_r	PRAMEF14
chr1	13671404	13671691	NM_001024661_cds_2_0_chr1_13671405_r,NM_001291380_cds_2_0_chr1_13671405_r	PRAMEF14
chr1	13695524	13696098	NM_001099790_cds_0_0_chr1_13695525_r	PRAMEF19
chr1	13697106	13697685	NM_001099790_cds_1_0_chr1_13697107_r	PRAMEF19
chr1	13698071	13698358	NM_001099790_cds_2_0_chr1_13698072_r,NM_001099850_cds_2_0_chr1_13698072_r	PRAMEF19
chr1	13716117	13716404	NM_001099851_cds_0_0_chr1_13716118_f	PRAMEF17
chr1	13716800	13717379	NM_001099851_cds_1_0_chr1_13716801_f	PRAMEF17
chr1	13718403	13718962	NM_001099851_cds_2_0_chr1_13718404_f	PRAMEF17
chr1	13742811	13743098	NM_001099852_cds_1_0_chr1_13742812_f	PRAMEF20
chr1	13744596	13745175	NM_001099852_cds_2_0_chr1_13744597_f	PRAMEF20
chr1	13747171	13747733	NM_001099852_cds_3_0_chr1_13747172_f	PRAMEF20
chr1	13840029	13840088	NM_001010847_cds_1_0_chr1_13839458_r	LRRC38
chr1	15250860	15251068	NM_001018000_cds_0_0_chr1_15250861_f	KAZN,KAZN,KAZN,KAZN,KAZN,TMEM51-AS1
chr1	15439032	15439037	NM_201628_cds_13_0_chr1_15438923_f	KAZN,KAZN,KAZN,KAZN,KAZN,TMEM51-AS1
chr1	15490839	15490957	NM_001278502_cds_0_0_chr1_15490840_r	TMEM51,TMEM51,TMEM51,TMEM51,TMEM51,TMEM51,C1orf195,C1orf195
chr1	15494990	15495273	NM_001278501_cds_0_0_chr1_15494991_r	TMEM51,TMEM51,TMEM51,TMEM51,TMEM51,TMEM51,C1orf195,C1orf195
chr1	15497676	15497774	NM_001278501_cds_1_0_chr1_15497677_r,NM_001278502_cds_1_0_chr1_15497677_r	TMEM51,TMEM51,TMEM51,TMEM51,TMEM51,TMEM51,C1orf195,C1orf195
chr1	15654772	15654787	NM_052929_cds_12_0_chr1_15654773_f	FHAD1
chr1	15736479	15736524	NM_024329_cds_0_0_chr1_15736468_f	EFHD2
chr1	15753666	15753780	NM_024329_cds_2_0_chr1_15753646_f	EFHD2
chr1	15755088	15755220	NM_024329_cds_3_0_chr1_15755089_f	EFHD2
chr1	15783248	15783288	NM_033440_cds_0_0_chr1_15783249_f	CELA2A
chr1	15783580	15783669	NM_033440_cds_1_0_chr1_15783581_f	CELA2A
chr1	15788055	15788153	NM_033440_cds_2_0_chr1_15788056_f	CELA2A
chr1	15789227	15789356	NM_033440_cds_3_0_chr1_15789228_f	CELA2A
chr1	15789880	15790017	NM_033440_cds_4_0_chr1_15789881_f	CELA2A
chr1	15792493	15792639	NM_033440_cds_5_0_chr1_15792494_f	CELA2A
chr1	15793880	15794033	NM_033440_cds_6_0_chr1_15793881_f	CELA2A
chr1	15798484	15798502	NM_033440_cds_7_0_chr1_15798485_f	CELA2A
chr1	15802620	15802660	NM_015849_cds_0_0_chr1_15802621_f	CELA2B,CASP9,CASP9,CASP9,CASP9,CASP9
chr1	15802951	15803040	NM_015849_cds_1_0_chr1_15802952_f	CELA2B,CASP9,CASP9,CASP9,CASP9,CASP9
chr1	15807592	15807690	NM_015849_cds_2_0_chr1_15807593_f	CELA2B,CASP9,CASP9,CASP9,CASP9,CASP9
chr1	15808759	15808888	NM_015849_cds_3_0_chr1_15808760_f	CELA2B,CASP9,CASP9,CASP9,CASP9,CASP9
chr1	15809758	15809895	NM_015849_cds_4_0_chr1_15809759_f	CELA2B,CASP9,CASP9,CASP9,CASP9,CASP9
chr1	15812395	15812541	NM_015849_cds_5_0_chr1_15812396_f	CELA2B,CASP9,CASP9,CASP9,CASP9,CASP9
chr1	15813779	15813932	NM_015849_cds_6_0_chr1_15813780_f	CELA2B,CASP9,CASP9,CASP9,CASP9,CASP9
chr1	15817789	15817807	NM_015849_cds_7_0_chr1_15817790_f	CELA2B,CASP9,CASP9,CASP9,CASP9,CASP9
chr1	15863301	15863309	NM_015291_cds_3_0_chr1_15862970_f	DNAJC16,DNAJC16,DNAJC16,AGMAT
chr1	15873351	15873366	NM_015291_cds_5_0_chr1_15873262_f	DNAJC16,DNAJC16,DNAJC16,AGMAT
chr1	16011053	16011087	NM_015164_cds_0_0_chr1_16011054_f	PLEKHM2
chr1	16101416	16101526	NM_001024216_cds_4_0_chr1_16101113_f,NM_001350151_cds_7_0_chr1_16101113_f,NM_017556_cds_6_0_chr1_16101113_f,NM_001024215_cds_5_0_chr1_16101113_f	FBLIM1,FBLIM1,FBLIM1
chr1	16262414	16262527	NM_015001_cds_10_0_chr1_16254586_f	FLJ37453,SPEN
chr1	16349114	16349214	NM_001042704_cds_1_0_chr1_16349115_f,NM_001257139_cds_1_0_chr1_16349115_f,NM_004070_cds_1_0_chr1_16349115_f	CLCNKA,CLCNKA,CLCNKA
chr1	16350294	16350423	NM_001042704_cds_2_0_chr1_16350295_f,NM_001257139_cds_2_0_chr1_16350295_f,NM_004070_cds_2_0_chr1_16350295_f	CLCNKA,CLCNKA,CLCNKA
chr1	16351257	16351386	NM_001042704_cds_3_0_chr1_16351258_f,NM_004070_cds_3_0_chr1_16351258_f	CLCNKA,CLCNKA,CLCNKA
chr1	16352602	16352742	NM_001042704_cds_4_0_chr1_16352603_f,NM_001257139_cds_3_0_chr1_16352603_f,NM_004070_cds_4_0_chr1_16352603_f	CLCNKA,CLCNKA,CLCNKA
chr1	16353030	16353108	NM_001042704_cds_5_0_chr1_16353031_f,NM_001257139_cds_4_0_chr1_16353031_f,NM_004070_cds_5_0_chr1_16353031_f	CLCNKA,CLCNKA,CLCNKA
chr1	16353191	16353270	NM_001042704_cds_6_0_chr1_16353192_f,NM_001257139_cds_5_0_chr1_16353192_f,NM_004070_cds_6_0_chr1_16353192_f	CLCNKA,CLCNKA,CLCNKA
chr1	16353804	16353930	NM_001042704_cds_7_0_chr1_16353805_f,NM_001257139_cds_6_0_chr1_16353805_f,NM_004070_cds_7_0_chr1_16353805_f	CLCNKA,CLCNKA,CLCNKA
chr1	16354315	16354400	NM_001042704_cds_8_0_chr1_16354316_f,NM_001257139_cds_7_0_chr1_16354316_f,NM_004070_cds_8_0_chr1_16354316_f	CLCNKA,CLCNKA,CLCNKA
chr1	16354512	16354614	NM_001042704_cds_9_0_chr1_16354513_f,NM_001257139_cds_8_0_chr1_16354513_f,NM_004070_cds_9_0_chr1_16354513_f	CLCNKA,CLCNKA,CLCNKA
chr1	16355255	16355340	NM_001042704_cds_10_0_chr1_16355256_f,NM_001257139_cds_9_0_chr1_16355256_f,NM_004070_cds_10_0_chr1_16355256_f	CLCNKA,CLCNKA,CLCNKA
chr1	16355620	16355794	NM_001042704_cds_11_0_chr1_16355621_f,NM_001257139_cds_10_0_chr1_16355621_f,NM_004070_cds_11_0_chr1_16355621_f	CLCNKA,CLCNKA,CLCNKA
chr1	16356225	16356295	NM_001042704_cds_12_0_chr1_16356226_f,NM_001257139_cds_11_0_chr1_16356226_f,NM_004070_cds_12_0_chr1_16356226_f	CLCNKA,CLCNKA,CLCNKA
chr1	16356459	16356570	NM_001042704_cds_13_0_chr1_16356460_f,NM_001257139_cds_12_0_chr1_16356460_f,NM_004070_cds_13_0_chr1_16356460_f	CLCNKA,CLCNKA,CLCNKA
chr1	16356955	16357169	NM_001042704_cds_14_0_chr1_16356956_f,NM_001257139_cds_13_0_chr1_16356956_f,NM_004070_cds_14_0_chr1_16356956_f	CLCNKA,CLCNKA,CLCNKA
chr1	16358204	16358338	NM_001042704_cds_15_0_chr1_16358205_f,NM_001257139_cds_14_0_chr1_16358205_f,NM_004070_cds_15_0_chr1_16358205_f	CLCNKA,CLCNKA,CLCNKA
chr1	16358697	16358786	NM_001042704_cds_16_0_chr1_16358698_f,NM_001257139_cds_15_0_chr1_16358698_f,NM_004070_cds_16_0_chr1_16358698_f	CLCNKA,CLCNKA,CLCNKA
chr1	16358937	16359021	NM_001257139_cds_16_0_chr1_16358938_f,NM_004070_cds_17_0_chr1_16358938_f,NM_001042704_cds_17_0_chr1_16358941_f	CLCNKA,CLCNKA,CLCNKA
chr1	16359664	16359751	NM_001042704_cds_18_0_chr1_16359665_f,NM_001257139_cds_17_0_chr1_16359665_f,NM_004070_cds_18_0_chr1_16359665_f	CLCNKA,CLCNKA,CLCNKA
chr1	16360105	16360153	NM_001042704_cds_19_0_chr1_16360106_f,NM_001257139_cds_18_0_chr1_16360106_f,NM_004070_cds_19_0_chr1_16360106_f	CLCNKA,CLCNKA,CLCNKA
chr1	16370987	16371087	NM_000085_cds_1_0_chr1_16370988_f	CLCNKB,CLCNKB
chr1	16372052	16372181	NM_000085_cds_2_0_chr1_16372053_f	CLCNKB,CLCNKB
chr1	16373029	16373158	NM_000085_cds_3_0_chr1_16373030_f	CLCNKB,CLCNKB
chr1	16374399	16374539	NM_000085_cds_4_0_chr1_16374400_f	CLCNKB,CLCNKB
chr1	16374837	16374915	NM_000085_cds_5_0_chr1_16374838_f	CLCNKB,CLCNKB
chr1	16374998	16375077	NM_000085_cds_6_0_chr1_16374999_f	CLCNKB,CLCNKB
chr1	16375466	16375740	NM_001165945_cds_0_0_chr1_16375467_f,NM_000085_cds_7_0_chr1_16375615_f	CLCNKB,CLCNKB
chr1	16376112	16376197	NM_000085_cds_8_0_chr1_16376113_f,NM_001165945_cds_1_0_chr1_16376113_f	CLCNKB,CLCNKB
chr1	16376309	16376411	NM_000085_cds_9_0_chr1_16376310_f,NM_001165945_cds_2_0_chr1_16376310_f	CLCNKB,CLCNKB
chr1	16377010	16377095	NM_000085_cds_10_0_chr1_16377011_f,NM_001165945_cds_3_0_chr1_16377011_f	CLCNKB,CLCNKB
chr1	16377369	16377543	NM_000085_cds_11_0_chr1_16377370_f,NM_001165945_cds_4_0_chr1_16377370_f	CLCNKB,CLCNKB
chr1	16377972	16378042	NM_000085_cds_12_0_chr1_16377973_f,NM_001165945_cds_5_0_chr1_16377973_f	CLCNKB,CLCNKB
chr1	16378204	16378315	NM_000085_cds_13_0_chr1_16378205_f,NM_001165945_cds_6_0_chr1_16378205_f	CLCNKB,CLCNKB
chr1	16378692	16378906	NM_000085_cds_14_0_chr1_16378693_f,NM_001165945_cds_7_0_chr1_16378693_f	CLCNKB,CLCNKB
chr1	16380133	16380267	NM_000085_cds_15_0_chr1_16380134_f,NM_001165945_cds_8_0_chr1_16380134_f	CLCNKB,CLCNKB
chr1	16381929	16382018	NM_000085_cds_16_0_chr1_16381930_f,NM_001165945_cds_9_0_chr1_16381930_f	CLCNKB,CLCNKB
chr1	16382169	16382253	NM_000085_cds_17_0_chr1_16382170_f,NM_001165945_cds_10_0_chr1_16382173_f	CLCNKB,CLCNKB
chr1	16382916	16383003	NM_000085_cds_18_0_chr1_16382917_f,NM_001165945_cds_11_0_chr1_16382917_f	CLCNKB,CLCNKB
chr1	16383363	16383411	NM_000085_cds_19_0_chr1_16383364_f,NM_001165945_cds_12_0_chr1_16383364_f	CLCNKB,CLCNKB
chr1	16384931	16385212	NM_182623_cds_0_0_chr1_16384932_r	FAM131C
chr1	16385988	16386099	NM_182623_cds_1_0_chr1_16385989_r	FAM131C
chr1	16386363	16386546	NM_182623_cds_2_0_chr1_16386364_r	FAM131C
chr1	16388593	16388687	NM_182623_cds_3_0_chr1_16388594_r	FAM131C
chr1	16388993	16389029	NM_182623_cds_4_0_chr1_16388994_r	FAM131C
chr1	16399915	16399937	NM_182623_cds_6_0_chr1_16399916_r	FAM131C
chr1	16533671	16533691	NM_153213_cds_10_0_chr1_16533443_r	ARHGEF19
chr1	16560106	16560259	NM_030907_cds_3_0_chr1_16560107_r	RSG1
chr1	16693752	16693775	NM_001114600_cds_0_0_chr1_16693753_f,NM_001271869_cds_0_0_chr1_16693753_f	SZRD1,SZRD1,SZRD1,SZRD1,SZRD1,SZRD1
chr1	16865560	16866070	NM_001310155_cds_0_0_chr1_16865561_f	FAM231B
chr1	16890437	16890681	NM_017940_cds_0_0_chr1_16890438_r	NBPF1
chr1	16891301	16891413	NM_017940_cds_1_0_chr1_16891302_r	NBPF1
chr1	16892127	16892304	NM_017940_cds_2_0_chr1_16892128_r	NBPF1
chr1	16892901	16892954	NM_017940_cds_3_0_chr1_16892902_r	NBPF1
chr1	16893673	16893846	NM_017940_cds_4_0_chr1_16893674_r	NBPF1
chr1	16894473	16894525	NM_017940_cds_5_0_chr1_16894474_r	NBPF1
chr1	16895567	16895731	NM_017940_cds_6_0_chr1_16895568_r	NBPF1
chr1	16899636	16899688	NM_017940_cds_7_0_chr1_16899637_r	NBPF1
chr1	16900981	16901187	NM_017940_cds_8_0_chr1_16900982_r	NBPF1
chr1	16901651	16901724	NM_017940_cds_9_0_chr1_16901652_r	NBPF1
chr1	16902761	16902976	NM_017940_cds_10_0_chr1_16902762_r	NBPF1
chr1	16903811	16903914	NM_017940_cds_11_0_chr1_16903812_r	NBPF1
chr1	16905687	16905897	NM_017940_cds_12_0_chr1_16905688_r	NBPF1
chr1	16907239	16907451	NM_017940_cds_13_0_chr1_16907240_r	NBPF1
chr1	16907914	16907987	NM_017940_cds_14_0_chr1_16907915_r	NBPF1
chr1	16909038	16909253	NM_017940_cds_15_0_chr1_16909039_r	NBPF1
chr1	16910088	16910191	NM_017940_cds_16_0_chr1_16910089_r	NBPF1
chr1	16911983	16912193	NM_017940_cds_17_0_chr1_16911984_r	NBPF1
chr1	16913544	16913756	NM_017940_cds_18_0_chr1_16913545_r	NBPF1
chr1	16914219	16914292	NM_017940_cds_19_0_chr1_16914220_r	NBPF1
chr1	16915343	16915558	NM_017940_cds_20_0_chr1_16915344_r	NBPF1
chr1	16916393	16916496	NM_017940_cds_21_0_chr1_16916394_r	NBPF1
chr1	16918341	16918516	NM_017940_cds_22_0_chr1_16918342_r	NBPF1
chr1	16999497	17000007	NM_001282321_cds_0_0_chr1_16999498_f,NM_001310138_cds_0_0_chr1_16999498_f	FAM231A
chr1	17083726	17083888	NM_001271733_cds_0_0_chr1_17083727_r	MST1L,LOC102724562
chr1	17084012	17084152	NM_001271733_cds_1_0_chr1_17084013_r	MST1L,LOC102724562
chr1	17084248	17084355	NM_001271733_cds_2_0_chr1_17084249_r	MST1L,LOC102724562
chr1	17084436	17084583	NM_001271733_cds_3_0_chr1_17084437_r	MST1L,LOC102724562
chr1	17084960	17085081	NM_001271733_cds_4_0_chr1_17084961_r	MST1L,LOC102724562
chr1	17085297	17085530	NM_001271733_cds_5_0_chr1_17085298_r	MST1L,LOC102724562
chr1	17085560	17085663	NM_001271733_cds_6_0_chr1_17085561_r	MST1L,LOC102724562
chr1	17085763	17085894	NM_001271733_cds_7_0_chr1_17085764_r	MST1L,LOC102724562
chr1	17085970	17086181	NM_001271733_cds_8_0_chr1_17085971_r	MST1L,LOC102724562
chr1	17086383	17086502	NM_001271733_cds_9_0_chr1_17086384_r	MST1L,LOC102724562
chr1	17086646	17086767	NM_001271733_cds_10_0_chr1_17086647_r	MST1L,LOC102724562
chr1	17086848	17086985	NM_001271733_cds_11_0_chr1_17086849_r	MST1L,LOC102724562
chr1	17087245	17087368	NM_001271733_cds_12_0_chr1_17087246_r	MST1L,LOC102724562
chr1	17087449	17087597	NM_001271733_cds_13_0_chr1_17087450_r	MST1L,LOC102724562
chr1	17090908	17090975	NM_001271733_cds_14_0_chr1_17090909_r	MST1L,LOC102724562
chr1	17248513	17248573	NM_014675_cds_0_0_chr1_17248514_f	CROCC
chr1	17249157	17249293	NM_014675_cds_1_0_chr1_17249158_f	CROCC
chr1	17250819	17250974	NM_014675_cds_2_0_chr1_17250820_f	CROCC
chr1	17256340	17256526	NM_014675_cds_3_0_chr1_17256341_f	CROCC
chr1	17256618	17256702	NM_014675_cds_4_0_chr1_17256619_f	CROCC
chr1	17256780	17256842	NM_014675_cds_5_0_chr1_17256781_f	CROCC
chr1	17256923	17257089	NM_014675_cds_6_0_chr1_17256924_f	CROCC
chr1	17257785	17257892	NM_014675_cds_7_0_chr1_17257786_f	CROCC
chr1	17263131	17263368	NM_014675_cds_8_0_chr1_17263132_f	CROCC
chr1	17264135	17264232	NM_014675_cds_9_0_chr1_17264136_f	CROCC
chr1	17264894	17264978	NM_014675_cds_10_0_chr1_17264895_f	CROCC
chr1	17265403	17265637	NM_014675_cds_11_0_chr1_17265404_f	CROCC
chr1	17266388	17266588	NM_014675_cds_12_0_chr1_17266389_f	CROCC
chr1	17270594	17270777	NM_014675_cds_13_0_chr1_17270595_f	CROCC
chr1	17271956	17272101	NM_014675_cds_14_0_chr1_17271957_f	CROCC
chr1	17272753	17272900	NM_014675_cds_15_0_chr1_17272754_f	CROCC
chr1	17273255	17273486	NM_014675_cds_16_0_chr1_17273256_f	CROCC
chr1	17274825	17275019	NM_014675_cds_17_0_chr1_17274826_f	CROCC
chr1	17275293	17275421	NM_014675_cds_18_0_chr1_17275294_f	CROCC
chr1	17277447	17277617	NM_014675_cds_19_0_chr1_17277448_f	CROCC
chr1	17279796	17279976	NM_014675_cds_20_0_chr1_17279797_f	CROCC
chr1	17280717	17280852	NM_014675_cds_21_0_chr1_17280718_f	CROCC
chr1	17281228	17281294	NM_014675_cds_22_0_chr1_17281229_f	CROCC
chr1	17287378	17287399	NM_014675_cds_26_0_chr1_17287253_f	CROCC
chr1	17287612	17287625	NM_014675_cds_26_0_chr1_17287253_f	CROCC
chr1	17301414	17301518	NM_001135247_cds_0_0_chr1_17301415_r,NM_001135248_cds_0_0_chr1_17301415_r,NM_002403_cds_0_0_chr1_17301415_r,NM_017459_cds_0_0_chr1_17301415_r	MFAP2,MFAP2,MFAP2,MFAP2
chr1	17338223	17338233	NM_001141973_cds_28_0_chr1_17338224_r,NM_001141974_cds_26_0_chr1_17338224_r,NM_022089_cds_28_0_chr1_17338224_r	ATP13A2,ATP13A2,ATP13A2
chr1	17567129	17567255	NM_013358_cds_14_0_chr1_17567130_f	PADI1
chr1	17725181	17725212	NM_207421_cds_15_0_chr1_17725182_f	PADI6
chr1	17735585	17735690	NM_001136204_cds_0_0_chr1_17735586_r,NM_018715_cds_0_0_chr1_17735586_r	RCC2,RCC2
chr1	17764725	17765010	NM_001136204_cds_11_0_chr1_17764726_r,NM_018715_cds_11_0_chr1_17764726_r	RCC2,RCC2
chr1	17944848	17945017	NM_001319838_cds_0_0_chr1_17944849_f,NM_001328124_cds_0_0_chr1_17944849_f	ARHGEF10L,ARHGEF10L,ARHGEF10L,ARHGEF10L,ARHGEF10L,ARHGEF10L,ARHGEF10L
chr1	18434622	18434692	NM_032880_cds_0_0_chr1_18434623_f	IGSF21
chr1	19071307	19071423	NM_001135254_cds_8_0_chr1_19071308_f	PAX7,PAX7,PAX7
chr1	19486753	19486775	NM_020765_cds_67_0_chr1_19486605_r	UBR4
chr1	19593793	19593955	NM_001348421_cds_0_0_chr1_19593794_r	AKR7L,AKR7L
chr1	19595065	19595195	NM_001348421_cds_1_0_chr1_19595066_r	AKR7L,AKR7L
chr1	19595765	19595865	NM_001348421_cds_2_0_chr1_19595766_r	AKR7L,AKR7L
chr1	19596076	19596173	NM_001348421_cds_3_0_chr1_19596077_r	AKR7L,AKR7L
chr1	19596944	19597049	NM_001348421_cds_4_0_chr1_19596945_r	AKR7L,AKR7L
chr1	19597241	19597429	NM_001348421_cds_5_0_chr1_19597242_r	AKR7L,AKR7L
chr1	19600354	19600568	NM_001348421_cds_6_0_chr1_19600355_r	AKR7L,AKR7L
chr1	19609224	19609386	NM_012067_cds_0_0_chr1_19609225_r	AKR7A3
chr1	19610489	19610619	NM_012067_cds_1_0_chr1_19610490_r	AKR7A3
chr1	19611179	19611279	NM_012067_cds_2_0_chr1_19611180_r	AKR7A3
chr1	19611511	19611608	NM_012067_cds_3_0_chr1_19611512_r	AKR7A3
chr1	19612381	19612486	NM_012067_cds_4_0_chr1_19612382_r	AKR7A3
chr1	19612678	19612866	NM_012067_cds_5_0_chr1_19612679_r	AKR7A3
chr1	19638616	19638618	NM_001320979_cds_5_0_chr1_19638321_r,NM_003689_cds_6_0_chr1_19638321_r	AKR7A2,AKR7A2
chr1	19700939	19700949	NM_001313932_cds_0_0_chr1_19700940_r	CAPZB,CAPZB,CAPZB,CAPZB,CAPZB
chr1	19775327	19775408	NM_001206541_cds_7_0_chr1_19775328_r	CAPZB,CAPZB,CAPZB,CAPZB,CAPZB
chr1	19810683	19810773	NM_001282162_cds_8_0_chr1_19810684_r	CAPZB,CAPZB,CAPZB,CAPZB,CAPZB
chr1	19811929	19811932	NM_001206540_cds_9_0_chr1_19811930_r,NM_001313932_cds_4_0_chr1_19811930_r,NM_004930_cds_8_0_chr1_19811930_r	CAPZB,CAPZB,CAPZB,CAPZB,CAPZB
chr1	19983571	19983598	NM_001204084_cds_3_0_chr1_19983359_f,NM_001204085_cds_3_0_chr1_19983359_f,NM_001204086_cds_3_0_chr1_19983359_f,NM_001204088_cds_4_0_chr1_19983359_f,NM_001204089_cds_3_0_chr1_19983359_f,NM_001278164_cds_3_0_chr1_19983359_f,NM_001278165_cds_3_0_chr1_19983359_f,NM_001278166_cds_3_0_chr1_19983359_f,NM_005380_cds_3_0_chr1_19983359_f,NM_182744_cds_3_0_chr1_19983359_f	MINOS1,MINOS1,MINOS1,MINOS1,MINOS1,MINOS1-NBL1,MINOS1-NBL1,RPS14P3,NBL1,NBL1,NBL1,NBL1,NBL1,NBL1,NBL1,NBL1
chr1	20071956	20071960	NM_001349115_cds_0_0_chr1_20071957_r,NM_001349112_cds_6_0_chr1_20072025_r,NM_001349113_cds_6_0_chr1_20072025_r,NM_001349114_cds_6_0_chr1_20072025_r,NM_181719_cds_6_0_chr1_20072025_r	TMCO4
chr1	20097034	20097062	NM_001349112_cds_10_0_chr1_20097035_r,NM_001349113_cds_10_0_chr1_20097035_r,NM_001349114_cds_10_0_chr1_20097035_r,NM_001349115_cds_4_0_chr1_20097035_r,NM_181719_cds_10_0_chr1_20097035_r	TMCO4
chr1	20220962	20220973	NM_015207_cds_2_0_chr1_20220861_f	OTUD3
chr1	20489752	20489789	NM_001316722_cds_0_0_chr1_20489753_r	PLA2G2C
chr1	20503816	20503856	NM_001316722_cds_4_0_chr1_20503817_r	PLA2G2C
chr1	20669841	20669847	NM_001039500_cds_15_0_chr1_20669572_f	VWA5B1
chr1	20811864	20811872	NM_018584_cds_1_0_chr1_20811707_r	CAMK2N1
chr1	20879907	20879961	NM_207334_cds_0_0_chr1_20879467_f	FAM43B
chr1	20880292	20880456	NM_207334_cds_0_0_chr1_20879467_f	FAM43B
chr1	20960041	20960251	NM_032409_cds_0_0_chr1_20960042_f	PINK1,MIR6084,PINK1-AS,DDOST
chr1	21044178	21044199	NM_001122819_cds_14_0_chr1_21043969_r,NM_020816_cds_14_0_chr1_21043969_r	KIF17,KIF17,KIF17
chr1	21586763	21586885	NM_001113347_cds_14_0_chr1_21586764_r,NM_001113348_cds_14_0_chr1_21586764_r,NM_001113349_cds_14_0_chr1_21586764_r,NM_001397_cds_14_0_chr1_21586764_r	ECE1,ECE1,ECE1,ECE1,LOC100506801
chr1	21616607	21616691	NM_001113348_cds_17_0_chr1_21616563_r,NM_001397_cds_17_0_chr1_21616563_r,NM_001113349_cds_17_0_chr1_21616563_r	ECE1,ECE1,ECE1,ECE1,LOC100506801
chr1	21616856	21616907	NM_001397_cds_18_0_chr1_21616857_r	ECE1,ECE1,ECE1,ECE1,LOC100506801
chr1	21771579	21771712	NM_001256416_cds_1_0_chr1_21771580_f,NM_001256417_cds_1_0_chr1_21771580_f,NM_032264_cds_1_0_chr1_21771580_f	NBPF3,NBPF3,NBPF3,NBPF3,NBPF3
chr1	21795180	21795390	NM_001256416_cds_2_0_chr1_21795181_f,NM_032264_cds_2_0_chr1_21795181_f,NM_001330381_cds_6_0_chr1_21795216_f	NBPF3,NBPF3,NBPF3,NBPF3,NBPF3
chr1	21797124	21797227	NM_001256416_cds_3_0_chr1_21797125_f,NM_001256417_cds_2_0_chr1_21797125_f,NM_001330381_cds_7_0_chr1_21797125_f,NM_032264_cds_3_0_chr1_21797125_f	NBPF3,NBPF3,NBPF3,NBPF3,NBPF3
chr1	21798061	21798276	NM_001256416_cds_4_0_chr1_21798062_f,NM_001256417_cds_3_0_chr1_21798062_f,NM_001330381_cds_8_0_chr1_21798062_f,NM_032264_cds_4_0_chr1_21798062_f	NBPF3,NBPF3,NBPF3,NBPF3,NBPF3
chr1	21799335	21799408	NM_001256416_cds_5_0_chr1_21799336_f,NM_001256417_cds_4_0_chr1_21799336_f,NM_001330381_cds_9_0_chr1_21799336_f,NM_032264_cds_5_0_chr1_21799336_f	NBPF3,NBPF3,NBPF3,NBPF3,NBPF3
chr1	21799872	21800078	NM_001256416_cds_6_0_chr1_21799873_f,NM_001256417_cds_5_0_chr1_21799873_f,NM_001330381_cds_10_0_chr1_21799873_f,NM_032264_cds_6_0_chr1_21799873_f	NBPF3,NBPF3,NBPF3,NBPF3,NBPF3
chr1	21801392	21801444	NM_001256416_cds_7_0_chr1_21801393_f,NM_001256417_cds_6_0_chr1_21801393_f,NM_001330381_cds_11_0_chr1_21801393_f,NM_032264_cds_7_0_chr1_21801393_f	NBPF3,NBPF3,NBPF3,NBPF3,NBPF3
chr1	21804561	21804800	NM_001256416_cds_8_0_chr1_21804562_f,NM_001256417_cds_7_0_chr1_21804637_f,NM_001330381_cds_12_0_chr1_21804637_f,NM_032264_cds_8_0_chr1_21804637_f	NBPF3,NBPF3,NBPF3,NBPF3,NBPF3
chr1	21805841	21805893	NM_001256416_cds_9_0_chr1_21805842_f,NM_001256417_cds_8_0_chr1_21805842_f,NM_001330381_cds_13_0_chr1_21805842_f,NM_032264_cds_9_0_chr1_21805842_f	NBPF3,NBPF3,NBPF3,NBPF3,NBPF3
chr1	21806543	21806716	NM_001256416_cds_10_0_chr1_21806544_f,NM_001256417_cds_9_0_chr1_21806544_f,NM_001330381_cds_14_0_chr1_21806544_f,NM_032264_cds_10_0_chr1_21806544_f	NBPF3,NBPF3,NBPF3,NBPF3,NBPF3
chr1	21807422	21807474	NM_001256416_cds_11_0_chr1_21807423_f,NM_001256417_cds_10_0_chr1_21807423_f,NM_001330381_cds_15_0_chr1_21807423_f,NM_032264_cds_11_0_chr1_21807423_f	NBPF3,NBPF3,NBPF3,NBPF3,NBPF3
chr1	21808089	21808262	NM_001256416_cds_12_0_chr1_21808090_f,NM_001256417_cds_11_0_chr1_21808090_f,NM_001330381_cds_16_0_chr1_21808090_f,NM_032264_cds_12_0_chr1_21808090_f	NBPF3,NBPF3,NBPF3,NBPF3,NBPF3
chr1	21808976	21809028	NM_001256416_cds_13_0_chr1_21808977_f,NM_001256417_cds_12_0_chr1_21808977_f,NM_001330381_cds_17_0_chr1_21808977_f,NM_032264_cds_13_0_chr1_21808977_f	NBPF3,NBPF3,NBPF3,NBPF3,NBPF3
chr1	21809635	21809879	NM_001256416_cds_14_0_chr1_21809636_f,NM_001256417_cds_13_0_chr1_21809636_f,NM_001330381_cds_18_0_chr1_21809636_f,NM_032264_cds_14_0_chr1_21809636_f	NBPF3,NBPF3,NBPF3,NBPF3,NBPF3
chr1	21929405	21929406	NM_001145657_cds_6_0_chr1_21929297_r,NM_001145658_cds_6_0_chr1_21929297_r,NM_001330383_cds_6_0_chr1_21929297_r,NM_002885_cds_6_0_chr1_21929297_r	RAP1GAP,RAP1GAP,RAP1GAP,RAP1GAP
chr1	21930150	21930172	NM_001330383_cds_7_0_chr1_21930151_r,NM_001145657_cds_7_0_chr1_21930328_r	RAP1GAP,RAP1GAP,RAP1GAP,RAP1GAP
chr1	21978271	21978298	NM_001145658_cds_24_0_chr1_21978272_r	RAP1GAP,RAP1GAP,RAP1GAP,RAP1GAP
chr1	21978313	21978315	NM_001145658_cds_24_0_chr1_21978272_r	RAP1GAP,RAP1GAP,RAP1GAP,RAP1GAP
chr1	22176533	22176628	NM_001291860_cds_40_0_chr1_22176534_r,NM_005529_cds_40_0_chr1_22176534_r	LDLRAD2,HSPG2,HSPG2
chr1	22202121	22202240	NM_001291860_cds_72_0_chr1_22202122_r,NM_005529_cds_72_0_chr1_22202122_r	LDLRAD2,HSPG2,HSPG2
chr1	22263647	22263710	NM_001291860_cds_96_0_chr1_22263648_r,NM_005529_cds_96_0_chr1_22263648_r	LDLRAD2,HSPG2,HSPG2
chr1	22303532	22303575	NM_007352_cds_0_0_chr1_22303533_f	CELA3B
chr1	22304861	22304947	NM_007352_cds_1_0_chr1_22304862_f	CELA3B
chr1	22307316	22307414	NM_007352_cds_2_0_chr1_22307317_f	CELA3B
chr1	22307530	22307665	NM_007352_cds_3_0_chr1_22307531_f	CELA3B
chr1	22310186	22310323	NM_007352_cds_4_0_chr1_22310187_f	CELA3B
chr1	22310681	22310824	NM_007352_cds_5_0_chr1_22310682_f	CELA3B
chr1	22313023	22313176	NM_007352_cds_6_0_chr1_22313024_f	CELA3B
chr1	22315754	22315772	NM_007352_cds_7_0_chr1_22315755_f	CELA3B
chr1	22328167	22328210	NM_005747_cds_0_0_chr1_22328168_f	CELA3A
chr1	22329495	22329581	NM_005747_cds_1_0_chr1_22329496_f	CELA3A
chr1	22331939	22332037	NM_005747_cds_2_0_chr1_22331940_f	CELA3A
chr1	22332154	22332289	NM_005747_cds_3_0_chr1_22332155_f	CELA3A
chr1	22333370	22333507	NM_005747_cds_4_0_chr1_22333371_f	CELA3A
chr1	22333865	22334008	NM_005747_cds_5_0_chr1_22333866_f	CELA3A
chr1	22336197	22336350	NM_005747_cds_6_0_chr1_22336198_f	CELA3A
chr1	22338942	22338960	NM_005747_cds_7_0_chr1_22338943_f	CELA3A
chr1	22412931	22413041	NM_001039802_cds_4_0_chr1_22412932_f,NM_001791_cds_3_0_chr1_22412932_f,NM_044472_cds_3_0_chr1_22412932_f	CDC42,CDC42,CDC42
chr1	22413161	22413359	NM_001039802_cds_5_0_chr1_22413162_f,NM_001791_cds_4_0_chr1_22413162_f,NM_044472_cds_4_0_chr1_22413162_f	CDC42,CDC42,CDC42
chr1	22416435	22416525	NM_044472_cds_5_0_chr1_22416436_f	CDC42,CDC42,CDC42
chr1	22417920	22418010	NM_001039802_cds_6_0_chr1_22417921_f,NM_001791_cds_5_0_chr1_22417921_f	CDC42,CDC42,CDC42
chr1	22469370	22469415	NM_030761_cds_4_0_chr1_22469339_r	WNT4
chr1	22890128	22890176	NM_001006943_cds_0_0_chr1_22890129_f,NM_020526_cds_0_0_chr1_22890129_f	EPHA8,EPHA8
chr1	22927275	22927303	NM_020526_cds_13_0_chr1_22927154_f	EPHA8,EPHA8
chr1	23037475	23037536	NM_001309192_cds_0_0_chr1_23037476_f,NM_001309193_cds_0_0_chr1_23037476_f,NM_004442_cds_0_0_chr1_23037476_f,NM_017449_cds_0_0_chr1_23037476_f	EPHB2,EPHB2,EPHB2,EPHB2,MIR4684,MIR4253
chr1	23240150	23240363	NM_001309193_cds_16_0_chr1_23240151_f	EPHB2,EPHB2,EPHB2,EPHB2,MIR4684,MIR4253
chr1	23279535	23280517	NM_001289974_cds_0_0_chr1_23279536_r	LACTBL1
chr1	23281813	23281919	NM_001289974_cds_1_0_chr1_23281814_r	LACTBL1
chr1	23285177	23285413	NM_001289974_cds_2_0_chr1_23285178_r	LACTBL1
chr1	23286434	23286592	NM_001289974_cds_3_0_chr1_23286435_r	LACTBL1
chr1	23289599	23289709	NM_001289974_cds_4_0_chr1_23289600_r	LACTBL1
chr1	23291782	23291923	NM_001289974_cds_5_0_chr1_23291783_r	LACTBL1
chr1	23342264	23342266	NM_001242521_cds_2_0_chr1_23342265_r	C1orf234
chr1	23346089	23346197	NM_001009999_cds_0_0_chr1_23346090_f,NM_015013_cds_0_0_chr1_23346090_f	KDM1A,KDM1A,MIR3115,MIR4419A
chr1	23406132	23406160	NM_001009999_cds_17_0_chr1_23406046_f,NM_015013_cds_15_0_chr1_23406046_f	KDM1A,KDM1A,MIR3115,MIR4419A
chr1	23636946	23637559	NM_001102397_cds_0_0_chr1_23636947_r,NM_001102398_cds_0_0_chr1_23636947_r,NM_001102399_cds_0_0_chr1_23636947_r,NM_001297620_cds_0_0_chr1_23636947_r,NM_001297621_cds_0_0_chr1_23636947_r,NM_001297622_cds_0_0_chr1_23636947_r,NM_005826_cds_0_0_chr1_23636947_r	HNRNPR,HNRNPR,HNRNPR,HNRNPR,HNRNPR,HNRNPR,HNRNPR
chr1	23637693	23637815	NM_001102397_cds_1_0_chr1_23637694_r,NM_001102398_cds_1_0_chr1_23637694_r,NM_001102399_cds_1_0_chr1_23637694_r,NM_001297620_cds_1_0_chr1_23637694_r,NM_001297621_cds_1_0_chr1_23637694_r,NM_001297622_cds_1_0_chr1_23637694_r,NM_005826_cds_1_0_chr1_23637694_r	HNRNPR,HNRNPR,HNRNPR,HNRNPR,HNRNPR,HNRNPR,HNRNPR
chr1	23810610	23810626	NM_001143778_cds_23_0_chr1_23810498_r,NM_017707_cds_24_0_chr1_23810498_r	ASAP3,ASAP3
chr1	23956044	23956047	NM_001348075_cds_3_0_chr1_23956045_f	MDS2
chr1	23965598	23965741	NM_001348075_cds_4_0_chr1_23965599_f	MDS2
chr1	23966169	23966285	NM_001348075_cds_5_0_chr1_23966170_f	MDS2
chr1	23966878	23967039	NM_001348075_cds_6_0_chr1_23966879_f	MDS2
chr1	24069915	24069997	NM_003198_cds_0_0_chr1_24069916_f	ELOA,ELOA-AS1
chr1	24105005	24105143	NM_020362_cds_0_0_chr1_24105006_f	PITHD1
chr1	24122998	24123036	NM_000403_cds_2_0_chr1_24122999_r,NM_001008216_cds_2_0_chr1_24122999_r,NM_001127621_cds_2_0_chr1_24122999_r	GALE,GALE,GALE
chr1	24287947	24288367	NM_017761_cds_2_0_chr1_24287948_f	PNRC2
chr1	24294152	24294213	NM_001191007_cds_0_0_chr1_24294153_r,NM_001191009_cds_0_0_chr1_24294153_r,NM_001300937_cds_0_0_chr1_24294153_r,NM_006625_cds_0_0_chr1_24294153_r	SRSF10,SRSF10,SRSF10,SRSF10,SRSF10,SRSF10,SRSF10,SRSF10,SRSF10
chr1	24294415	24294446	NM_001191006_cds_0_0_chr1_24294416_r,NM_001300936_cds_0_0_chr1_24294416_r	SRSF10,SRSF10,SRSF10,SRSF10,SRSF10,SRSF10,SRSF10,SRSF10,SRSF10
chr1	24297631	24297929	NM_001191005_cds_0_0_chr1_24297632_r,NM_054016_cds_0_0_chr1_24297632_r,NM_001300937_cds_1_0_chr1_24297828_r	SRSF10,SRSF10,SRSF10,SRSF10,SRSF10,SRSF10,SRSF10,SRSF10,SRSF10
chr1	24298062	24298116	NM_001191005_cds_1_0_chr1_24298063_r,NM_001191007_cds_1_0_chr1_24298063_r,NM_001300936_cds_1_0_chr1_24298063_r,NM_001191006_cds_1_0_chr1_24298063_r,NM_001300937_cds_2_0_chr1_24298063_r,NM_006625_cds_1_0_chr1_24298063_r,NM_054016_cds_1_0_chr1_24298063_r	SRSF10,SRSF10,SRSF10,SRSF10,SRSF10,SRSF10,SRSF10,SRSF10,SRSF10
chr1	24298339	24298502	NM_001191005_cds_2_0_chr1_24298340_r,NM_001191006_cds_2_0_chr1_24298340_r,NM_001191007_cds_2_0_chr1_24298340_r,NM_001191009_cds_1_0_chr1_24298340_r,NM_001300936_cds_2_0_chr1_24298340_r,NM_001300937_cds_3_0_chr1_24298340_r,NM_006625_cds_2_0_chr1_24298340_r,NM_054016_cds_2_0_chr1_24298340_r	SRSF10,SRSF10,SRSF10,SRSF10,SRSF10,SRSF10,SRSF10,SRSF10,SRSF10
chr1	24301463	24301565	NM_001191005_cds_3_0_chr1_24301464_r,NM_001191006_cds_3_0_chr1_24301464_r,NM_001191007_cds_3_0_chr1_24301464_r,NM_001191009_cds_2_0_chr1_24301464_r,NM_001300936_cds_3_0_chr1_24301464_r,NM_001300937_cds_4_0_chr1_24301464_r,NM_006625_cds_3_0_chr1_24301464_r,NM_054016_cds_3_0_chr1_24301464_r	SRSF10,SRSF10,SRSF10,SRSF10,SRSF10,SRSF10,SRSF10,SRSF10,SRSF10
chr1	24305200	24305307	NM_001191005_cds_4_0_chr1_24305201_r,NM_001191006_cds_4_0_chr1_24305201_r,NM_001191007_cds_4_0_chr1_24305201_r,NM_001191009_cds_3_0_chr1_24305201_r,NM_001300936_cds_4_0_chr1_24305201_r,NM_001300937_cds_5_0_chr1_24305201_r,NM_006625_cds_4_0_chr1_24305201_r,NM_054016_cds_4_0_chr1_24305201_r	SRSF10,SRSF10,SRSF10,SRSF10,SRSF10,SRSF10,SRSF10,SRSF10,SRSF10
chr1	24306680	24306745	NM_001191005_cds_5_0_chr1_24306681_r,NM_001191006_cds_5_0_chr1_24306681_r,NM_001191007_cds_5_0_chr1_24306681_r,NM_001191009_cds_4_0_chr1_24306681_r,NM_001300936_cds_5_0_chr1_24306681_r,NM_001300937_cds_6_0_chr1_24306681_r,NM_006625_cds_5_0_chr1_24306681_r,NM_054016_cds_5_0_chr1_24306681_r	SRSF10,SRSF10,SRSF10,SRSF10,SRSF10,SRSF10,SRSF10,SRSF10,SRSF10
chr1	24513680	24513738	NM_170743_cds_6_0_chr1_24513681_r,NM_173064_cds_6_0_chr1_24513681_r,NM_173065_cds_5_0_chr1_24513681_r	IFNLR1,IFNLR1,IFNLR1
chr1	24671386	24671421	NM_001195010_cds_11_0_chr1_24671387_f,NM_021180_cds_11_0_chr1_24671387_f,NM_198173_cds_11_0_chr1_24671387_f,NM_198174_cds_11_0_chr1_24671387_f	GRHL3,GRHL3,GRHL3,GRHL3,STPG1,STPG1,STPG1,STPG1,NIPAL3,NIPAL3,NIPAL3,NIPAL3,NIPAL3,NIPAL3,NIPAL3,NIPAL3,NIPAL3,NIPAL3,NIPAL3,NIPAL3,NIPAL3,NIPAL3,NIPAL3,NIPAL3,NIPAL3,NIPAL3,NIPAL3
chr1	24742304	24742394	NM_001322864_cds_0_0_chr1_24742305_f	GRHL3,GRHL3,GRHL3,GRHL3,STPG1,STPG1,STPG1,STPG1,NIPAL3,NIPAL3,NIPAL3,NIPAL3,NIPAL3,NIPAL3,NIPAL3,NIPAL3,NIPAL3,NIPAL3,NIPAL3,NIPAL3,NIPAL3,NIPAL3,NIPAL3,NIPAL3,NIPAL3,NIPAL3,NIPAL3
chr1	24780543	24780587	NM_001322865_cds_7_0_chr1_24780544_f	GRHL3,GRHL3,GRHL3,GRHL3,STPG1,STPG1,STPG1,STPG1,NIPAL3,NIPAL3,NIPAL3,NIPAL3,NIPAL3,NIPAL3,NIPAL3,NIPAL3,NIPAL3,NIPAL3,NIPAL3,NIPAL3,NIPAL3,NIPAL3,NIPAL3,NIPAL3,NIPAL3,NIPAL3,NIPAL3
chr1	24792493	24792579	NM_001330409_cds_12_0_chr1_24792494_f	GRHL3,GRHL3,GRHL3,GRHL3,STPG1,STPG1,STPG1,STPG1,NIPAL3,NIPAL3,NIPAL3,NIPAL3,NIPAL3,NIPAL3,NIPAL3,NIPAL3,NIPAL3,NIPAL3,NIPAL3,NIPAL3,NIPAL3,NIPAL3,NIPAL3,NIPAL3,NIPAL3,NIPAL3,NIPAL3
chr1	24978924	24978942	NM_001303448_cds_6_0_chr1_24978925_f,NM_001303449_cds_6_0_chr1_24978925_f,NM_005839_cds_6_0_chr1_24978925_f	SRRM1,SRRM1,SRRM1
chr1	24989673	24989715	NM_001303448_cds_12_0_chr1_24989674_f,NM_001303449_cds_12_0_chr1_24989674_f	SRRM1,SRRM1,SRRM1
chr1	24998710	24998777	NM_001303448_cds_17_0_chr1_24998673_f,NM_001303449_cds_17_0_chr1_24998673_f,NM_005839_cds_16_0_chr1_24998673_f	SRRM1,SRRM1,SRRM1
chr1	25072100	25072116	NM_013943_cds_0_0_chr1_25072045_f	CLIC4
chr1	25167279	25167428	NM_013943_cds_5_0_chr1_25167264_f	CLIC4
chr1	25256099	25256103	NM_001031680_cds_4_0_chr1_25256078_r,NM_001320672_cds_4_0_chr1_25256078_r,NM_004350_cds_4_0_chr1_25256078_r	RUNX3,RUNX3,RUNX3,MIR6731
chr1	25256311	25256359	NM_001031680_cds_4_0_chr1_25256078_r,NM_001320672_cds_4_0_chr1_25256078_r,NM_004350_cds_4_0_chr1_25256078_r	RUNX3,RUNX3,RUNX3,MIR6731
chr1	25599038	25599186	NM_001127691_cds_0_0_chr1_25599039_f,NM_001282868_cds_0_0_chr1_25599039_f,NM_001282869_cds_0_0_chr1_25599039_f,NM_001282870_cds_0_0_chr1_25599039_f,NM_001282871_cds_0_0_chr1_25599039_f,NM_001282872_cds_0_0_chr1_25599039_f,NM_016124_cds_0_0_chr1_25599039_f	RSRP1,RSRP1,RSRP1,RSRP1,RSRP1,RSRP1,RSRP1,RSRP1,RSRP1,RSRP1,RSRP1,RSRP1,RSRP1,RSRP1,RSRP1,RSRP1,RHD,RHD,RHD,RHD,RHD,RHD,RHD,RHD,RSRP1,RSRP1,RSRP1,RSRP1
chr1	25611063	25611250	NM_001127691_cds_1_0_chr1_25611064_f,NM_001282868_cds_1_0_chr1_25611064_f,NM_001282869_cds_1_0_chr1_25611064_f,NM_001282870_cds_1_0_chr1_25611064_f,NM_001282871_cds_1_0_chr1_25611064_f,NM_001282872_cds_1_0_chr1_25611064_f,NM_016124_cds_1_0_chr1_25611064_f	RSRP1,RSRP1,RSRP1,RSRP1,RSRP1,RSRP1,RSRP1,RSRP1,RSRP1,RSRP1,RSRP1,RSRP1,RSRP1,RSRP1,RSRP1,RSRP1,RHD,RHD,RHD,RHD,RHD,RHD,RHD,RHD,RSRP1,RSRP1,RSRP1,RSRP1
chr1	25617131	25617282	NM_001127691_cds_2_0_chr1_25617132_f,NM_001282868_cds_2_0_chr1_25617132_f,NM_001282869_cds_2_0_chr1_25617132_f,NM_001282870_cds_2_0_chr1_25617132_f,NM_001282871_cds_2_0_chr1_25617132_f,NM_001282872_cds_2_0_chr1_25617132_f,NM_016124_cds_2_0_chr1_25617132_f	RSRP1,RSRP1,RSRP1,RSRP1,RSRP1,RSRP1,RSRP1,RSRP1,RSRP1,RSRP1,RSRP1,RSRP1,RSRP1,RSRP1,RSRP1,RSRP1,RHD,RHD,RHD,RHD,RHD,RHD,RHD,RHD,RSRP1,RSRP1,RSRP1,RSRP1
chr1	25627436	25627584	NM_001127691_cds_3_0_chr1_25627437_f,NM_001282868_cds_3_0_chr1_25627437_f,NM_001282869_cds_3_0_chr1_25627437_f,NM_001282870_cds_3_0_chr1_25627437_f,NM_001282871_cds_3_0_chr1_25627437_f,NM_001282872_cds_3_0_chr1_25627437_f,NM_016124_cds_3_0_chr1_25627437_f,NM_001282867_cds_3_0_chr1_25627449_f	RSRP1,RSRP1,RSRP1,RSRP1,RSRP1,RSRP1,RSRP1,RSRP1,RSRP1,RSRP1,RSRP1,RSRP1,RSRP1,RSRP1,RSRP1,RSRP1,RHD,RHD,RHD,RHD,RHD,RHD,RHD,RHD,RSRP1,RSRP1,RSRP1,RSRP1
chr1	25628010	25628177	NM_001127691_cds_4_0_chr1_25628011_f,NM_001282867_cds_4_0_chr1_25628011_f,NM_001282868_cds_4_0_chr1_25628011_f,NM_001282869_cds_4_0_chr1_25628011_f,NM_001282870_cds_4_0_chr1_25628011_f,NM_001282871_cds_4_0_chr1_25628011_f,NM_001282872_cds_4_0_chr1_25628011_f,NM_016124_cds_4_0_chr1_25628011_f	RSRP1,RSRP1,RSRP1,RSRP1,RSRP1,RSRP1,RSRP1,RSRP1,RSRP1,RSRP1,RSRP1,RSRP1,RSRP1,RSRP1,RSRP1,RSRP1,RHD,RHD,RHD,RHD,RHD,RHD,RHD,RHD,RSRP1,RSRP1,RSRP1,RSRP1
chr1	25629812	25629950	NM_001127691_cds_5_0_chr1_25629813_f,NM_001282867_cds_5_0_chr1_25629813_f,NM_001282868_cds_5_0_chr1_25629813_f,NM_001282869_cds_5_0_chr1_25629813_f,NM_001282870_cds_5_0_chr1_25629813_f,NM_001282871_cds_5_0_chr1_25629813_f,NM_001282872_cds_5_0_chr1_25629813_f,NM_016124_cds_5_0_chr1_25629813_f	RSRP1,RSRP1,RSRP1,RSRP1,RSRP1,RSRP1,RSRP1,RSRP1,RSRP1,RSRP1,RSRP1,RSRP1,RSRP1,RSRP1,RSRP1,RSRP1,RHD,RHD,RHD,RHD,RHD,RHD,RHD,RHD,RSRP1,RSRP1,RSRP1,RSRP1
chr1	25633086	25633220	NM_001282867_cds_6_0_chr1_25633087_f,NM_001282869_cds_6_0_chr1_25633087_f,NM_001282870_cds_6_0_chr1_25633087_f,NM_001282871_cds_6_0_chr1_25633087_f,NM_001282872_cds_6_0_chr1_25633087_f,NM_016124_cds_6_0_chr1_25633087_f	RSRP1,RSRP1,RSRP1,RSRP1,RSRP1,RSRP1,RSRP1,RSRP1,RSRP1,RSRP1,RSRP1,RSRP1,RSRP1,RSRP1,RSRP1,RSRP1,RHD,RHD,RHD,RHD,RHD,RHD,RHD,RHD,RSRP1,RSRP1,RSRP1,RSRP1
chr1	25634137	25634307	NM_001282871_cds_7_0_chr1_25634138_f,NM_001282872_cds_7_0_chr1_25634138_f	RSRP1,RSRP1,RSRP1,RSRP1,RSRP1,RSRP1,RSRP1,RSRP1,RSRP1,RSRP1,RSRP1,RSRP1,RSRP1,RSRP1,RSRP1,RSRP1,RHD,RHD,RHD,RHD,RHD,RHD,RHD,RHD,RSRP1,RSRP1,RSRP1,RSRP1
chr1	25643490	25643570	NM_001282872_cds_8_0_chr1_25643491_f,NM_001282867_cds_7_0_chr1_25643491_f,NM_001282868_cds_6_0_chr1_25643491_f,NM_001282870_cds_7_0_chr1_25643491_f,NM_016124_cds_7_0_chr1_25643491_f	RSRP1,RSRP1,RSRP1,RSRP1,RSRP1,RSRP1,RSRP1,RSRP1,RSRP1,RSRP1,RSRP1,RSRP1,RSRP1,RSRP1,RSRP1,RSRP1,RHD,RHD,RHD,RHD,RHD,RHD,RHD,RHD,RSRP1,RSRP1,RSRP1,RSRP1
chr1	25648379	25648453	NM_001282867_cds_8_0_chr1_25648380_f,NM_016124_cds_8_0_chr1_25648380_f	RSRP1,RSRP1,RSRP1,RSRP1,RSRP1,RSRP1,RSRP1,RSRP1,RSRP1,RSRP1,RSRP1,RSRP1,RSRP1,RSRP1,RSRP1,RSRP1,RHD,RHD,RHD,RHD,RHD,RHD,RHD,RHD,RSRP1,RSRP1,RSRP1,RSRP1
chr1	25655388	25655627	NM_001127691_cds_6_0_chr1_25655389_f,NM_001282867_cds_9_0_chr1_25655389_f,NM_016124_cds_9_0_chr1_25655389_f,NM_001282868_cds_7_0_chr1_25655389_f,NM_001282869_cds_7_0_chr1_25655389_f,NM_001282870_cds_8_0_chr1_25655389_f,NM_001282871_cds_8_0_chr1_25655389_f	RSRP1,RSRP1,RSRP1,RSRP1,RSRP1,RSRP1,RSRP1,RSRP1,RSRP1,RSRP1,RSRP1,RSRP1,RSRP1,RSRP1,RSRP1,RSRP1,RHD,RHD,RHD,RHD,RHD,RHD,RHD,RHD,RSRP1,RSRP1,RSRP1,RSRP1
chr1	25689017	25689044	NM_020485_cds_0_0_chr1_25689018_r,NM_138616_cds_0_0_chr1_25689018_r	TMEM50A,RHCE,RHCE,RHCE,RHCE,RHCE
chr1	25696957	25697031	NM_020485_cds_1_0_chr1_25696958_r,NM_138616_cds_1_0_chr1_25696958_r,NM_001330430_cds_1_0_chr1_25696986_r,NM_138617_cds_1_0_chr1_25696986_r,NM_138618_cds_1_0_chr1_25696986_r	TMEM50A,RHCE,RHCE,RHCE,RHCE,RHCE
chr1	25701839	25701919	NM_020485_cds_2_0_chr1_25701840_r,NM_138616_cds_2_0_chr1_25701840_r,NM_138618_cds_2_0_chr1_25701840_r	TMEM50A,RHCE,RHCE,RHCE,RHCE,RHCE
chr1	25712201	25712335	NM_001330430_cds_2_0_chr1_25712202_r,NM_020485_cds_3_0_chr1_25712202_r,NM_138616_cds_3_0_chr1_25712202_r,NM_138617_cds_2_0_chr1_25712202_r	TMEM50A,RHCE,RHCE,RHCE,RHCE,RHCE
chr1	25715466	25715604	NM_001330430_cds_3_0_chr1_25715467_r,NM_020485_cds_4_0_chr1_25715467_r,NM_138617_cds_3_0_chr1_25715467_r,NM_138618_cds_3_0_chr1_25715467_r	TMEM50A,RHCE,RHCE,RHCE,RHCE,RHCE
chr1	25717239	25717406	NM_001330430_cds_4_0_chr1_25717240_r,NM_020485_cds_5_0_chr1_25717240_r,NM_138618_cds_4_0_chr1_25717240_r	TMEM50A,RHCE,RHCE,RHCE,RHCE,RHCE
chr1	25718484	25718632	NM_001330430_cds_5_0_chr1_25718485_r,NM_020485_cds_6_0_chr1_25718485_r,NM_138618_cds_5_0_chr1_25718485_r	TMEM50A,RHCE,RHCE,RHCE,RHCE,RHCE
chr1	25729086	25729237	NM_001330430_cds_6_0_chr1_25729087_r,NM_020485_cds_7_0_chr1_25729087_r,NM_138616_cds_4_0_chr1_25729087_r,NM_138617_cds_4_0_chr1_25729087_r,NM_138618_cds_6_0_chr1_25729087_r	TMEM50A,RHCE,RHCE,RHCE,RHCE,RHCE
chr1	25735173	25735360	NM_001330430_cds_7_0_chr1_25735174_r,NM_020485_cds_8_0_chr1_25735174_r,NM_138616_cds_5_0_chr1_25735174_r,NM_138617_cds_5_0_chr1_25735174_r,NM_138618_cds_7_0_chr1_25735174_r	TMEM50A,RHCE,RHCE,RHCE,RHCE,RHCE
chr1	25747129	25747277	NM_001330430_cds_8_0_chr1_25747130_r,NM_020485_cds_9_0_chr1_25747130_r,NM_138616_cds_6_0_chr1_25747130_r,NM_138617_cds_6_0_chr1_25747130_r,NM_138618_cds_8_0_chr1_25747130_r	TMEM50A,RHCE,RHCE,RHCE,RHCE,RHCE
chr1	25757629	25757669	NM_001282564_cds_0_0_chr1_25757590_f,NM_018202_cds_0_0_chr1_25757590_f	TMEM57,TMEM57
chr1	25780838	25780873	NM_001282564_cds_3_0_chr1_25780750_f,NM_018202_cds_3_0_chr1_25780750_f	TMEM57,TMEM57
chr1	25870189	25870277	NM_015627_cds_0_0_chr1_25870190_f	LDLRAP1
chr1	26073249	26073274	NM_001289010_cds_2_0_chr1_26073159_f,NM_020379_cds_2_0_chr1_26073159_f	MAN1C1,MAN1C1
chr1	26110334	26110341	NM_001289010_cds_11_0_chr1_26110335_f	MAN1C1,MAN1C1
chr1	26126721	26126904	NM_020451_cds_0_0_chr1_26126722_f,NM_206926_cds_0_0_chr1_26126722_f	SELENON,SELENON
chr1	26158578	26158649	NM_001287490_cds_0_0_chr1_26158579_r	MTFR1L,MTFR1L,LOC646471,MTFR1L,MTFR1L,AUNIP,AUNIP
chr1	26488321	26488339	NM_024869_cds_1_0_chr1_26487783_f	FAM110D
chr1	26488533	26488598	NM_024869_cds_1_0_chr1_26487783_f	FAM110D
chr1	26509910	26509926	NM_006314_cds_7_0_chr1_26509837_f,NM_001297647_cds_7_0_chr1_26509837_f	CNKSR1,CNKSR1,CNKSR1
chr1	26510308	26510321	NM_001297647_cds_8_0_chr1_26510220_f,NM_006314_cds_8_0_chr1_26510220_f,NM_001297648_cds_8_0_chr1_26510241_f	CNKSR1,CNKSR1,CNKSR1
chr1	26608789	26608909	NM_001077262_cds_0_0_chr1_26608790_r,NM_145345_cds_0_0_chr1_26608790_r,NM_183008_cds_0_0_chr1_26608790_r	UBXN11,UBXN11,UBXN11,CD52
chr1	26671421	26671740	NM_001039775_cds_18_0_chr1_26670236_r	AIM1L
chr1	26688606	26688666	NM_001307925_cds_1_0_chr1_26688607_r	ZNF683,ZNF683,ZNF683
chr1	26751793	26751978	NM_024674_cds_2_0_chr1_26751794_f	LIN28A
chr1	26752732	26752949	NM_024674_cds_3_0_chr1_26752733_f	LIN28A
chr1	26800208	26800223	NM_005517_cds_2_0_chr1_26800194_f	HMGN2
chr1	26800575	26800626	NM_005517_cds_3_0_chr1_26800576_f	HMGN2
chr1	26801062	26801158	NM_005517_cds_4_0_chr1_26801063_f	HMGN2
chr1	26856411	26856458	NM_002953_cds_0_0_chr1_26856412_f	RPS6KA1,RPS6KA1,RPS6KA1,MIR1976
chr1	26869652	26869712	NM_001330441_cds_0_0_chr1_26869653_f	RPS6KA1,RPS6KA1,RPS6KA1,MIR1976
chr1	26872391	26872526	NM_001006665_cds_0_0_chr1_26872392_f	RPS6KA1,RPS6KA1,RPS6KA1,MIR1976
chr1	26873357	26873474	NM_001006665_cds_1_0_chr1_26873358_f,NM_001330441_cds_1_0_chr1_26873358_f,NM_002953_cds_2_0_chr1_26873358_f	RPS6KA1,RPS6KA1,RPS6KA1,MIR1976
chr1	26873679	26873761	NM_001006665_cds_2_0_chr1_26873680_f,NM_001330441_cds_2_0_chr1_26873680_f,NM_002953_cds_3_0_chr1_26873680_f	RPS6KA1,RPS6KA1,RPS6KA1,MIR1976
chr1	27022894	27022974	NM_006015_cds_0_0_chr1_27022895_f,NM_139135_cds_0_0_chr1_27022895_f	ARID1A,ARID1A
chr1	27023329	27023602	NM_006015_cds_0_0_chr1_27022895_f,NM_139135_cds_0_0_chr1_27022895_f	ARID1A,ARID1A
chr1	27023886	27024031	NM_006015_cds_0_0_chr1_27022895_f,NM_139135_cds_0_0_chr1_27022895_f	ARID1A,ARID1A
chr1	27153295	27153598	NM_032283_cds_0_0_chr1_27153296_f	ZDHHC18
chr1	27278627	27278728	NM_152365_cds_2_0_chr1_27277833_r	KDF1
chr1	27320277	27320961	NM_001013642_cds_0_0_chr1_27320278_f	TRNP1
chr1	27432375	27432518	NM_003047_cds_7_0_chr1_27432376_r	SLC9A1,SLC9A1
chr1	27434138	27434356	NM_003047_cds_8_0_chr1_27434139_r	SLC9A1,SLC9A1
chr1	27679773	27679847	NM_001193308_cds_13_0_chr1_27679774_f,NM_032872_cds_13_0_chr1_27679774_f	SYTL1,SYTL1
chr1	27692788	27692959	NM_001297609_cds_27_0_chr1_27692749_r,NM_004672_cds_28_0_chr1_27692749_r	MAP3K6,MAP3K6
chr1	27705992	27705999	NM_001330448_cds_0_0_chr1_27705993_r	CD164L2,CD164L2
chr1	27734682	27734840	NM_006990_cds_0_0_chr1_27734683_r,NM_001201404_cds_0_0_chr1_27734819_r	WASF2,WASF2
chr1	27736185	27736700	NM_006990_cds_1_0_chr1_27736186_r	WASF2,WASF2
chr1	27878476	27878577	NM_001029882_cds_1_0_chr1_27873815_r	AHDC1
chr1	27995731	27995741	NM_022873_cds_3_0_chr1_27995732_r,NM_022872_cds_3_0_chr1_27995744_r,NM_002038_cds_3_0_chr1_27995756_r	IFI6,IFI6,IFI6
chr1	28056742	28056844	NM_001143912_cds_2_0_chr1_28056743_f,NM_001143913_cds_2_0_chr1_28056743_f	FAM76A,FAM76A,FAM76A,FAM76A,FAM76A
chr1	28199082	28199176	NM_001039477_cds_0_0_chr1_28199083_f,NM_001105556_cds_0_0_chr1_28199083_f,NM_001286113_cds_0_0_chr1_28199083_f,NM_001286115_cds_0_0_chr1_28199083_f,NM_004848_cds_0_0_chr1_28199083_f	THEMIS2,THEMIS2,THEMIS2,THEMIS2,THEMIS2
chr1	28203098	28203183	NM_001039477_cds_1_0_chr1_28203099_f,NM_001105556_cds_1_0_chr1_28203099_f,NM_001286113_cds_1_0_chr1_28203099_f,NM_001286115_cds_1_0_chr1_28203099_f,NM_004848_cds_1_0_chr1_28203099_f	THEMIS2,THEMIS2,THEMIS2,THEMIS2,THEMIS2
chr1	28241137	28241171	NM_001297558_cds_8_0_chr1_28241138_r	RPA2,RPA2,RPA2
chr1	28286580	28286660	NM_018053_cds_0_0_chr1_28286581_f	XKR8
chr1	28290007	28290204	NM_018053_cds_1_0_chr1_28290008_f	XKR8
chr1	28293013	28293711	NM_018053_cds_2_0_chr1_28293014_f	XKR8
chr1	28303792	28303900	NM_001282560_cds_0_0_chr1_28303793_r	EYA3,EYA3,EYA3,EYA3,EYA3
chr1	28784342	28784366	NM_001350158_cds_2_0_chr1_28784343_f,NM_001350159_cds_3_0_chr1_28784343_f	PHACTR4,PHACTR4
chr1	28817462	28817524	NM_001048183_cds_10_0_chr1_28817463_f,NM_001350158_cds_11_0_chr1_28817463_f,NM_001350159_cds_12_0_chr1_28817463_f,NM_001350160_cds_11_0_chr1_28817463_f,NM_001350161_cds_11_0_chr1_28817463_f,NM_023923_cds_9_0_chr1_28817463_f	PHACTR4,PHACTR4
chr1	28897687	28897850	NM_017846_cds_6_0_chr1_28897688_f	TRNAU1AP,TRNAU1AP,SNHG12,SNORD99,SNORA61,SNORA44,SNORA16A
chr1	28898378	28898412	NM_017846_cds_7_0_chr1_28898379_f	TRNAU1AP,TRNAU1AP,SNHG12,SNORD99,SNORA61,SNORA44,SNORA16A
chr1	28919023	28919024	NM_001193532_cds_0_0_chr1_28919024_f	RAB42,RAB42
chr1	28920206	28920629	NM_001193532_cds_1_0_chr1_28920206_f,NM_152304_cds_1_0_chr1_28920312_f	RAB42,RAB42
chr1	29016664	29016698	NM_006582_cds_2_0_chr1_29016586_f,NM_001319674_cds_2_0_chr1_29016616_f,NM_024482_cds_2_0_chr1_29016616_f	GMEB1,GMEB1,GMEB1
chr1	29069246	29070498	NM_001173128_cds_4_0_chr1_29068915_f,NM_016258_cds_3_0_chr1_29068915_f,NM_001172828_cds_2_0_chr1_29068933_f	YTHDF2,YTHDF2,YTHDF2
chr1	29138895	29138955	NM_000911_cds_0_0_chr1_29138896_f	OPRD1
chr1	29447416	29448340	NM_001003682_cds_0_0_chr1_29447417_r,NM_001171868_cds_0_0_chr1_29447417_r	EPB41,EPB41,EPB41,EPB41,EPB41,EPB41,TMEM200B,TMEM200B
chr1	29475201	29475334	NM_005626_cds_0_0_chr1_29474922_r	SRSF4
chr1	29547349	29547454	NM_001349716_cds_9_0_chr1_29547350_r,NM_001349715_cds_9_0_chr1_29547350_r	MECR,MECR
chr1	29563156	29563166	NM_001195001_cds_0_0_chr1_29563157_f,NM_005704_cds_0_0_chr1_29563157_f,NM_133177_cds_0_0_chr1_29563157_f,NM_133178_cds_0_0_chr1_29563157_f	PTPRU,PTPRU,PTPRU,PTPRU
chr1	31381295	31381433	NM_014654_cds_4_0_chr1_31381296_r	SDC3
chr1	31712340	31712394	NM_024522_cds_6_0_chr1_31712341_r	NKAIN1
chr1	31769928	31770060	NM_001282566_cds_0_0_chr1_31769929_f	ZCCHC17,ZCCHC17,ZCCHC17,ZCCHC17,ZCCHC17,ZCCHC17,ZCCHC17,ZCCHC17,ZCCHC17,ZCCHC17
chr1	31791041	31791083	NM_001282569_cds_2_0_chr1_31791042_f,NM_001282573_cds_2_0_chr1_31791042_f	ZCCHC17,ZCCHC17,ZCCHC17,ZCCHC17,ZCCHC17,ZCCHC17,ZCCHC17,ZCCHC17,ZCCHC17,ZCCHC17
chr1	31819630	31819665	NM_001282566_cds_4_0_chr1_31819487_f,NM_001282568_cds_5_0_chr1_31819487_f,NM_001282569_cds_6_0_chr1_31819487_f,NM_001282570_cds_4_0_chr1_31819487_f,NM_001282571_cds_4_0_chr1_31819487_f,NM_001282574_cds_5_0_chr1_31819487_f,NM_016505_cds_5_0_chr1_31819487_f,NM_001282567_cds_4_0_chr1_31819487_f	ZCCHC17,ZCCHC17,ZCCHC17,ZCCHC17,ZCCHC17,ZCCHC17,ZCCHC17,ZCCHC17,ZCCHC17,ZCCHC17
chr1	31837063	31837068	NM_001282574_cds_6_0_chr1_31836879_f,NM_001282566_cds_6_0_chr1_31836879_f,NM_001282567_cds_6_0_chr1_31836879_f,NM_001282568_cds_7_0_chr1_31836879_f,NM_001282569_cds_8_0_chr1_31836879_f,NM_001282570_cds_6_0_chr1_31836879_f,NM_001282571_cds_6_0_chr1_31836879_f,NM_016505_cds_7_0_chr1_31836879_f,NM_001282572_cds_5_0_chr1_31836879_f,NM_001282573_cds_6_0_chr1_31836879_f	ZCCHC17,ZCCHC17,ZCCHC17,ZCCHC17,ZCCHC17,ZCCHC17,ZCCHC17,ZCCHC17,ZCCHC17,ZCCHC17
chr1	31842427	31842437	NM_004102_cds_2_0_chr1_31842232_r,NM_001320996_cds_2_0_chr1_31842232_r	FABP3,FABP3
chr1	31886140	31886151	NM_178865_cds_0_0_chr1_31886113_f	SERINC2,SERINC2,SERINC2,SERINC2,SERINC2
chr1	31905838	31905939	NM_001199037_cds_8_0_chr1_31905814_f,NM_001199038_cds_9_0_chr1_31905814_f,NM_001199039_cds_9_0_chr1_31905814_f,NM_018565_cds_8_0_chr1_31905814_f,NM_178865_cds_8_0_chr1_31905814_f	SERINC2,SERINC2,SERINC2,SERINC2,SERINC2
chr1	32044804	32044868	NM_001204414_cds_2_0_chr1_32044805_f,NM_022164_cds_2_0_chr1_32044805_f,NM_001204415_cds_1_0_chr1_32044810_f	TINAGL1,TINAGL1,TINAGL1
chr1	32128225	32128259	NM_001856_cds_14_0_chr1_32128188_r	COL16A1
chr1	32136202	32136218	NM_001856_cds_22_0_chr1_32136203_r	COL16A1
chr1	32262190	32262241	NM_001281987_cds_6_0_chr1_32262191_r,NM_001281988_cds_6_0_chr1_32262191_r,NM_144569_cds_6_0_chr1_32262191_r	SPOCD1,SPOCD1,SPOCD1
chr1	32374452	32374561	NM_001195100_cds_0_0_chr1_32374453_r,NM_001195101_cds_0_0_chr1_32374453_r,NM_080391_cds_0_0_chr1_32374453_r	PTP4A2,PTP4A2,PTP4A2
chr1	32670358	32670399	NM_024296_cds_4_0_chr1_32670199_f,NM_001301011_cds_4_0_chr1_32670199_f	CCDC28B,CCDC28B
chr1	32687467	32687619	NM_019118_cds_3_0_chr1_32687468_r	DCDC2B,TMEM234,TMEM234,TMEM234,TMEM234,EIF3I
chr1	32801547	32801634	NM_023009_cds_1_0_chr1_32801548_r	MARCKSL1,MARCKSL1
chr1	32833933	32834007	NM_001300958_cds_0_0_chr1_32833934_r,NM_001143888_cds_1_0_chr1_32834048_r,NM_001143889_cds_1_0_chr1_32834048_r,NM_001143890_cds_1_0_chr1_32834048_r,NM_018045_cds_1_0_chr1_32834048_r	BSDC1,BSDC1,BSDC1,BSDC1,BSDC1,BSDC1
chr1	33087462	33087549	NM_001308135_cds_0_0_chr1_33087463_r,NM_001308138_cds_0_0_chr1_33087463_r,NM_001308139_cds_0_0_chr1_33087463_r,NM_001308140_cds_0_0_chr1_33087463_r,NM_001308141_cds_0_0_chr1_33087463_r,NM_001330475_cds_0_0_chr1_33087463_r,NM_178547_cds_0_0_chr1_33087463_r,NM_001308136_cds_0_0_chr1_33087503_r,NM_001308137_cds_0_0_chr1_33087503_r	ZBTB8OS,ZBTB8OS,ZBTB8OS,ZBTB8OS,ZBTB8OS,ZBTB8OS,ZBTB8OS,ZBTB8OS,ZBTB8OS
chr1	33145240	33145306	NM_001135255_cds_11_0_chr1_33145241_f,NM_001135256_cds_11_0_chr1_33145241_f,NM_005610_cds_11_0_chr1_33145241_f	RBBP4,RBBP4,RBBP4,SYNC,SYNC
chr1	33207555	33207790	NM_020888_cds_0_0_chr1_33207556_f	KIAA1522,KIAA1522,KIAA1522
chr1	33334482	33334598	NM_001171940_cds_4_0_chr1_33334483_r,NM_153756_cds_4_0_chr1_33334483_r	FNDC5,FNDC5,FNDC5
chr1	33336253	33336347	NM_001171940_cds_5_0_chr1_33336254_r,NM_153756_cds_5_0_chr1_33336254_r	FNDC5,FNDC5,FNDC5
chr1	33366833	33366839	NM_001329722_cds_5_0_chr1_33366824_r,NM_001329723_cds_4_0_chr1_33366824_r,NM_001329724_cds_5_0_chr1_33366824_r,NM_001329725_cds_4_0_chr1_33366824_r,NM_033504_cds_5_0_chr1_33366824_r	HPCA,TMEM54,TMEM54,TMEM54,TMEM54,TMEM54
chr1	33429790	33430286	NM_001127361_cds_8_0_chr1_33429652_r,NM_001300826_cds_8_0_chr1_33429652_r,NM_153341_cds_8_0_chr1_33429652_r	RNF19B,RNF19B,RNF19B
chr1	33476429	33476434	NM_001199199_cds_0_0_chr1_33476430_r,NM_001319139_cds_0_0_chr1_33476430_r,NM_001319142_cds_0_0_chr1_33476430_r,NM_013411_cds_0_0_chr1_33476430_r	AK2,AK2,AK2,AK2,AK2,AK2,AK2,AK2,AK2
chr1	33477718	33477723	NM_001319141_cds_1_0_chr1_33477719_r	AK2,AK2,AK2,AK2,AK2,AK2,AK2,AK2,AK2
chr1	33567433	33567493	NM_001301826_cds_7_0_chr1_33567434_f	AZIN2,AZIN2,AZIN2,AZIN2,AZIN2,AZIN2,AZIN2
chr1	33642008	33642053	NM_001330483_cds_4_0_chr1_33642009_r	TRIM62,TRIM62
chr1	33646625	33646628	NM_018207_cds_4_0_chr1_33646626_r	TRIM62,TRIM62
chr1	33742177	33742195	NM_152493_cds_3_0_chr1_33741949_f	ZNF362
chr1	33760747	33760793	NM_152493_cds_7_0_chr1_33760748_f	ZNF362
chr1	33772366	33773054	NM_001080438_cds_0_0_chr1_33772367_r	A3GALT2
chr1	33777652	33777790	NM_001080438_cds_1_0_chr1_33777653_r	A3GALT2
chr1	33778101	33778191	NM_001080438_cds_2_0_chr1_33778102_r	A3GALT2
chr1	33778407	33778491	NM_001080438_cds_3_0_chr1_33778408_r	A3GALT2
chr1	33786676	33786699	NM_001080438_cds_4_0_chr1_33786677_r	A3GALT2
chr1	34023333	34023522	NM_001281956_cds_16_0_chr1_34023334_r	CSMD2,CSMD2,HMGB4,HMGB4,CSMD2-AS1
chr1	34024899	34025073	NM_001281956_cds_17_0_chr1_34024900_r	CSMD2,CSMD2,HMGB4,HMGB4,CSMD2-AS1
chr1	34033393	34033441	NM_052896_cds_16_0_chr1_34033193_r,NM_001281956_cds_18_0_chr1_34033193_r	CSMD2,CSMD2,HMGB4,HMGB4,CSMD2-AS1
chr1	34286115	34286157	NM_001281956_cds_63_0_chr1_34286070_r,NM_052896_cds_62_0_chr1_34286070_r	CSMD2,CSMD2,HMGB4,HMGB4,CSMD2-AS1
chr1	34329792	34330353	NM_145205_cds_1_0_chr1_34329793_f	CSMD2,CSMD2,HMGB4,HMGB4,CSMD2-AS1
chr1	34630511	34630698	NM_001281956_cds_70_0_chr1_34630512_r	CSMD2,CSMD2,HMGB4,HMGB4,CSMD2-AS1
chr1	35334393	35334420	NM_001080418_cds_3_0_chr1_35334206_r	DLGAP3
chr1	35370619	35370984	NM_001080418_cds_9_0_chr1_35369878_r	DLGAP3
chr1	35453387	35454315	NM_007167_cds_0_0_chr1_35452705_r	ZMYM6
chr1	35577707	35577731	NM_001289088_cds_9_0_chr1_35577688_f,NM_001289089_cds_8_0_chr1_35577688_f,NM_001289090_cds_9_0_chr1_35577688_f,NM_001289091_cds_9_0_chr1_35577688_f,NM_001319955_cds_7_0_chr1_35577688_f,NM_024772_cds_8_0_chr1_35577688_f	ZMYM1,ZMYM1,ZMYM1,ZMYM1,ZMYM1,ZMYM1
chr1	35658346	35658447	NM_005066_cds_9_0_chr1_35657823_r	SFPQ,SFPQ,SFPQ
chr1	35835972	35835996	NM_001350138_cds_7_0_chr1_35835973_f,NM_005095_cds_6_0_chr1_35835973_f,NM_001350139_cds_7_0_chr1_35836020_f,NM_001350140_cds_4_0_chr1_35836020_f	ZMYM4
chr1	36039892	36039905	NM_178548_cds_1_0_chr1_36039528_f	TFAP2E
chr1	36186491	36186581	NM_001330490_cds_0_0_chr1_36186492_r	CLSPN,CLSPN,CLSPN
chr1	36203650	36203698	NM_001190481_cds_3_0_chr1_36203593_r,NM_001330490_cds_3_0_chr1_36203593_r,NM_022111_cds_3_0_chr1_36203593_r	CLSPN,CLSPN,CLSPN
chr1	36274027	36274036	NM_017629_cds_0_0_chr1_36274018_f	AGO4
chr1	36316454	36316468	NM_017629_cds_16_0_chr1_36316455_f	AGO4
chr1	36385262	36385310	NM_001317123_cds_18_0_chr1_36385100_f,NM_012199_cds_18_0_chr1_36385100_f,NM_001317122_cds_18_0_chr1_36385100_f	AGO1,AGO1,AGO1
chr1	36563169	36563208	NM_001294347_cds_0_0_chr1_36563170_r,NM_005202_cds_0_0_chr1_36563170_r	COL8A2,COL8A2
chr1	36751968	36752871	NM_001321471_cds_4_0_chr1_36751969_f,NM_001321473_cds_3_0_chr1_36751969_f,NM_005119_cds_3_0_chr1_36751969_f	THRAP3,THRAP3,THRAP3
chr1	36754660	36755357	NM_001321471_cds_5_0_chr1_36754661_f,NM_001321473_cds_4_0_chr1_36754661_f,NM_005119_cds_4_0_chr1_36754661_f	THRAP3,THRAP3,THRAP3
chr1	36769396	36769618	NM_001321471_cds_12_0_chr1_36769397_f,NM_001321473_cds_11_0_chr1_36769397_f,NM_005119_cds_11_0_chr1_36769397_f	THRAP3,THRAP3,THRAP3
chr1	36809720	36809748	NM_001282546_cds_3_0_chr1_36809721_r,NM_001282547_cds_3_0_chr1_36809721_r,NM_032017_cds_3_0_chr1_36809721_r	STK40,STK40,STK40
chr1	36909604	36909634	NM_001330493_cds_9_0_chr1_36909605_r	OSCP1,OSCP1,OSCP1
chr1	37324708	37324720	NM_000831_cds_9_0_chr1_37324709_r	GRIK3
chr1	37499697	37499709	NM_000831_cds_15_0_chr1_37499595_r	GRIK3
chr1	37959369	37959415	NM_001270876_cds_0_0_chr1_37959370_r	MEAF6,MEAF6,MEAF6,MEAF6,MEAF6,MEAF6,MIR5581
chr1	37980257	37980275	NM_001270875_cds_6_0_chr1_37980258_r,NM_001270876_cds_5_0_chr1_37980258_r,NM_022756_cds_7_0_chr1_37980258_r	MEAF6,MEAF6,MEAF6,MEAF6,MEAF6,MEAF6,MIR5581
chr1	38046942	38047146	NM_001323623_cds_8_0_chr1_38046943_r	DNALI1,GNL2,GNL2,GNL2
chr1	38052911	38052927	NM_001323623_cds_12_0_chr1_38052912_r,NM_013285_cds_11_0_chr1_38052912_r	DNALI1,GNL2,GNL2,GNL2
chr1	38155557	38155558	NM_017850_cds_3_0_chr1_38155278_r,NM_001303030_cds_3_0_chr1_38155278_r,NM_001303031_cds_3_0_chr1_38155278_r	C1orf109,C1orf109,C1orf109
chr1	38155887	38156070	NM_001303030_cds_4_0_chr1_38155888_r,NM_001303031_cds_4_0_chr1_38155888_r	C1orf109,C1orf109,C1orf109
chr1	38218567	38218576	NM_001099439_cds_12_0_chr1_38218548_r	EPHA10,EPHA10
chr1	38218783	38218793	NM_001099439_cds_12_0_chr1_38218548_r	EPHA10,EPHA10
chr1	38259854	38260159	NM_001031740_cds_0_0_chr1_38259855_f,NM_001113482_cds_0_0_chr1_38259855_f	MANEAL,MANEAL,MANEAL
chr1	38273585	38273803	NM_024640_cds_4_0_chr1_38273464_r	YRDC,C1orf122,C1orf122
chr1	38304418	38304428	NM_005955_cds_7_0_chr1_38304297_r	MTF1
chr1	38397344	38397384	NM_001297434_cds_17_0_chr1_38397345_r	INPP5B,INPP5B
chr1	38423857	38423935	NM_001320830_cds_0_0_chr1_38423858_r,NM_006802_cds_0_0_chr1_38423858_r	SF3A3,SF3A3
chr1	38433715	38433783	NM_001320830_cds_2_0_chr1_38433716_r,NM_006802_cds_2_0_chr1_38433716_r	SF3A3,SF3A3
chr1	38511178	38511243	NM_002699_cds_0_0_chr1_38511060_r	POU3F1
chr1	38511670	38512149	NM_002699_cds_0_0_chr1_38511060_r	POU3F1
chr1	38512338	38512415	NM_002699_cds_0_0_chr1_38511060_r	POU3F1
chr1	39330341	39330386	NM_012333_cds_0_0_chr1_39330342_r	MYCBP,MYCBP,GJA9-MYCBP,GJA9-MYCBP,GJA9-MYCBP,GJA9-MYCBP,GJA9-MYCBP,LOC105378663,GJA9
chr1	39384982	39385009	NM_017821_cds_6_0_chr1_39384639_r,NM_001304746_cds_6_0_chr1_39384639_r	RHBDL2,RHBDL2
chr1	39395066	39395181	NM_001304746_cds_7_0_chr1_39395067_r	RHBDL2,RHBDL2
chr1	39457211	39457228	NM_001136275_cds_0_0_chr1_39457053_f,NM_024595_cds_0_0_chr1_39457053_f	AKIRIN1,AKIRIN1
chr1	39469716	39469727	NM_001136275_cds_3_0_chr1_39469717_f,NM_024595_cds_4_0_chr1_39469717_f	AKIRIN1,AKIRIN1
chr1	39878901	39879571	NM_015038_cds_0_0_chr1_39875938_f	MACF1,KIAA0754
chr1	39879596	39879614	NM_015038_cds_0_0_chr1_39875938_f	MACF1,KIAA0754
chr1	39900085	39900098	NM_012090_cds_62_0_chr1_39900086_f	MACF1,KIAA0754
chr1	39927554	39927557	NM_012090_cds_87_0_chr1_39927555_f	MACF1,KIAA0754
chr1	39957663	39957997	NM_181809_cds_0_0_chr1_39957664_f	BMP8A,OXCT2P1,PPIEL,PPIEL,PPIEL,PPIEL,PPIEL
chr1	39976845	39977035	NM_181809_cds_1_0_chr1_39976846_f	BMP8A,OXCT2P1,PPIEL,PPIEL,PPIEL,PPIEL,PPIEL
chr1	39977427	39977576	NM_181809_cds_2_0_chr1_39977428_f	BMP8A,OXCT2P1,PPIEL,PPIEL,PPIEL,PPIEL,PPIEL
chr1	39987047	39987242	NM_181809_cds_3_0_chr1_39987048_f	BMP8A,OXCT2P1,PPIEL,PPIEL,PPIEL,PPIEL,PPIEL
chr1	39988074	39988154	NM_181809_cds_4_0_chr1_39988075_f	BMP8A,OXCT2P1,PPIEL,PPIEL,PPIEL,PPIEL,PPIEL
chr1	39988678	39988789	NM_181809_cds_5_0_chr1_39988679_f	BMP8A,OXCT2P1,PPIEL,PPIEL,PPIEL,PPIEL,PPIEL
chr1	39991320	39991470	NM_181809_cds_6_0_chr1_39991321_f	BMP8A,OXCT2P1,PPIEL,PPIEL,PPIEL,PPIEL,PPIEL
chr1	40041586	40041623	NM_001135653_cds_15_0_chr1_40041431_r,NM_001135654_cds_14_0_chr1_40041431_r,NM_003819_cds_15_0_chr1_40041431_r	PABPC4,PABPC4,PABPC4,LOC101929516,SNORA55
chr1	40226090	40226240	NM_001720_cds_0_0_chr1_40226091_r	PPIE,PPIE,PPIE,PPIE,PPIE,PPIE,BMP8B,OXCT2
chr1	40228188	40228296	NM_001195007_cds_9_0_chr1_40228189_f	PPIE,PPIE,PPIE,PPIE,PPIE,PPIE,BMP8B,OXCT2
chr1	40228763	40228874	NM_001720_cds_1_0_chr1_40228764_r	PPIE,PPIE,PPIE,PPIE,PPIE,PPIE,BMP8B,OXCT2
chr1	40229360	40229463	NM_001319293_cds_9_0_chr1_40229361_f,NM_203456_cds_9_0_chr1_40229361_f,NM_001720_cds_2_0_chr1_40229384_r	PPIE,PPIE,PPIE,PPIE,PPIE,PPIE,BMP8B,OXCT2
chr1	40230294	40230489	NM_001720_cds_3_0_chr1_40230295_r	PPIE,PPIE,PPIE,PPIE,PPIE,PPIE,BMP8B,OXCT2
chr1	40235373	40236927	NM_022120_cds_0_0_chr1_40235374_r	PPIE,PPIE,PPIE,PPIE,PPIE,PPIE,BMP8B,OXCT2
chr1	40239979	40240128	NM_001720_cds_4_0_chr1_40239980_r	PPIE,PPIE,PPIE,PPIE,PPIE,PPIE,BMP8B,OXCT2
chr1	40240520	40240710	NM_001720_cds_5_0_chr1_40240521_r	PPIE,PPIE,PPIE,PPIE,PPIE,PPIE,BMP8B,OXCT2
chr1	40253823	40254157	NM_001720_cds_6_0_chr1_40253824_r	PPIE,PPIE,PPIE,PPIE,PPIE,PPIE,BMP8B,OXCT2
chr1	40367479	40367560	NM_001033082_cds_2_0_chr1_40367480_r,NM_005376_cds_1_0_chr1_40367480_r	MYCL,MYCL,MYCL
chr1	40530145	40530231	NM_001105530_cds_5_0_chr1_40530146_f,NM_001330502_cds_5_0_chr1_40530146_f,NM_006367_cds_5_0_chr1_40530146_f	CAP1,CAP1,CAP1
chr1	40533236	40533376	NM_001105530_cds_7_0_chr1_40533212_f,NM_001330502_cds_7_0_chr1_40533212_f,NM_006367_cds_7_0_chr1_40533212_f	CAP1,CAP1,CAP1
chr1	40535361	40535546	NM_001105530_cds_8_0_chr1_40535362_f,NM_001330502_cds_8_0_chr1_40535362_f,NM_006367_cds_8_0_chr1_40535362_f	CAP1,CAP1,CAP1
chr1	40535830	40535954	NM_001105530_cds_9_0_chr1_40535831_f,NM_001330502_cds_9_0_chr1_40535831_f,NM_006367_cds_9_0_chr1_40535831_f	CAP1,CAP1,CAP1
chr1	40536101	40536184	NM_001105530_cds_10_0_chr1_40536102_f,NM_001330502_cds_10_0_chr1_40536102_f,NM_006367_cds_10_0_chr1_40536102_f	CAP1,CAP1,CAP1
chr1	40536507	40536651	NM_001105530_cds_11_0_chr1_40536508_f,NM_001330502_cds_11_0_chr1_40536508_f,NM_006367_cds_11_0_chr1_40536508_f	CAP1,CAP1,CAP1
chr1	40537121	40537205	NM_001105530_cds_12_0_chr1_40537122_f,NM_001330502_cds_12_0_chr1_40537122_f,NM_006367_cds_12_0_chr1_40537122_f	CAP1,CAP1,CAP1
chr1	40769478	40769484	NM_001852_cds_5_0_chr1_40769479_r	COL9A2
chr1	40859162	40859176	NM_001198979_cds_0_0_chr1_40859089_f	SMAP2,SMAP2,SMAP2,SMAP2
chr1	41236068	41236322	NM_001308114_cds_9_0_chr1_41236069_f,NM_001308115_cds_9_0_chr1_41236069_f,NM_001142588_cds_10_0_chr1_41236381_f,NM_001142589_cds_8_0_chr1_41236381_f,NM_001142590_cds_14_0_chr1_41236381_f,NM_014223_cds_9_0_chr1_41236381_f,NM_001142587_cds_9_0_chr1_41236384_f	NFYC-AS1,NFYC,NFYC,NFYC,NFYC,NFYC,NFYC,NFYC,MIR30E,MIR30C1
chr1	41249765	41249846	NM_004700_cds_0_0_chr1_41249766_f,NM_172163_cds_0_0_chr1_41249766_f	KCNQ4,KCNQ4
chr1	41327283	41327369	NM_133467_cds_0_0_chr1_41327245_r	CITED4
chr1	41327577	41327723	NM_133467_cds_0_0_chr1_41327245_r	CITED4
chr1	41651792	41651805	NM_001172219_cds_13_0_chr1_41651793_r	SLFNL1-AS1,SLFNL1,SLFNL1,SLFNL1,SCMH1,SCMH1,SCMH1,SCMH1,SCMH1,SCMH1,SCMH1,SCMH1
chr1	41827602	41828016	NM_001291281_cds_0_0_chr1_41827603_f	FOXO6,LOC101929901
chr1	41847287	41848353	NM_001291281_cds_1_0_chr1_41847288_f,NM_001291281_cds_2_0_chr1_41847873_f	FOXO6,LOC101929901
chr1	41946770	41946864	NM_001956_cds_1_0_chr1_41946766_r	EDN2,EDN2,EDN2
chr1	41976461	41976462	NM_001127714_cds_0_0_chr1_41976122_r,NM_024503_cds_0_0_chr1_41976122_r	HIVEP3,HIVEP3,HIVEP3,HIVEP3
chr1	42938792	42938915	NM_001287511_cds_2_0_chr1_42938793_f	PPCS,PPCS,PPCS,PPCS,PPCS,PPCS,PPCS,PPCS
chr1	43002155	43002272	NM_001080850_cds_1_0_chr1_43002156_f	CCDC30
chr1	43125016	43125041	NM_001330510_cds_2_0_chr1_43125016_f	PPIH,PPIH
chr1	43148376	43148402	NM_004559_cds_0_0_chr1_43148237_f	YBX1,YBX1
chr1	43773104	43773243	NM_001253357_cds_5_0_chr1_43773103_f,NM_005424_cds_5_0_chr1_43773103_f	TIE1,TIE1
chr1	43773466	43773595	NM_001253357_cds_6_0_chr1_43773467_f,NM_005424_cds_6_0_chr1_43773467_f	TIE1,TIE1
chr1	43774656	43774802	NM_001253357_cds_7_0_chr1_43774657_f,NM_005424_cds_7_0_chr1_43774657_f	TIE1,TIE1
chr1	43775058	43775105	NM_001253357_cds_8_0_chr1_43775059_f,NM_005424_cds_8_0_chr1_43775059_f	TIE1,TIE1
chr1	43888275	43888303	NM_015284_cds_12_0_chr1_43888151_f	SZT2,MIR6735,HYI,HYI,HYI,HYI
chr1	43919056	43919089	NM_001190880_cds_6_0_chr1_43919057_r,NM_031207_cds_6_0_chr1_43919057_r,NM_001243526_cds_7_0_chr1_43919084_r,NM_001330526_cds_7_0_chr1_43919084_r	SZT2,MIR6735,HYI,HYI,HYI,HYI
chr1	44041580	44041598	NM_001329137_cds_7_0_chr1_44041581_f,NM_001329138_cds_7_0_chr1_44041581_f	PTPRF,PTPRF,PTPRF,PTPRF,PTPRF,PTPRF
chr1	44048752	44048764	NM_001329138_cds_9_0_chr1_44048753_f	PTPRF,PTPRF,PTPRF,PTPRF,PTPRF,PTPRF
chr1	44058243	44058272	NM_001329137_cds_12_0_chr1_44058128_f,NM_001329138_cds_13_0_chr1_44058128_f,NM_001329139_cds_10_0_chr1_44058128_f,NM_001329140_cds_10_0_chr1_44058128_f,NM_002840_cds_10_0_chr1_44058128_f,NM_130440_cds_10_0_chr1_44058128_f	PTPRF,PTPRF,PTPRF,PTPRF,PTPRF,PTPRF
chr1	44073994	44074006	NM_001329138_cds_22_0_chr1_44073995_f	PTPRF,PTPRF,PTPRF,PTPRF,PTPRF,PTPRF
chr1	44078438	44078471	NM_001329137_cds_22_0_chr1_44078439_f,NM_001329138_cds_24_0_chr1_44078439_f,NM_001329139_cds_20_0_chr1_44078439_f	PTPRF,PTPRF,PTPRF,PTPRF,PTPRF,PTPRF
chr1	44401973	44402263	NM_001136215_cds_3_0_chr1_44401974_f,NM_057090_cds_4_0_chr1_44401974_f,NM_057091_cds_4_0_chr1_44401974_f	ARTN,ARTN,ARTN
chr1	44442930	44443083	NM_001039457_cds_5_0_chr1_44442698_f,NM_004047_cds_6_0_chr1_44442698_f,NM_001294333_cds_6_0_chr1_44442698_f	ATP6V0B,ATP6V0B,ATP6V0B
chr1	44451061	44451072	NM_001005417_cds_4_0_chr1_44450950_f,NM_003780_cds_4_0_chr1_44450950_f,NM_030587_cds_4_0_chr1_44450950_f	B4GALT2,B4GALT2,B4GALT2
chr1	44595024	44595868	NM_173484_cds_1_0_chr1_44595025_f	KLF17
chr1	44596183	44596428	NM_173484_cds_2_0_chr1_44596184_f	KLF17
chr1	44804982	44804994	NM_001301698_cds_6_0_chr1_44804717_r,NM_001301699_cds_6_0_chr1_44804717_r,NM_001301700_cds_5_0_chr1_44804717_r,NM_024066_cds_6_0_chr1_44804717_r	ERI3,ERI3,ERI3,ERI3,ERI3,ERI3-IT1,ERI3-IT1,SNORA110
chr1	45155391	45155575	NM_001145636_cds_1_0_chr1_45155370_f	C1orf228,RNU5F-1
chr1	45212428	45212431	NM_001297656_cds_0_0_chr1_45212429_f	KIF2C,KIF2C,KIF2C,KIF2C
chr1	45279322	45279423	NM_001136537_cds_7_0_chr1_45279310_f	BTBD19
chr1	45341289	45341367	NM_001166588_cds_1_0_chr1_45341290_r,NM_001261418_cds_2_0_chr1_45341290_r,NM_020365_cds_3_0_chr1_45341290_r	EIF2B3,EIF2B3,EIF2B3
chr1	45407177	45407337	NM_001166588_cds_6_0_chr1_45407178_r,NM_001261418_cds_7_0_chr1_45407178_r,NM_020365_cds_8_0_chr1_45407178_r	EIF2B3,EIF2B3,EIF2B3
chr1	45484125	45484988	NM_020883_cds_0_0_chr1_45484126_r	ZSWIM5
chr1	45485737	45485819	NM_020883_cds_1_0_chr1_45485738_r	ZSWIM5
chr1	45486296	45486451	NM_020883_cds_2_0_chr1_45486297_r	ZSWIM5
chr1	45671457	45671800	NM_020883_cds_13_0_chr1_45671428_r	ZSWIM5
chr1	45794977	45795109	NM_001048171_cds_0_0_chr1_45794978_r,NM_001048172_cds_0_0_chr1_45794978_r,NM_001048173_cds_0_0_chr1_45794978_r,NM_001048174_cds_0_0_chr1_45794978_r,NM_001128425_cds_0_0_chr1_45794978_r,NM_001293190_cds_0_0_chr1_45794978_r,NM_001293191_cds_0_0_chr1_45794978_r,NM_001293192_cds_0_0_chr1_45794978_r,NM_001293195_cds_0_0_chr1_45794978_r,NM_001293196_cds_0_0_chr1_45794978_r,NM_012222_cds_0_0_chr1_457949…	MUTYH,MUTYH,MUTYH,MUTYH,MUTYH,MUTYH,MUTYH,MUTYH,MUTYH,MUTYH,MUTYH,TOE1,TESK2,TESK2
chr1	45796187	45796229	NM_001048171_cds_1_0_chr1_45796188_r,NM_001048172_cds_1_0_chr1_45796188_r,NM_001048173_cds_1_0_chr1_45796188_r,NM_001048174_cds_1_0_chr1_45796188_r,NM_001128425_cds_1_0_chr1_45796188_r,NM_001293190_cds_1_0_chr1_45796188_r,NM_001293191_cds_1_0_chr1_45796188_r,NM_001293192_cds_1_0_chr1_45796188_r,NM_001293195_cds_1_0_chr1_45796188_r,NM_001293196_cds_1_0_chr1_45796188_r,NM_012222_cds_1_0_chr1_457961…	MUTYH,MUTYH,MUTYH,MUTYH,MUTYH,MUTYH,MUTYH,MUTYH,MUTYH,MUTYH,MUTYH,TOE1,TESK2,TESK2
chr1	46156740	46156782	NM_016486_cds_1_0_chr1_46156741_f	TMEM69,IPP,IPP
chr1	46165824	46165862	NM_005897_cds_0_0_chr1_46165638_r,NM_001145349_cds_1_0_chr1_46165742_r	TMEM69,IPP,IPP
chr1	46269567	46269744	NM_001319245_cds_0_0_chr1_46269568_f,NM_001324320_cds_0_0_chr1_46269568_f,NM_015112_cds_0_0_chr1_46269568_f	MAST2,MAST2,MAST2,MAST2
chr1	46397928	46397945	NM_001324321_cds_2_0_chr1_46397929_f	MAST2,MAST2,MAST2,MAST2
chr1	46466630	46466651	NM_001324320_cds_6_0_chr1_46466631_f,NM_001324321_cds_5_0_chr1_46466631_f	MAST2,MAST2,MAST2,MAST2
chr1	46598370	46598417	NM_001303428_cds_10_0_chr1_46598371_r	PIK3R3,PIK3R3,PIK3R3,PIK3R3,PIK3R3,PIK3R3,PIK3R3,PIK3R3,PIK3R3,PIK3R3,PIK3R3,PIK3R3,PIK3R3,LOC101929626,TSPAN1,PIK3R3
chr1	46641257	46641301	NM_001328655_cds_0_0_chr1_46641258_r	PIK3R3,PIK3R3,PIK3R3,PIK3R3,PIK3R3,PIK3R3,PIK3R3,PIK3R3,PIK3R3,PIK3R3,PIK3R3,PIK3R3,PIK3R3,LOC101929626,TSPAN1,PIK3R3
chr1	46641899	46642143	NM_001303427_cds_9_0_chr1_46641900_r,NM_001328655_cds_1_0_chr1_46641900_r	PIK3R3,PIK3R3,PIK3R3,PIK3R3,PIK3R3,PIK3R3,PIK3R3,PIK3R3,PIK3R3,PIK3R3,PIK3R3,PIK3R3,PIK3R3,LOC101929626,TSPAN1,PIK3R3
chr1	46662979	46663033	NM_001290129_cds_21_0_chr1_46662980_r	POMGNT1,POMGNT1,POMGNT1,POMGNT1,LURAP1
chr1	46775653	46775716	NM_001297565_cds_2_0_chr1_46775654_f	UQCRH,UQCRH,UQCRH
chr1	47014864	47014871	NM_001097611_cds_1_0_chr1_47014865_r,NM_001322255_cds_1_0_chr1_47014865_r	MKNK1-AS1,KNCN,KNCN,MKNK1,MKNK1,MKNK1,MKNK1,MKNK1
chr1	47015605	47015674	NM_001322255_cds_2_0_chr1_47015606_r	MKNK1-AS1,KNCN,KNCN,MKNK1,MKNK1,MKNK1,MKNK1,MKNK1
chr1	47024246	47024472	NM_001135553_cds_0_0_chr1_47024247_r,NM_003684_cds_0_0_chr1_47024247_r,NM_198973_cds_0_0_chr1_47024434_r	MKNK1-AS1,KNCN,KNCN,MKNK1,MKNK1,MKNK1,MKNK1,MKNK1
chr1	47078575	47078772	NM_201403_cds_2_0_chr1_47078576_r,NM_145279_cds_2_0_chr1_47078576_r	MOB3C,MOB3C
chr1	47133977	47134063	NM_001042546_cds_6_0_chr1_47133729_r,NM_022745_cds_8_0_chr1_47133729_r	ATPAF1,ATPAF1,ATPAF1,ATPAF1
chr1	47181966	47181973	NM_014774_cds_9_0_chr1_47181967_r	EFCAB14-AS1,EFCAB14-AS1,EFCAB14
chr1	47183574	47183759	NM_014774_cds_10_0_chr1_47183575_r	EFCAB14-AS1,EFCAB14-AS1,EFCAB14
chr1	47395786	47395982	NM_000778_cds_0_0_chr1_47395787_r,NM_001319155_cds_0_0_chr1_47395787_r	CYP4A11,CYP4A11,CYP4A11,CYP4A11,CYP4A11,CYP4A11,CYP4A11,CYP4A11,CYP4A11
chr1	47398432	47398509	NM_000778_cds_1_0_chr1_47398433_r,NM_001319155_cds_1_0_chr1_47398433_r	CYP4A11,CYP4A11,CYP4A11,CYP4A11,CYP4A11,CYP4A11,CYP4A11,CYP4A11,CYP4A11
chr1	47398654	47398719	NM_000778_cds_2_0_chr1_47398655_r,NM_001319155_cds_2_0_chr1_47398655_r	CYP4A11,CYP4A11,CYP4A11,CYP4A11,CYP4A11,CYP4A11,CYP4A11,CYP4A11,CYP4A11
chr1	47399617	47399751	NM_000778_cds_3_0_chr1_47399618_r,NM_001319155_cds_3_0_chr1_47399618_r	CYP4A11,CYP4A11,CYP4A11,CYP4A11,CYP4A11,CYP4A11,CYP4A11,CYP4A11,CYP4A11
chr1	47399847	47400038	NM_000778_cds_4_0_chr1_47399848_r,NM_001319155_cds_4_0_chr1_47399848_r	CYP4A11,CYP4A11,CYP4A11,CYP4A11,CYP4A11,CYP4A11,CYP4A11,CYP4A11,CYP4A11
chr1	47400124	47400231	NM_000778_cds_5_0_chr1_47400125_r,NM_001319155_cds_5_0_chr1_47400125_r	CYP4A11,CYP4A11,CYP4A11,CYP4A11,CYP4A11,CYP4A11,CYP4A11,CYP4A11,CYP4A11
chr1	47400671	47400826	NM_001319155_cds_6_0_chr1_47400672_r,NM_000778_cds_6_0_chr1_47400672_r	CYP4A11,CYP4A11,CYP4A11,CYP4A11,CYP4A11,CYP4A11,CYP4A11,CYP4A11,CYP4A11
chr1	47401194	47401319	NM_000778_cds_7_0_chr1_47401195_r,NM_001319155_cds_7_0_chr1_47401195_r	CYP4A11,CYP4A11,CYP4A11,CYP4A11,CYP4A11,CYP4A11,CYP4A11,CYP4A11,CYP4A11
chr1	47402335	47402463	NM_000778_cds_8_0_chr1_47402336_r,NM_001319155_cds_8_0_chr1_47402336_r	CYP4A11,CYP4A11,CYP4A11,CYP4A11,CYP4A11,CYP4A11,CYP4A11,CYP4A11,CYP4A11
chr1	47402973	47403018	NM_000778_cds_9_0_chr1_47402974_r,NM_001319155_cds_9_0_chr1_47402974_r	CYP4A11,CYP4A11,CYP4A11,CYP4A11,CYP4A11,CYP4A11,CYP4A11,CYP4A11,CYP4A11
chr1	47403667	47403809	NM_000778_cds_10_0_chr1_47403668_r,NM_001319155_cds_10_0_chr1_47403668_r	CYP4A11,CYP4A11,CYP4A11,CYP4A11,CYP4A11,CYP4A11,CYP4A11,CYP4A11,CYP4A11
chr1	47406910	47407105	NM_000778_cds_11_0_chr1_47406911_r,NM_001319155_cds_11_0_chr1_47406911_r	CYP4A11,CYP4A11,CYP4A11,CYP4A11,CYP4A11,CYP4A11,CYP4A11,CYP4A11,CYP4A11
chr1	47427254	47427428	NM_001320289_cds_0_0_chr1_47427255_f	CYP4X1,CYP4X1,CYP4X1
chr1	47533162	47533339	NM_178134_cds_0_0_chr1_47533163_f	CYP4Z1
chr1	47534293	47534435	NM_178134_cds_1_0_chr1_47534294_f	CYP4Z1
chr1	47546294	47546339	NM_178134_cds_2_0_chr1_47546295_f	CYP4Z1
chr1	47548005	47548133	NM_178134_cds_3_0_chr1_47548006_f	CYP4Z1
chr1	47550291	47550416	NM_178134_cds_4_0_chr1_47550292_f	CYP4Z1
chr1	47550495	47550650	NM_178134_cds_5_0_chr1_47550496_f	CYP4Z1
chr1	47560237	47560341	NM_178134_cds_6_0_chr1_47560238_f	CYP4Z1
chr1	47564765	47564956	NM_178134_cds_7_0_chr1_47564766_f	CYP4Z1
chr1	47571799	47571933	NM_178134_cds_8_0_chr1_47571800_f	CYP4Z1
chr1	47581200	47581265	NM_178134_cds_9_0_chr1_47581201_f	CYP4Z1
chr1	47582321	47582404	NM_178134_cds_10_0_chr1_47582322_f	CYP4Z1
chr1	47583437	47583606	NM_178134_cds_11_0_chr1_47583438_f	CYP4Z1
chr1	47603157	47603352	NM_001010969_cds_0_0_chr1_47603158_f,NM_001308102_cds_0_0_chr1_47603158_f	CYP4A22,CYP4A22
chr1	47606451	47606593	NM_001010969_cds_1_0_chr1_47606452_f,NM_001308102_cds_1_0_chr1_47606452_f	CYP4A22,CYP4A22
chr1	47607242	47607287	NM_001010969_cds_2_0_chr1_47607243_f,NM_001308102_cds_2_0_chr1_47607243_f	CYP4A22,CYP4A22
chr1	47607779	47607907	NM_001010969_cds_3_0_chr1_47607780_f,NM_001308102_cds_3_0_chr1_47607780_f	CYP4A22,CYP4A22
chr1	47608940	47609065	NM_001010969_cds_4_0_chr1_47608941_f,NM_001308102_cds_4_0_chr1_47608941_f	CYP4A22,CYP4A22
chr1	47609433	47609588	NM_001010969_cds_5_0_chr1_47609434_f	CYP4A22,CYP4A22
chr1	47610028	47610135	NM_001010969_cds_6_0_chr1_47610029_f,NM_001308102_cds_5_0_chr1_47610029_f	CYP4A22,CYP4A22
chr1	47610221	47610412	NM_001010969_cds_7_0_chr1_47610222_f	CYP4A22,CYP4A22
chr1	47610456	47610642	NM_001308102_cds_6_0_chr1_47610457_f,NM_001010969_cds_8_0_chr1_47610509_f	CYP4A22,CYP4A22
chr1	47611537	47611602	NM_001010969_cds_9_0_chr1_47611538_f,NM_001308102_cds_7_0_chr1_47611538_f	CYP4A22,CYP4A22
chr1	47611748	47611829	NM_001010969_cds_10_0_chr1_47611749_f,NM_001308102_cds_8_0_chr1_47611749_f	CYP4A22,CYP4A22
chr1	47614273	47614469	NM_001010969_cds_11_0_chr1_47614274_f	CYP4A22,CYP4A22
chr1	47649642	47649715	NM_005764_cds_0_0_chr1_47649643_r	PDZK1IP1
chr1	47650673	47650769	NM_005764_cds_1_0_chr1_47650674_r	PDZK1IP1
chr1	47685524	47685634	NM_001287347_cds_0_0_chr1_47685392_r,NM_001290403_cds_0_0_chr1_47685392_r,NM_001290404_cds_0_0_chr1_47685392_r,NM_001290405_cds_0_0_chr1_47685392_r,NM_001290406_cds_0_0_chr1_47685392_r,NM_003189_cds_0_0_chr1_47685392_r	TAL1,TAL1,TAL1,TAL1,TAL1,TAL1
chr1	47691114	47691210	NM_001287347_cds_2_0_chr1_47691115_r,NM_001290403_cds_2_0_chr1_47691115_r,NM_001290404_cds_2_0_chr1_47691115_r,NM_001290405_cds_2_0_chr1_47691115_r,NM_003189_cds_2_0_chr1_47691115_r	TAL1,TAL1,TAL1,TAL1,TAL1,TAL1
chr1	47882000	47882014	NM_012186_cds_0_0_chr1_47881988_f	LINC01389,FOXE3,FOXD2-AS1,FOXD2
chr1	47882629	47882912	NM_012186_cds_0_0_chr1_47881988_f	LINC01389,FOXE3,FOXD2-AS1,FOXD2
chr1	47903836	47904050	NM_004474_cds_0_0_chr1_47903808_f	LINC01389,FOXE3,FOXD2-AS1,FOXD2
chr1	47904608	47904735	NM_004474_cds_0_0_chr1_47903808_f	LINC01389,FOXE3,FOXD2-AS1,FOXD2
chr1	47904950	47904966	NM_004474_cds_0_0_chr1_47903808_f	LINC01389,FOXE3,FOXD2-AS1,FOXD2
chr1	48260411	48260432	NM_001194986_cds_3_0_chr1_48260258_r	TRABD2B
chr1	48764384	48764565	NM_001286238_cds_0_0_chr1_48764385_r,NM_001286239_cds_0_0_chr1_48764385_r,NM_019073_cds_0_0_chr1_48764385_r	SPATA6,SPATA6,SPATA6
chr1	48878813	48878823	NM_001286238_cds_9_0_chr1_48878782_r,NM_019073_cds_9_0_chr1_48878782_r	SPATA6,SPATA6,SPATA6
chr1	49242403	49242483	NM_024603_cds_5_0_chr1_49242278_r	AGBL4,AGBL4,AGBL4,AGBL4,AGBL4,BEND5,BEND5,LOC101929721,AGBL4-IT1
chr1	50162948	50162956	NM_001323573_cds_10_0_chr1_50162949_r,NM_001323574_cds_11_0_chr1_50162949_r,NM_001323575_cds_10_0_chr1_50162985_r,NM_032785_cds_11_0_chr1_50162985_r	AGBL4,AGBL4,AGBL4,AGBL4,AGBL4,BEND5,BEND5,LOC101929721,AGBL4-IT1
chr1	50575612	50575636	NM_001294348_cds_0_0_chr1_50575613_f,NM_001324213_cds_0_0_chr1_50575613_f,NM_001324215_cds_0_0_chr1_50575613_f,NM_001324217_cds_0_0_chr1_50575613_f	ELAVL4,ELAVL4,ELAVL4,ELAVL4,ELAVL4,ELAVL4,ELAVL4,ELAVL4,ELAVL4,ELAVL4,ELAVL4,ELAVL4,ELAVL4,ELAVL4,ELAVL4
chr1	50607524	50607530	NM_001324209_cds_1_0_chr1_50607525_f,NM_001324212_cds_1_0_chr1_50607525_f,NM_001324214_cds_1_0_chr1_50607525_f	ELAVL4,ELAVL4,ELAVL4,ELAVL4,ELAVL4,ELAVL4,ELAVL4,ELAVL4,ELAVL4,ELAVL4,ELAVL4,ELAVL4,ELAVL4,ELAVL4,ELAVL4
chr1	50645215	50645248	NM_001324216_cds_3_0_chr1_50645216_f,NM_001324217_cds_3_0_chr1_50645216_f	ELAVL4,ELAVL4,ELAVL4,ELAVL4,ELAVL4,ELAVL4,ELAVL4,ELAVL4,ELAVL4,ELAVL4,ELAVL4,ELAVL4,ELAVL4,ELAVL4,ELAVL4
chr1	50884727	50884828	NM_032110_cds_0_0_chr1_50884337_r	DMRTA2
chr1	51567905	51567921	NM_001136508_cds_0_0_chr1_51567906_f	C1orf185
chr1	51736858	51736994	NM_014372_cds_2_0_chr1_51736823_f	RNF11
chr1	51775055	51775102	NM_001080494_cds_12_0_chr1_51774933_r,NM_001144832_cds_12_0_chr1_51774933_r,NM_001297663_cds_12_0_chr1_51774933_r,NM_001297664_cds_12_0_chr1_51774933_r,NM_001297662_cds_7_0_chr1_51774933_r,NM_001297665_cds_12_0_chr1_51774933_r	TTC39A,TTC39A,TTC39A,TTC39A,TTC39A,TTC39A,TTC39A,TTC39A,TTC39A-AS1
chr1	51787802	51787833	NM_001080494_cds_17_0_chr1_51787790_r,NM_001297665_cds_17_0_chr1_51787790_r	TTC39A,TTC39A,TTC39A,TTC39A,TTC39A,TTC39A,TTC39A,TTC39A,TTC39A-AS1
chr1	51796108	51796149	NM_001297662_cds_12_0_chr1_51796109_r,NM_001297663_cds_17_0_chr1_51796109_r	TTC39A,TTC39A,TTC39A,TTC39A,TTC39A,TTC39A,TTC39A,TTC39A,TTC39A-AS1
chr1	52218373	52218397	NM_001350208_cds_8_0_chr1_52218374_f,NM_001350209_cds_8_0_chr1_52218374_f	OSBPL9,OSBPL9,OSBPL9,OSBPL9,OSBPL9,OSBPL9,OSBPL9,OSBPL9,OSBPL9,NRDC,NRDC,NRDC,MIR761
chr1	52269485	52269636	NM_001101662_cds_11_0_chr1_52269486_r,NM_001242361_cds_11_0_chr1_52269486_r,NM_002525_cds_11_0_chr1_52269486_r	OSBPL9,OSBPL9,OSBPL9,OSBPL9,OSBPL9,OSBPL9,OSBPL9,OSBPL9,OSBPL9,NRDC,NRDC,NRDC,MIR761
chr1	52271181	52271233	NM_001101662_cds_12_0_chr1_52271182_r,NM_001242361_cds_12_0_chr1_52271182_r,NM_002525_cds_12_0_chr1_52271182_r	OSBPL9,OSBPL9,OSBPL9,OSBPL9,OSBPL9,OSBPL9,OSBPL9,OSBPL9,OSBPL9,NRDC,NRDC,NRDC,MIR761
chr1	52552383	52552430	NM_001243767_cds_4_0_chr1_52552384_f,NM_001136497_cds_4_0_chr1_52552384_f,NM_152265_cds_5_0_chr1_52552384_f	BTF3L4,BTF3L4,BTF3L4
chr1	52759124	52759138	NM_004799_cds_10_0_chr1_52759125_f,NM_007324_cds_9_0_chr1_52759125_f	ZFYVE9,ZFYVE9
chr1	52962829	52962855	NM_001009881_cds_25_0_chr1_52962678_r,NM_015269_cds_25_0_chr1_52962678_r	ZCCHC11,ZCCHC11
chr1	53068151	53068219	NM_015696_cds_0_0_chr1_53068082_f	GPX7
chr1	53192325	53192355	NM_024646_cds_0_0_chr1_53192326_f	ZYG11B
chr1	53351564	53351566	NM_001004339_cds_11_0_chr1_53351505_f,NM_001307931_cds_10_0_chr1_53351505_f	ZYG11A,ZYG11A
chr1	53407467	53407479	NM_001007098_cds_1_0_chr1_53407468_f,NM_001193599_cds_1_0_chr1_53407468_f,NM_001193600_cds_1_0_chr1_53407468_f,NM_001330587_cds_1_0_chr1_53407468_f,NM_002979_cds_1_0_chr1_53407468_f	SCP2,SCP2,SCP2,SCP2,SCP2,SCP2,MIR1273F,MIR5095,MIR1273G,SCP2,SCP2,SCP2
chr1	53458929	53458949	NM_001007098_cds_10_0_chr1_53458930_f,NM_001330587_cds_11_0_chr1_53458930_f	SCP2,SCP2,SCP2,SCP2,SCP2,SCP2,MIR1273F,MIR5095,MIR1273G,SCP2,SCP2,SCP2
chr1	53553906	53553918	NM_001287595_cds_0_0_chr1_53553681_r,NM_006671_cds_0_0_chr1_53553681_r,NM_001287597_cds_0_0_chr1_53553748_r	SLC1A7,SLC1A7,SLC1A7,SLC1A7,SLC1A7
chr1	53556533	53556655	NM_001287597_cds_3_0_chr1_53556284_r,NM_006671_cds_3_0_chr1_53556284_r,NM_001287595_cds_3_0_chr1_53556284_r	SLC1A7,SLC1A7,SLC1A7,SLC1A7,SLC1A7
chr1	53574260	53574306	NM_001287596_cds_0_0_chr1_53574261_r	SLC1A7,SLC1A7,SLC1A7,SLC1A7,SLC1A7
chr1	53742549	53742555	NM_001018054_cds_13_0_chr1_53742364_r,NM_004631_cds_14_0_chr1_53742364_r	MAGOH,LOC100507564,LRP8,LRP8,LRP8,LRP8
chr1	53793546	53793584	NM_001018054_cds_17_0_chr1_53793461_r,NM_004631_cds_18_0_chr1_53793461_r,NM_017522_cds_15_0_chr1_53793461_r,NM_033300_cds_16_0_chr1_53793461_r	MAGOH,LOC100507564,LRP8,LRP8,LRP8,LRP8
chr1	53990449	53990560	NM_147193_cds_5_0_chr1_53990450_r	GLIS1
chr1	54395711	54395721	NM_001316935_cds_3_0_chr1_54395712_r,NM_016126_cds_3_0_chr1_54395712_r	HSPB11,HSPB11,HSPB11,HSPB11
chr1	54690797	54691055	NM_001330602_cds_6_0_chr1_54690798_f	MRPL37,MRPL37,SSBP3,SSBP3,SSBP3,SSBP3-AS1
chr1	54870530	54870544	NM_001009955_cds_15_0_chr1_54870531_r,NM_018070_cds_15_0_chr1_54870531_r,NM_145716_cds_16_0_chr1_54870531_r	MRPL37,MRPL37,SSBP3,SSBP3,SSBP3,SSBP3-AS1
chr1	55096406	55096559	NM_015547_cds_15_0_chr1_55096407_f	ACOT11,ACOT11,FAM151A
chr1	55100360	55100402	NM_015547_cds_16_0_chr1_55100361_f	ACOT11,ACOT11,FAM151A
chr1	55199369	55199383	NM_004623_cds_7_0_chr1_55199302_f	MROH7,MROH7,MROH7,MROH7,MROH7-TTC4,MROH7-TTC4,MROH7-TTC4,TTC4,TTC4
chr1	55247037	55247050	NM_001114108_cds_0_0_chr1_55246916_r	TTC22,TTC22
chr1	55251218	55251317	NM_017904_cds_0_0_chr1_55251219_r	TTC22,TTC22
chr1	55266775	55266795	NM_001114108_cds_6_0_chr1_55266270_r,NM_017904_cds_5_0_chr1_55266270_r	TTC22,TTC22
chr1	55273604	55273684	NM_001110533_cds_3_0_chr1_55273562_f,NM_152607_cds_3_0_chr1_55273562_f	LEXM,LEXM
chr1	55277466	55277508	NM_001110533_cds_4_0_chr1_55277467_f,NM_152607_cds_4_0_chr1_55277467_f	LEXM,LEXM
chr1	55521848	55521862	NM_174936_cds_5_0_chr1_55521666_f	PCSK9,PCSK9
chr1	55524288	55524320	NM_174936_cds_8_0_chr1_55524172_f	PCSK9,PCSK9
chr1	57111060	57111154	NM_006252_cds_0_0_chr1_57111061_f	LOC101929935,PRKAA2
chr1	57425201	57425264	NM_001278544_cds_10_0_chr1_57425202_r	C8B,C8B,C8B
chr1	59248287	59248303	NM_002228_cds_0_0_chr1_59247747_r	JUN
chr1	61872233	61872329	NM_001134673_cds_8_0_chr1_61872234_f,NM_001145511_cds_8_0_chr1_61872234_f,NM_001145512_cds_9_0_chr1_61872234_f,NM_005595_cds_8_0_chr1_61872234_f	NFIA,NFIA,NFIA,NFIA,NFIA-AS1
chr1	62350072	62350080	NM_001350145_cds_21_0_chr1_62349909_f,NM_176877_cds_21_0_chr1_62349909_f	PATJ,MIR3116-1,MIR3116-2
chr1	62586963	62586967	NM_001350145_cds_37_0_chr1_62586853_f,NM_176877_cds_37_0_chr1_62586853_f	PATJ,MIR3116-1,MIR3116-2
chr1	62619029	62619153	NM_001350145_cds_42_0_chr1_62619030_f	PATJ,MIR3116-1,MIR3116-2
chr1	62626686	62626726	NM_176877_cds_42_0_chr1_62626580_f,NM_001350145_cds_43_0_chr1_62626580_f	PATJ,MIR3116-1,MIR3116-2
chr1	62672345	62672358	NM_001164835_cds_3_0_chr1_62672301_f,NM_019079_cds_2_0_chr1_62672301_f	L1TD1,L1TD1
chr1	62672577	62672600	NM_001164835_cds_3_0_chr1_62672301_f,NM_019079_cds_2_0_chr1_62672301_f	L1TD1,L1TD1
chr1	62672817	62673308	NM_001164835_cds_3_0_chr1_62672301_f,NM_019079_cds_2_0_chr1_62672301_f	L1TD1,L1TD1
chr1	62675534	62677044	NM_001164835_cds_4_0_chr1_62675455_f,NM_019079_cds_3_0_chr1_62675455_f	L1TD1,L1TD1
chr1	63010617	63010710	NM_001271999_cds_26_0_chr1_63010618_r,NM_001330614_cds_27_0_chr1_63010618_r	DOCK7,DOCK7,DOCK7,DOCK7,DOCK7,DOCK7,ANGPTL3
chr1	63050450	63050549	NM_001272002_cds_0_0_chr1_63050451_r	DOCK7,DOCK7,DOCK7,DOCK7,DOCK7,DOCK7,ANGPTL3
chr1	63096910	63097017	NM_001271999_cds_38_0_chr1_63096911_r,NM_001272000_cds_38_0_chr1_63096911_r,NM_001272001_cds_37_0_chr1_63096911_r,NM_001272002_cds_5_0_chr1_63096911_r,NM_001330614_cds_39_0_chr1_63096911_r,NM_033407_cds_38_0_chr1_63096911_r	DOCK7,DOCK7,DOCK7,DOCK7,DOCK7,DOCK7,ANGPTL3
chr1	63153897	63153898	NM_001271999_cds_48_0_chr1_63153898_r,NM_001272000_cds_48_0_chr1_63153898_r,NM_001272001_cds_47_0_chr1_63153898_r,NM_001272002_cds_15_0_chr1_63153898_r,NM_001330614_cds_49_0_chr1_63153898_r,NM_033407_cds_48_0_chr1_63153898_r	DOCK7,DOCK7,DOCK7,DOCK7,DOCK7,DOCK7,ANGPTL3
chr1	63153918	63153935	NM_001271999_cds_48_0_chr1_63153898_r,NM_001272000_cds_48_0_chr1_63153898_r,NM_001272001_cds_47_0_chr1_63153898_r,NM_001272002_cds_15_0_chr1_63153898_r,NM_001330614_cds_49_0_chr1_63153898_r,NM_033407_cds_48_0_chr1_63153898_r	DOCK7,DOCK7,DOCK7,DOCK7,DOCK7,DOCK7,ANGPTL3
chr1	63788852	63788946	NM_012183_cds_0_0_chr1_63788730_f	FOXD3-AS1,FOXD3-AS1,FOXD3-AS1,FOXD3-AS1,FOXD3
chr1	63789037	63789138	NM_012183_cds_0_0_chr1_63788730_f	FOXD3-AS1,FOXD3-AS1,FOXD3-AS1,FOXD3-AS1,FOXD3
chr1	63906712	63906774	NM_001347145_cds_0_0_chr1_63906713_r	ITGB3BP,ITGB3BP,ITGB3BP,ITGB3BP,ITGB3BP,ITGB3BP
chr1	63915448	63915486	NM_001347147_cds_0_0_chr1_63915449_r	ITGB3BP,ITGB3BP,ITGB3BP,ITGB3BP,ITGB3BP,ITGB3BP
chr1	64240088	64240179	NM_001083592_cds_0_0_chr1_64240089_f,NM_005012_cds_0_0_chr1_64240089_f	ROR1,ROR1,ROR1-AS1,ROR1-AS1
chr1	65131739	65131740	NM_001293274_cds_14_0_chr1_65131740_f,NM_020925_cds_15_0_chr1_65131740_f	CACHD1,CACHD1,MIR4794
chr1	65614090	65614183	NM_001005353_cds_1_0_chr1_65614091_f,NM_013410_cds_0_0_chr1_65614091_f,NM_203464_cds_1_0_chr1_65614091_f	AK4,AK4,AK4,AK4
chr1	65691745	65691860	NM_001005353_cds_5_0_chr1_65691746_f,NM_001330616_cds_4_0_chr1_65691746_f,NM_013410_cds_4_0_chr1_65691746_f,NM_203464_cds_5_0_chr1_65691746_f	AK4,AK4,AK4,AK4
chr1	65775428	65775621	NM_001256864_cds_0_0_chr1_65775429_f	DNAJC6,DNAJC6,DNAJC6
chr1	66031248	66031259	NM_001003679_cds_2_0_chr1_66031249_f,NM_001003680_cds_2_0_chr1_66031249_f,NM_001198687_cds_1_0_chr1_66031249_f,NM_001198688_cds_1_0_chr1_66031249_f,NM_001198689_cds_1_0_chr1_66031249_f,NM_002303_cds_2_0_chr1_66031249_f	LEPROT,LEPROT,LEPR,LEPR,LEPR,LEPROT,LEPR,LEPR,LEPR
chr1	66038008	66038032	NM_001003679_cds_4_0_chr1_66038009_f,NM_001003680_cds_4_0_chr1_66038009_f,NM_001198687_cds_3_0_chr1_66038009_f,NM_001198688_cds_3_0_chr1_66038009_f,NM_001198689_cds_3_0_chr1_66038009_f,NM_002303_cds_4_0_chr1_66038009_f	LEPROT,LEPROT,LEPR,LEPR,LEPR,LEPROT,LEPR,LEPR,LEPR
chr1	66064342	66064487	NM_001003679_cds_7_0_chr1_66064343_f,NM_001003680_cds_7_0_chr1_66064343_f,NM_001198687_cds_6_0_chr1_66064343_f,NM_001198688_cds_6_0_chr1_66064343_f,NM_001198689_cds_6_0_chr1_66064343_f,NM_002303_cds_7_0_chr1_66064343_f	LEPROT,LEPROT,LEPR,LEPR,LEPR,LEPROT,LEPR,LEPR,LEPR
chr1	66095884	66096088	NM_001003680_cds_19_0_chr1_66095885_f,NM_001198687_cds_18_0_chr1_66095885_f	LEPROT,LEPROT,LEPR,LEPR,LEPR,LEPROT,LEPR,LEPR,LEPR
chr1	66820529	66820577	NM_001297442_cds_0_0_chr1_66820530_f	PDE4B,PDE4B,PDE4B,PDE4B,PDE4B,LOC101927139,PDE4B,PDE4B
chr1	67099762	67099846	NM_001350217_cds_3_0_chr1_67099763_f	SGIP1,SGIP1,MIR3117
chr1	67126195	67126207	NM_001350217_cds_7_0_chr1_67126196_f,NM_001350218_cds_6_0_chr1_67126196_f,NM_032291_cds_7_0_chr1_67126196_f	SGIP1,SGIP1,MIR3117
chr1	67160121	67160187	NM_001308203_cds_14_0_chr1_67160122_f	SGIP1,SGIP1,MIR3117
chr1	67568920	67569065	NM_001276352_cds_2_0_chr1_67568921_r	C1orf141,C1orf141,C1orf141
chr1	67577259	67577327	NM_001276352_cds_3_0_chr1_67577260_r	C1orf141,C1orf141,C1orf141
chr1	67591560	67591592	NM_001276351_cds_4_0_chr1_67591435_r,NM_001276352_cds_5_0_chr1_67591435_r	C1orf141,C1orf141,C1orf141
chr1	67672592	67672614	NM_144701_cds_5_0_chr1_67672593_f	IL23R
chr1	67878889	67878946	NM_001018067_cds_0_0_chr1_67878890_r,NM_001018068_cds_0_0_chr1_67878890_r,NM_001018069_cds_0_0_chr1_67878890_r,NM_015640_cds_0_0_chr1_67878890_r	SERBP1,SERBP1,SERBP1,SERBP1
chr1	68564430	68564436	NM_001002292_cds_0_0_chr1_68564315_r	GNG12,GNG12-AS1,DIRAS3,WLS,WLS,WLS,MIR1262
chr1	68942614	68942752	NM_001114120_cds_0_0_chr1_68942615_r,NM_017779_cds_0_0_chr1_68942615_r	DEPDC1,DEPDC1,DEPDC1-AS1
chr1	68947267	68947295	NM_001114120_cds_3_0_chr1_68947123_r,NM_017779_cds_3_0_chr1_68947123_r	DEPDC1,DEPDC1,DEPDC1-AS1
chr1	68960353	68960378	NM_001114120_cds_10_0_chr1_68960113_r,NM_017779_cds_9_0_chr1_68960113_r	DEPDC1,DEPDC1,DEPDC1-AS1
chr1	70034498	70034503	NM_001350216_cds_0_0_chr1_70034499_f	LRRC7,LRRC7,PIN1P1
chr1	70144063	70144161	NM_001350216_cds_1_0_chr1_70144064_f	LRRC7,LRRC7,PIN1P1
chr1	70181900	70181901	NM_001330635_cds_2_0_chr1_70181901_f	LRRC7,LRRC7,PIN1P1
chr1	70715634	70715730	NM_001190987_cds_10_0_chr1_70715635_f,NM_004768_cds_10_0_chr1_70715635_f	SRSF11,SRSF11
chr1	70716047	70716186	NM_001190987_cds_11_0_chr1_70716048_f,NM_004768_cds_11_0_chr1_70716048_f	SRSF11,SRSF11
chr1	70716290	70716488	NM_004768_cds_12_0_chr1_70716291_f,NM_001190987_cds_12_0_chr1_70716294_f	SRSF11,SRSF11
chr1	70833361	70833411	NM_001031693_cds_2_0_chr1_70833300_f	HHLA3,HHLA3,HHLA3,HHLA3
chr1	70900807	70900860	NM_001190463_cds_8_0_chr1_70900808_f,NM_001902_cds_9_0_chr1_70900808_f,NM_153742_cds_8_0_chr1_70900808_f	CTH,CTH,CTH
chr1	74901763	74901789	NM_001112808_cds_19_0_chr1_74901764_f,NM_001199327_cds_19_0_chr1_74901764_f,NM_015978_cds_17_0_chr1_74901764_f	FPGT,FPGT,FPGT,FPGT-TNNI3K,FPGT-TNNI3K,TNNI3K
chr1	76081537	76081571	NM_001320283_cds_21_0_chr1_76081538_r	SLC44A5,SLC44A5,SLC44A5,SLC44A5,SLC44A5
chr1	76198735	76198834	NM_001286043_cds_4_0_chr1_76198736_f	ACADM,ACADM,ACADM,ACADM,ACADM,DLSTP1
chr1	76282154	76282231	NM_002440_cds_5_0_chr1_76282058_f	MSH4
chr1	76775243	76775297	NM_001349111_cds_1_0_chr1_76775244_f	ST6GALNAC3,ST6GALNAC3
chr1	78034016	78034151	NM_001308237_cds_2_0_chr1_78034017_r,NM_015534_cds_2_0_chr1_78034017_r	ZZZ3,ZZZ3
chr1	78105133	78105156	NM_001308237_cds_10_0_chr1_78105134_r	ZZZ3,ZZZ3
chr1	78211105	78211147	NM_015017_cds_23_0_chr1_78211106_r,NM_201626_cds_20_0_chr1_78211106_r	USP33,USP33,USP33
chr1	78434705	78434768	NM_001303433_cds_18_0_chr1_78434706_r	FUBP1,FUBP1,FUBP1,DNAJB4,DNAJB4,DNAJB4,DNAJB4,DNAJB4,DNAJB4
chr1	78458459	78458550	NM_001317100_cds_1_0_chr1_78458460_f	FUBP1,FUBP1,FUBP1,DNAJB4,DNAJB4,DNAJB4,DNAJB4,DNAJB4,DNAJB4
chr1	78510760	78510778	NM_001304725_cds_0_0_chr1_78510761_f	GIPC2,GIPC2
chr1	78512002	78512018	NM_017655_cds_0_0_chr1_78511779_f	GIPC2,GIPC2
chr1	79358782	79358793	NM_022159_cds_2_0_chr1_79358783_r	ADGRL4
chr1	82418670	82418709	NM_001330645_cds_8_0_chr1_82418671_f	ADGRL2,ADGRL2,ADGRL2,ADGRL2,ADGRL2
chr1	82452972	82453025	NM_001297705_cds_19_0_chr1_82452973_f	ADGRL2,ADGRL2,ADGRL2,ADGRL2,ADGRL2
chr1	82455340	82455364	NM_001297705_cds_20_0_chr1_82455341_f	ADGRL2,ADGRL2,ADGRL2,ADGRL2,ADGRL2
chr1	84981976	84982078	NM_001310156_cds_1_0_chr1_84981977_f	RPF1,GNG5,SPATA1,CTBS
chr1	84986267	84986374	NM_001310156_cds_2_0_chr1_84986268_f	RPF1,GNG5,SPATA1,CTBS
chr1	84988072	84988190	NM_001310156_cds_3_0_chr1_84988073_f	RPF1,GNG5,SPATA1,CTBS
chr1	84991378	84991432	NM_001310156_cds_4_0_chr1_84991379_f	RPF1,GNG5,SPATA1,CTBS
chr1	84991527	84991756	NM_001310156_cds_5_0_chr1_84991528_f	RPF1,GNG5,SPATA1,CTBS
chr1	84998542	84998657	NM_001310156_cds_6_0_chr1_84998543_f	RPF1,GNG5,SPATA1,CTBS
chr1	84999391	84999449	NM_001310156_cds_7_0_chr1_84999392_f	RPF1,GNG5,SPATA1,CTBS
chr1	85009884	85009987	NM_001310156_cds_8_0_chr1_85009885_f	RPF1,GNG5,SPATA1,CTBS
chr1	85011316	85011442	NM_001310156_cds_9_0_chr1_85011317_f	RPF1,GNG5,SPATA1,CTBS
chr1	85014468	85014647	NM_001310156_cds_10_0_chr1_85014469_f	RPF1,GNG5,SPATA1,CTBS
chr1	85016114	85016213	NM_001310156_cds_11_0_chr1_85016115_f	RPF1,GNG5,SPATA1,CTBS
chr1	85018717	85018807	NM_001310156_cds_12_0_chr1_85018718_f	RPF1,GNG5,SPATA1,CTBS
chr1	85029417	85029421	NM_004388_cds_2_0_chr1_85029418_r	RPF1,GNG5,SPATA1,CTBS
chr1	85575812	85575818	NM_001288563_cds_14_0_chr1_85575731_f,NM_145172_cds_15_0_chr1_85575731_f	WDR63,WDR63
chr1	85870063	85870066	NM_001330655_cds_5_0_chr1_85870064_r	DDAH1,DDAH1,DDAH1
chr1	86372876	86372930	NM_001349955_cds_32_0_chr1_86372877_r,NM_152890_cds_32_0_chr1_86372877_r	COL24A1
chr1	87045846	87045953	NM_012128_cds_13_0_chr1_87045625_f	CLCA4,CLCA4,LOC105378828,CLCA3P,LOC105378828
chr1	87709297	87709320	NM_001290053_cds_2_0_chr1_87709298_f	LOC101927844
chr1	87716183	87716508	NM_001290053_cds_3_0_chr1_87716184_f	LOC101927844
chr1	89325564	89325582	NM_001514_cds_2_0_chr1_89325565_r	GTF2B
chr1	89448336	89449509	NM_001162536_cds_0_0_chr1_89448337_r,NM_019610_cds_0_0_chr1_89448337_r	KYAT3,KYAT3,RBMXL1,RBMXL1
chr1	89474572	89474619	NM_001319181_cds_0_0_chr1_89474573_r,NM_001319179_cds_1_0_chr1_89474630_r,NM_001319180_cds_1_0_chr1_89474630_r,NM_018284_cds_1_0_chr1_89474630_r	GBP3,GBP3,GBP3,GBP3,GBP3
chr1	89476586	89476799	NM_001319179_cds_3_0_chr1_89476587_r,NM_001319180_cds_3_0_chr1_89476587_r,NM_001319181_cds_2_0_chr1_89476587_r,NM_018284_cds_3_0_chr1_89476587_r	GBP3,GBP3,GBP3,GBP3,GBP3
chr1	89477429	89477710	NM_001319179_cds_4_0_chr1_89477430_r,NM_001319180_cds_4_0_chr1_89477430_r,NM_018284_cds_4_0_chr1_89477430_r,NM_001319181_cds_3_0_chr1_89477511_r	GBP3,GBP3,GBP3,GBP3,GBP3
chr1	89480087	89480113	NM_001319180_cds_7_0_chr1_89480088_r	GBP3,GBP3,GBP3,GBP3,GBP3
chr1	89519037	89519151	NM_002053_cds_0_0_chr1_89519038_r	GBP1
chr1	89520364	89520558	NM_002053_cds_1_0_chr1_89520365_r	GBP1
chr1	89520795	89520898	NM_002053_cds_2_0_chr1_89520796_r	GBP1
chr1	89521698	89521911	NM_002053_cds_3_0_chr1_89521699_r	GBP1
chr1	89522536	89522817	NM_002053_cds_4_0_chr1_89522537_r	GBP1
chr1	89523674	89523917	NM_002053_cds_5_0_chr1_89523675_r	GBP1
chr1	89524523	89524726	NM_002053_cds_6_0_chr1_89524524_r	GBP1
chr1	89524999	89525109	NM_002053_cds_7_0_chr1_89525000_r	GBP1
chr1	89525879	89526007	NM_002053_cds_8_0_chr1_89525880_r	GBP1
chr1	89528727	89528917	NM_002053_cds_9_0_chr1_89528728_r	GBP1
chr1	89618446	89618460	NM_207398_cds_7_0_chr1_89618351_r	GBP7
chr1	89660979	89661041	NM_052941_cds_8_0_chr1_89660980_r	GBP4
chr1	90048209	90050348	NM_001134476_cds_6_0_chr1_90048210_f,NM_015350_cds_4_0_chr1_90048210_f	LRRC8B,LRRC8B
chr1	90058329	90058602	NM_001134476_cds_7_0_chr1_90058330_f,NM_015350_cds_5_0_chr1_90058330_f	LRRC8B,LRRC8B
chr1	92495636	92495867	NM_173567_cds_0_0_chr1_92495637_f	EPHX4
chr1	92540089	92540998	NM_001287737_cds_0_0_chr1_92540090_r	SETSIP
chr1	92763040	92763086	NM_001319683_cds_15_0_chr1_92762961_r,NM_053274_cds_16_0_chr1_92762961_r	GLMN,GLMN,GLMN,RPAP2
chr1	92979212	92979218	NM_001308248_cds_0_0_chr1_92979213_r,NM_001350197_cds_0_0_chr1_92979213_r,NM_005665_cds_0_0_chr1_92979213_r,NM_001350198_cds_0_0_chr1_92979478_r	EVI5,EVI5
chr1	93128275	93128422	NM_001350197_cds_7_0_chr1_93128276_r,NM_001350198_cds_7_0_chr1_93128276_r	EVI5,EVI5
chr1	93128976	93129009	NM_001308248_cds_7_0_chr1_93128977_r,NM_001350197_cds_8_0_chr1_93128977_r,NM_001350198_cds_8_0_chr1_93128977_r	EVI5,EVI5
chr1	93167697	93167772	NM_001308248_cds_14_0_chr1_93167698_r,NM_001350197_cds_15_0_chr1_93167698_r,NM_001350198_cds_15_0_chr1_93167698_r,NM_005665_cds_13_0_chr1_93167698_r	EVI5,EVI5
chr1	93312739	93312916	NM_001006605_cds_1_0_chr1_93312740_r,NM_001252269_cds_1_0_chr1_93312740_r,NM_001252271_cds_1_0_chr1_93312740_r,NM_001252273_cds_1_0_chr1_93312740_r	RPL5,FAM69A,SNORD21,SNORA66,FAM69A,FAM69A,FAM69A,FAM69A
chr1	93426932	93426947	NM_001006605_cds_4_0_chr1_93426933_r,NM_001252269_cds_3_0_chr1_93426933_r,NM_001252270_cds_3_0_chr1_93426933_r,NM_001252273_cds_4_0_chr1_93426933_r	RPL5,FAM69A,SNORD21,SNORA66,FAM69A,FAM69A,FAM69A,FAM69A
chr1	93677730	93677818	NM_001306076_cds_10_0_chr1_93677658_f,NM_206886_cds_10_0_chr1_93677658_f	CCDC18,CCDC18
chr1	93691889	93691927	NM_001306076_cds_16_0_chr1_93691890_f,NM_206886_cds_16_0_chr1_93691890_f	CCDC18,CCDC18
chr1	93735903	93736371	NM_001306076_cds_27_0_chr1_93735904_f	CCDC18,CCDC18
chr1	93826175	93826196	NM_001938_cds_2_0_chr1_93826050_f	DR1
chr1	94017965	94017973	NM_001164473_cds_16_0_chr1_94017966_f,NM_017737_cds_14_0_chr1_94017966_f	FNBP1L,FNBP1L,FNBP1L
chr1	94079403	94079487	NM_001261410_cds_9_0_chr1_94079404_r	BCAR3,BCAR3,BCAR3,BCAR3,BCAR3,LOC100129046,MIR760
chr1	94341200	94341339	NM_014597_cds_4_0_chr1_94341201_r	DNTTIP2
chr1	94341823	94342694	NM_014597_cds_5_0_chr1_94341824_r	DNTTIP2
chr1	94667379	94667413	NM_001328664_cds_11_0_chr1_94667276_r,NM_001328665_cds_11_0_chr1_94667276_r,NM_001328666_cds_11_0_chr1_94667276_r,NM_001328667_cds_11_0_chr1_94667276_r,NM_004815_cds_11_0_chr1_94667276_r	ARHGAP29,ARHGAP29,ARHGAP29,ARHGAP29,ARHGAP29
chr1	94702970	94702983	NM_001328667_cds_21_0_chr1_94702971_r	ARHGAP29,ARHGAP29,ARHGAP29,ARHGAP29,ARHGAP29
chr1	94713120	94713133	NM_001328665_cds_21_0_chr1_94713121_r	ARHGAP29,ARHGAP29,ARHGAP29,ARHGAP29,ARHGAP29
chr1	95286607	95286612	NM_001114106_cds_1_0_chr1_95286505_f,NM_001258340_cds_1_0_chr1_95286505_f,NM_001258341_cds_1_0_chr1_95286505_f	SLC44A3,SLC44A3,SLC44A3,SLC44A3,SLC44A3,SLC44A3,SLC44A3
chr1	95392393	95392398	NM_001286055_cds_5_0_chr1_95392394_r,NM_001839_cds_6_0_chr1_95392394_r	CNN3,CNN3,CNN3
chr1	95501401	95501438	NM_001305242_cds_2_0_chr1_95501402_r	ALG14,ALG14,ALG14,LOC101928098
chr1	95699786	95699830	NM_001128142_cds_0_0_chr1_95699787_f,NM_001199682_cds_0_0_chr1_95699787_f,NM_015485_cds_0_0_chr1_95699787_f	TMEM56,TMEM56,TMEM56-RWDD3,LOC101928118,LOC101928118,RWDD3,RWDD3,RWDD3,RWDD3,RWDD3,RWDD3,RWDD3
chr1	95705425	95705465	NM_001278247_cds_1_0_chr1_95705426_f,NM_001278248_cds_1_0_chr1_95705426_f	TMEM56,TMEM56,TMEM56-RWDD3,LOC101928118,LOC101928118,RWDD3,RWDD3,RWDD3,RWDD3,RWDD3,RWDD3,RWDD3
chr1	97215170	97215242	NM_001300987_cds_2_0_chr1_97215171_f	PTBP2,PTBP2,PTBP2,PTBP2,PTBP2,PTBP2,PTBP2,PTBP2,PTBP2
chr1	100318225	100318259	NM_000646_cds_1_0_chr1_100318226_f	AGL,AGL,AGL,AGL,AGL
chr1	100436092	100436200	NM_001271685_cds_0_0_chr1_100436093_f	SLC35A3,SLC35A3,SLC35A3
chr1	100572467	100572549	NM_001304829_cds_5_0_chr1_100572468_r,NM_194292_cds_5_0_chr1_100572468_r	SASS6,SASS6
chr1	100588025	100588040	NM_194292_cds_13_0_chr1_100587936_r	SASS6,SASS6
chr1	100623893	100623923	NM_001256385_cds_5_0_chr1_100623787_r,NM_001256386_cds_4_0_chr1_100623787_r,NM_001256387_cds_4_0_chr1_100623787_r,NM_144620_cds_4_0_chr1_100623787_r	TRMT13,TRMT13,LRRC39,LRRC39,LRRC39,LRRC39
chr1	100661936	100661978	NM_001918_cds_0_0_chr1_100661811_r	DBT
chr1	100970369	100970447	NM_001319210_cds_15_0_chr1_100970370_f	CDC14A,CDC14A,CDC14A,CDC14A,CDC14A,CDC14A
chr1	101005203	101005519	NM_022049_cds_1_0_chr1_101004523_f	GPR88
chr1	101339497	101339910	NM_001033025_cds_0_0_chr1_101339498_r,NM_001261440_cds_0_0_chr1_101339498_r,NM_001261441_cds_0_0_chr1_101339498_r,NM_001439_cds_0_0_chr1_101339498_r,NM_001261442_cds_0_0_chr1_101339976_r	EXTL2,EXTL2,EXTL2,EXTL2,EXTL2,EXTL2
chr1	101343979	101344003	NM_001261441_cds_3_0_chr1_101343980_r	EXTL2,EXTL2,EXTL2,EXTL2,EXTL2,EXTL2
chr1	102312400	102312529	NM_001288821_cds_5_0_chr1_102312401_r	OLFM3,OLFM3,OLFM3,OLFM3,OLFM3,OLFM3,DNAJA1P5
chr1	103380328	103380367	NM_001190709_cds_16_0_chr1_103380260_r,NM_001854_cds_16_0_chr1_103380260_r,NM_080629_cds_16_0_chr1_103380260_r,NM_080630_cds_16_0_chr1_103380260_r	COL11A1,COL11A1,COL11A1,COL11A1,COL11A1
chr1	103960796	103960846	NM_001286997_cds_0_0_chr1_103960797_r	LOC101928436,LOC101928436,LOC101928436
chr1	103961378	103961437	NM_001347929_cds_1_0_chr1_103961379_r,NM_001347930_cds_1_0_chr1_103961379_r	LOC101928436,LOC101928436,LOC101928436
chr1	103971908	103971995	NM_001286997_cds_1_0_chr1_103971909_r,NM_001347929_cds_2_0_chr1_103971909_r,NM_001347930_cds_2_0_chr1_103971909_r	LOC101928436,LOC101928436,LOC101928436
chr1	103975512	103975684	NM_001286997_cds_2_0_chr1_103975513_r,NM_001347929_cds_3_0_chr1_103975513_r,NM_001347930_cds_3_0_chr1_103975513_r	LOC101928436,LOC101928436,LOC101928436
chr1	104068692	104068884	NM_017619_cds_0_0_chr1_104068693_f	RNPC3,AMY2B,ACTG1P4
chr1	104070316	104070364	NM_017619_cds_1_0_chr1_104070317_f	RNPC3,AMY2B,ACTG1P4
chr1	104076360	104076479	NM_017619_cds_2_0_chr1_104076361_f	RNPC3,AMY2B,ACTG1P4
chr1	104077395	104077479	NM_017619_cds_3_0_chr1_104077396_f	RNPC3,AMY2B,ACTG1P4
chr1	104077951	104078063	NM_017619_cds_4_0_chr1_104077952_f	RNPC3,AMY2B,ACTG1P4
chr1	104078747	104078816	NM_017619_cds_5_0_chr1_104078748_f	RNPC3,AMY2B,ACTG1P4
chr1	104079963	104080106	NM_017619_cds_6_0_chr1_104079964_f	RNPC3,AMY2B,ACTG1P4
chr1	104083971	104084097	NM_017619_cds_7_0_chr1_104083972_f	RNPC3,AMY2B,ACTG1P4
chr1	104085917	104086069	NM_017619_cds_8_0_chr1_104085918_f	RNPC3,AMY2B,ACTG1P4
chr1	104087562	104087724	NM_017619_cds_9_0_chr1_104087563_f	RNPC3,AMY2B,ACTG1P4
chr1	104088869	104088964	NM_017619_cds_10_0_chr1_104088870_f	RNPC3,AMY2B,ACTG1P4
chr1	104089598	104089657	NM_017619_cds_11_0_chr1_104089599_f	RNPC3,AMY2B,ACTG1P4
chr1	104093562	104093695	NM_017619_cds_12_0_chr1_104093563_f	RNPC3,AMY2B,ACTG1P4
chr1	104094342	104094402	NM_017619_cds_13_0_chr1_104094343_f	RNPC3,AMY2B,ACTG1P4
chr1	104114224	104114392	NM_020978_cds_2_0_chr1_104114225_f	RNPC3,AMY2B,ACTG1P4
chr1	104114731	104114878	NM_020978_cds_3_0_chr1_104114732_f	RNPC3,AMY2B,ACTG1P4
chr1	104115684	104115882	NM_020978_cds_4_0_chr1_104115685_f	RNPC3,AMY2B,ACTG1P4
chr1	104116329	104116560	NM_020978_cds_5_0_chr1_104116330_f	RNPC3,AMY2B,ACTG1P4
chr1	104116881	104117015	NM_020978_cds_6_0_chr1_104116882_f	RNPC3,AMY2B,ACTG1P4
chr1	104117844	104117967	NM_020978_cds_7_0_chr1_104117845_f	RNPC3,AMY2B,ACTG1P4
chr1	104118062	104118162	NM_020978_cds_8_0_chr1_104118063_f	RNPC3,AMY2B,ACTG1P4
chr1	104120111	104120230	NM_020978_cds_9_0_chr1_104120112_f	RNPC3,AMY2B,ACTG1P4
chr1	104120341	104120467	NM_020978_cds_10_0_chr1_104120342_f	RNPC3,AMY2B,ACTG1P4
chr1	104121932	104122122	NM_020978_cds_11_0_chr1_104121933_f	RNPC3,AMY2B,ACTG1P4
chr1	104160062	104160230	NM_000699_cds_0_0_chr1_104160063_f	AMY2A
chr1	104160575	104160722	NM_000699_cds_1_0_chr1_104160576_f	AMY2A
chr1	104161532	104161730	NM_000699_cds_2_0_chr1_104161533_f	AMY2A
chr1	104162175	104162406	NM_000699_cds_3_0_chr1_104162176_f	AMY2A
chr1	104163172	104163306	NM_000699_cds_4_0_chr1_104163173_f	AMY2A
chr1	104164198	104164321	NM_000699_cds_5_0_chr1_104164199_f	AMY2A
chr1	104164415	104164515	NM_000699_cds_6_0_chr1_104164416_f	AMY2A
chr1	104166487	104166606	NM_000699_cds_7_0_chr1_104166488_f	AMY2A
chr1	104166717	104166843	NM_000699_cds_8_0_chr1_104166718_f	AMY2A
chr1	104168178	104168368	NM_000699_cds_9_0_chr1_104168179_f	AMY2A
chr1	104198952	104199120	NM_001008218_cds_1_0_chr1_104198953_f,NM_001008219_cds_1_0_chr1_104198953_f,NM_001008221_cds_1_0_chr1_104198953_f,NM_001346780_cds_1_0_chr1_104198953_f,NM_004038_cds_1_0_chr1_104198953_f	AMY1A,AMY1A
chr1	104199465	104199612	NM_001008218_cds_2_0_chr1_104199466_f,NM_001008219_cds_2_0_chr1_104199466_f,NM_001008221_cds_2_0_chr1_104199466_f,NM_001346780_cds_2_0_chr1_104199466_f,NM_004038_cds_2_0_chr1_104199466_f	AMY1A,AMY1A
chr1	104200415	104200613	NM_001008218_cds_3_0_chr1_104200416_f,NM_001008219_cds_3_0_chr1_104200416_f,NM_001008221_cds_3_0_chr1_104200416_f,NM_001346780_cds_3_0_chr1_104200416_f,NM_004038_cds_3_0_chr1_104200416_f	AMY1A,AMY1A
chr1	104201061	104201292	NM_001008218_cds_4_0_chr1_104201062_f,NM_001008219_cds_4_0_chr1_104201062_f,NM_001008221_cds_4_0_chr1_104201062_f,NM_001346780_cds_4_0_chr1_104201062_f,NM_004038_cds_4_0_chr1_104201062_f	AMY1A,AMY1A
chr1	104202031	104202165	NM_001008218_cds_5_0_chr1_104202032_f,NM_001008219_cds_5_0_chr1_104202032_f,NM_001008221_cds_5_0_chr1_104202032_f,NM_001346780_cds_5_0_chr1_104202032_f,NM_004038_cds_5_0_chr1_104202032_f	AMY1A,AMY1A
chr1	104202981	104203104	NM_001008218_cds_6_0_chr1_104202982_f,NM_001008219_cds_6_0_chr1_104202982_f,NM_001008221_cds_6_0_chr1_104202982_f,NM_001346780_cds_6_0_chr1_104202982_f,NM_004038_cds_6_0_chr1_104202982_f	AMY1A,AMY1A
chr1	104203198	104203298	NM_001008218_cds_7_0_chr1_104203199_f,NM_001008219_cds_7_0_chr1_104203199_f,NM_001008221_cds_7_0_chr1_104203199_f,NM_001346780_cds_7_0_chr1_104203199_f,NM_004038_cds_7_0_chr1_104203199_f	AMY1A,AMY1A
chr1	104205278	104205397	NM_001008218_cds_8_0_chr1_104205279_f,NM_001008219_cds_8_0_chr1_104205279_f,NM_001008221_cds_8_0_chr1_104205279_f,NM_001346780_cds_8_0_chr1_104205279_f,NM_004038_cds_8_0_chr1_104205279_f	AMY1A,AMY1A
chr1	104205507	104205633	NM_001008218_cds_9_0_chr1_104205508_f,NM_001008219_cds_9_0_chr1_104205508_f,NM_001008221_cds_9_0_chr1_104205508_f,NM_001346780_cds_9_0_chr1_104205508_f,NM_004038_cds_9_0_chr1_104205508_f	AMY1A,AMY1A
chr1	104206952	104207142	NM_001008218_cds_10_0_chr1_104206953_f,NM_001008219_cds_10_0_chr1_104206953_f,NM_001008221_cds_10_0_chr1_104206953_f,NM_001346780_cds_10_0_chr1_104206953_f,NM_004038_cds_10_0_chr1_104206953_f	AMY1A,AMY1A
chr1	104230070	104230260	NM_001008218_cds_0_0_chr1_104230071_r,NM_001008219_cds_0_0_chr1_104230071_r,NM_001008221_cds_0_0_chr1_104230071_r,NM_001346780_cds_0_0_chr1_104230071_r,NM_004038_cds_0_0_chr1_104230071_r	AMY1B
chr1	104231579	104231705	NM_001008218_cds_1_0_chr1_104231580_r,NM_001008219_cds_1_0_chr1_104231580_r,NM_001008221_cds_1_0_chr1_104231580_r,NM_001346780_cds_1_0_chr1_104231580_r,NM_004038_cds_1_0_chr1_104231580_r	AMY1B
chr1	104231815	104231934	NM_001008218_cds_2_0_chr1_104231816_r,NM_001008219_cds_2_0_chr1_104231816_r,NM_001008221_cds_2_0_chr1_104231816_r,NM_001346780_cds_2_0_chr1_104231816_r,NM_004038_cds_2_0_chr1_104231816_r	AMY1B
chr1	104233915	104234015	NM_001008218_cds_3_0_chr1_104233916_r,NM_001008219_cds_3_0_chr1_104233916_r,NM_001008221_cds_3_0_chr1_104233916_r,NM_001346780_cds_3_0_chr1_104233916_r,NM_004038_cds_3_0_chr1_104233916_r	AMY1B
chr1	104234109	104234232	NM_001008218_cds_4_0_chr1_104234110_r,NM_001008219_cds_4_0_chr1_104234110_r,NM_001008221_cds_4_0_chr1_104234110_r,NM_001346780_cds_4_0_chr1_104234110_r,NM_004038_cds_4_0_chr1_104234110_r	AMY1B
chr1	104235048	104235182	NM_001008218_cds_5_0_chr1_104235049_r,NM_001008219_cds_5_0_chr1_104235049_r,NM_001008221_cds_5_0_chr1_104235049_r,NM_001346780_cds_5_0_chr1_104235049_r,NM_004038_cds_5_0_chr1_104235049_r	AMY1B
chr1	104235921	104236152	NM_001008218_cds_6_0_chr1_104235922_r,NM_001008219_cds_6_0_chr1_104235922_r,NM_001008221_cds_6_0_chr1_104235922_r,NM_001346780_cds_6_0_chr1_104235922_r,NM_004038_cds_6_0_chr1_104235922_r	AMY1B
chr1	104236600	104236798	NM_001008218_cds_7_0_chr1_104236601_r,NM_001008219_cds_7_0_chr1_104236601_r,NM_001008221_cds_7_0_chr1_104236601_r,NM_001346780_cds_7_0_chr1_104236601_r,NM_004038_cds_7_0_chr1_104236601_r	AMY1B
chr1	104237601	104237748	NM_001008218_cds_8_0_chr1_104237602_r,NM_001008219_cds_8_0_chr1_104237602_r,NM_001008221_cds_8_0_chr1_104237602_r,NM_001346780_cds_8_0_chr1_104237602_r,NM_004038_cds_8_0_chr1_104237602_r	AMY1B
chr1	104238093	104238261	NM_001008218_cds_9_0_chr1_104238094_r,NM_001008219_cds_9_0_chr1_104238094_r,NM_001008221_cds_9_0_chr1_104238094_r,NM_001346780_cds_9_0_chr1_104238094_r,NM_004038_cds_9_0_chr1_104238094_r	AMY1B
chr1	104293091	104293259	NM_001008218_cds_1_0_chr1_104293092_f,NM_001008219_cds_1_0_chr1_104293092_f,NM_001008221_cds_1_0_chr1_104293092_f,NM_001346780_cds_1_0_chr1_104293092_f,NM_004038_cds_1_0_chr1_104293092_f	AMY1C,AMY1C
chr1	104293604	104293751	NM_001008218_cds_2_0_chr1_104293605_f,NM_001008219_cds_2_0_chr1_104293605_f,NM_001008221_cds_2_0_chr1_104293605_f,NM_001346780_cds_2_0_chr1_104293605_f,NM_004038_cds_2_0_chr1_104293605_f	AMY1C,AMY1C
chr1	104294554	104294752	NM_001008218_cds_3_0_chr1_104294555_f,NM_001008219_cds_3_0_chr1_104294555_f,NM_001008221_cds_3_0_chr1_104294555_f,NM_001346780_cds_3_0_chr1_104294555_f,NM_004038_cds_3_0_chr1_104294555_f	AMY1C,AMY1C
chr1	104295200	104295431	NM_001008218_cds_4_0_chr1_104295201_f,NM_001008219_cds_4_0_chr1_104295201_f,NM_001008221_cds_4_0_chr1_104295201_f,NM_001346780_cds_4_0_chr1_104295201_f,NM_004038_cds_4_0_chr1_104295201_f	AMY1C,AMY1C
chr1	104296170	104296304	NM_001008218_cds_5_0_chr1_104296171_f,NM_001008219_cds_5_0_chr1_104296171_f,NM_001008221_cds_5_0_chr1_104296171_f,NM_001346780_cds_5_0_chr1_104296171_f,NM_004038_cds_5_0_chr1_104296171_f	AMY1C,AMY1C
chr1	104297120	104297243	NM_001008218_cds_6_0_chr1_104297121_f,NM_001008219_cds_6_0_chr1_104297121_f,NM_001008221_cds_6_0_chr1_104297121_f,NM_001346780_cds_6_0_chr1_104297121_f,NM_004038_cds_6_0_chr1_104297121_f	AMY1C,AMY1C
chr1	104297336	104297436	NM_001008218_cds_7_0_chr1_104297337_f,NM_001008219_cds_7_0_chr1_104297337_f,NM_001008221_cds_7_0_chr1_104297337_f,NM_001346780_cds_7_0_chr1_104297337_f,NM_004038_cds_7_0_chr1_104297337_f	AMY1C,AMY1C
chr1	104299416	104299535	NM_001008218_cds_8_0_chr1_104299417_f,NM_001008219_cds_8_0_chr1_104299417_f,NM_001008221_cds_8_0_chr1_104299417_f,NM_001346780_cds_8_0_chr1_104299417_f,NM_004038_cds_8_0_chr1_104299417_f	AMY1C,AMY1C
chr1	104299645	104299771	NM_001008218_cds_9_0_chr1_104299646_f,NM_001008219_cds_9_0_chr1_104299646_f,NM_001008221_cds_9_0_chr1_104299646_f,NM_001346780_cds_9_0_chr1_104299646_f,NM_004038_cds_9_0_chr1_104299646_f	AMY1C,AMY1C
chr1	104301090	104301280	NM_001008218_cds_10_0_chr1_104301091_f,NM_001008219_cds_10_0_chr1_104301091_f,NM_001008221_cds_10_0_chr1_104301091_f,NM_001346780_cds_10_0_chr1_104301091_f,NM_004038_cds_10_0_chr1_104301091_f	AMY1C,AMY1C
chr1	108735117	108735243	NM_213651_cds_9_0_chr1_108735118_r	SLC25A24,SLC25A24
chr1	108742753	108742760	NM_013386_cds_9_0_chr1_108742578_r	SLC25A24,SLC25A24
chr1	108766326	108766368	NM_001143989_cds_0_0_chr1_108766327_r	NBPF4
chr1	108769300	108769515	NM_001143989_cds_1_0_chr1_108769301_r	NBPF4
chr1	108771541	108771778	NM_001143989_cds_2_0_chr1_108771542_r	NBPF4
chr1	108774877	108775050	NM_001143989_cds_3_0_chr1_108774878_r	NBPF4
chr1	108775781	108775833	NM_001143989_cds_4_0_chr1_108775782_r	NBPF4
chr1	108776863	108777033	NM_001143989_cds_5_0_chr1_108776864_r	NBPF4
chr1	108777857	108777909	NM_001143989_cds_6_0_chr1_108777858_r	NBPF4
chr1	108778891	108779031	NM_001143989_cds_7_0_chr1_108778892_r	NBPF4
chr1	108779908	108779960	NM_001143989_cds_8_0_chr1_108779909_r	NBPF4
chr1	108781369	108781581	NM_001143989_cds_9_0_chr1_108781370_r	NBPF4
chr1	108782449	108782528	NM_001143989_cds_10_0_chr1_108782450_r	NBPF4
chr1	108783571	108783786	NM_001143989_cds_11_0_chr1_108783572_r	NBPF4
chr1	108784695	108784795	NM_001143989_cds_12_0_chr1_108784696_r	NBPF4
chr1	108786205	108786383	NM_001143989_cds_13_0_chr1_108786206_r	NBPF4
chr1	108993223	108993401	NM_001143987_cds_1_0_chr1_108993224_f,NM_001143988_cds_1_0_chr1_108993224_f	NBPF6,NBPF6
chr1	108994811	108994911	NM_001143987_cds_2_0_chr1_108994812_f,NM_001143988_cds_2_0_chr1_108994812_f	NBPF6,NBPF6
chr1	108995802	108996017	NM_001143987_cds_3_0_chr1_108995803_f,NM_001143988_cds_3_0_chr1_108995803_f	NBPF6,NBPF6
chr1	108997060	108997139	NM_001143987_cds_4_0_chr1_108997061_f,NM_001143988_cds_4_0_chr1_108997061_f	NBPF6,NBPF6
chr1	108998007	108998219	NM_001143987_cds_5_0_chr1_108998008_f,NM_001143988_cds_5_0_chr1_108998008_f	NBPF6,NBPF6
chr1	108999628	108999680	NM_001143987_cds_6_0_chr1_108999629_f,NM_001143988_cds_6_0_chr1_108999629_f	NBPF6,NBPF6
[truncated: 33,949 more rows]

## Sheet: SureSelect design
Chr Number	Start position	End position	Transcripts	RefSeq Genes
[truncated: 102,024 more rows]

[truncated: 1 more sheets: SureSelect HCR]
